# Supplementary material for: On the evolution of protein–adenine binding
Source: Proc Natl Acad Sci U S A. 2020 Feb 20;117(9):4701–9. doi: 10.1073/pnas.1911349117 (PMC7060716; doi:10.1073/pnas.1911349117)
Supplement: Supplementary File [file pnas.1911349117.sd02.txt]

Q197B6
Q6V4H0
Q91FT7
P23170
D3DJ42
Q91FD5
P19871
P14060
P27365
Q60555
P24815
P22071
P26439
Q64421
P26149
P26150
Q62878
O35469
Q9H2F3
Q9EQC1
O35048
O46516
P9WQP6
P9WQP7
O57245
P21097
P26670
Q5EXK1
P71864
Q7D5C1
A0R4S9
Q6WUC1
P13368
P20806
O22308
O24529
O22309
Q54N73
Q54U65
A0A003
A0A007
A0A016P6P1
A0A016P709
A0A016P782
A0A016P7B4
A0A016P7E6
A0A016P7F0
A0A016P7H2
A0A016P7J0
A0A016P7K9
A0A016P7Q2
A0A016P7Q6
A0A016P7U8
A0A016P7V0
A0A016P819
A0A016P8K8
A0A016P8M6
A0A016P8M7
A0A016P8Y2
A0A016P9C7
A0A016P9X9
A0A016P9Z5
A0A016PA21
A0A016PA41
A0A016PA76
A0A016PAC8
A0A016PAC9
A0A016PAJ2
A0A016PAL8
A0A016PAQ4
A0A016PAR9
A0A016PAY0
A0A016PBG9
A0A016PBH8
A0A016PBT9
A0A016PCP1
A0A016PCU5
A0A016PD12
A0A016PD96
A0A016PDG6
A0A016PDS6
A0A016PEC0
A0A016PED0
A0A016PEE7
A0A016PEV8
A0A016PEZ2
A0A016PF26
A0A016PF69
A0A016PFC0
A0A016PFE8
A0A016PFK8
A0A016PFN3
A0A016PFV3
A0A016PGC1
A0A016PGD5
A0A016PGH8
A0A016PGU4
A0A016PH67
A0A016PH81
A0A016PHB9
A0A016PHH1
A0A016PHI1
A0A016PHI9
A0A016PHK9
A0A016PHP3
A0A016PI69
A0A016PID6
A0A016PID8
A0A016PII3
A0A016PIN0
A0A016PJ41
A0A016PJ42
A0A016PJ91
A0A016PJ95
A0A016PJJ2
A0A016PJT3
A0A016PJY7
A0A016PK41
A0A016PKC9
A0A016PKG2
A0A016PKI4
A0A016PKP2
A0A016PKS5
A0A016PKS7
A0A016PKU3
A0A016PKU5
A0A016PKV1
A0A016PL71
A0A016PL97
A0A016PLD6
A0A016PLK1
A0A016PLP4
A0A016PMF6
A0A016PMH0
A0A016PMH8
A0A016PMY2
A0A016PN31
A0A016PN64
A0A016PN67
A0A016PN78
A0A016PN89
A0A016PNE6
A0A016PNK3
A0A016PNM4
A0A016PNV3
A0A016PNW4
A0A016PP47
A0A016PP56
A0A016PP59
A0A016PPB1
A0A016PPB2
A0A016PPC2
A0A016PPC5
A0A016PPG1
A0A016PPG2
A0A016PPH3
A0A016PPI0
A0A016PPL3
A0A016PPU5
A0A016PPX1
A0A016PQG6
A0A016PQH2
A0A016PQI2
A0A016PQU8
A0A016PR23
A0A016PR34
A0A016PR80
A0A016PR92
A0A016PRE9
A0A016PRL5
A0A016PRM0
A0A016PSB3
A0A016PSP3
A0A016PSW6
A0A016PSZ8
A0A016PT05
A0A016PT82
A0A016PTA3
A0A016PTI4
A0A016PTK0
A0A016PTS7
A0A016PTU0
A0A016PUD4
A0A016PUJ4
A0A016PUP9
A0A016PUV8
A0A016PUZ5
A0A016PV38
A0A016PVH8
A0A016PVI0
A0A016PVK3
A0A016PVK6
A0A016PVM2
A0A016PVN0
A0A016PVX2
A0A016PVZ0
A0A016PW72
A0A016PWF7
A0A016PWI4
A0A016PWJ3
A0A016PX37
A0A016PX42
A0A016PXA3
A0A016PXD0
A0A016PXG1
A0A016PXG8
A0A016PXH0
A0A016PXN2
A0A016PXR0
A0A016PXR3
A0A016PY49
A0A016PY93
A0A016PYC7
A0A016PYP5
A0A016PYW7
A0A016PYY0
A0A016PZ15
A0A016PZ63
A0A016PZC6
A0A016PZH2
A0A016PZJ2
A0A016PZL4
A0A016PZL7
A0A016PZM3
A0A016PZN4
A0A016PZN5
A0A016PZQ2
A0A016PZT2
A0A016PZU6
A0A016PZX9
A0A016Q004
A0A016Q084
A0A016Q0E6
A0A016Q0H9
A0A016Q0I0
A0A016Q0P9
A0A016Q0R1
A0A016Q0Z0
A0A016Q172
A0A016Q173
A0A016Q1C3
A0A016Q1E6
A0A016Q1I4
A0A016Q295
A0A016Q2B3
A0A016Q2I9
A0A016Q2J8
A0A016Q2R4
A0A016Q309
A0A016Q353
A0A016Q3H7
A0A016Q3I5
A0A016Q3T9
A0A016Q3Y2
A0A016Q3Y8
A0A016Q415
A0A016Q432
A0A016Q440
A0A016Q4B7
A0A016Q4L3
A0A016Q5A6
A0A016Q5B4
A0A016Q5C6
A0A016Q5P8
A0A016Q663
A0A016Q695
A0A016Q6H2
A0A016Q6K8
A0A016Q6T4
A0A016Q6V4
A0A016Q764
A0A016Q768
A0A016Q792
A0A016Q7E3
A0A016Q7L6
A0A016Q7L8
A0A016Q7V8
A0A016Q7Y4
A0A016Q7Y9
A0A016Q7Z9
A0A016Q851
A0A016Q880
A0A016Q890
A0A016Q899
A0A016Q8B5
A0A016Q8D5
A0A016Q8P8
A0A016Q8S1
A0A016Q8X8
A0A016Q8Z1
A0A016Q901
A0A016Q919
A0A016Q973
A0A016Q9C7
A0A016Q9F9
A0A016RSX7
A0A016RVE9
A0A016S8J8
A0A016SY38
A0A016T259
A0A016T4B7
A0A016TG51
A0A016TY78
A0A016UA14
A0A016UM98
A0A016UMJ9
A0A016UML8
A0A016UP80
A0A016UTJ0
A0A016UVN8
A0A016UZU3
A0A016V8M1
A0A016VGH4
A0A016WDL5
A0A016WIT7
A0A016WQI1
A0A016X0I0
A0A017RYW8
A0A017RZ44
A0A017RZ64
A0A017RZ86
A0A017RZD2
A0A017RZD5
A0A017RZF8
A0A017RZH3
A0A017RZJ1
A0A017RZQ1
A0A017RZR0
A0A017RZR7
A0A017RZT0
A0A017RZT5
A0A017RZU5
A0A017S016
A0A017S028
A0A017S048
A0A017S052
A0A017S0E8
A0A017S0F3
A0A017S0G8
A0A017S0K2
A0A017S0K4
A0A017S0N3
A0A017S0P4
A0A017S0Z9
A0A017S135
A0A017S136
A0A017S198
A0A017S1A7
A0A017S1B1
A0A017S1D0
A0A017S1D8
A0A017S1E6
A0A017S1H2
A0A017S1L4
A0A017S1N0
A0A017S1P1
A0A017S1P3
A0A017S1P6
A0A017S1P9
A0A017S1Q3
A0A017S1S7
A0A017S1U4
A0A017S1V1
A0A017S1V2
A0A017S1W8
A0A017S202
A0A017S242
A0A017S268
A0A017S279
A0A017S2A6
A0A017S2D3
A0A017S2D8
A0A017S2F6
A0A017S2G0
A0A017S2H3
A0A017S2J0
A0A017S2K1
A0A017S2M5
A0A017S2P2
A0A017S2T2
A0A017S2T4
A0A017S2V8
A0A017S2X1
A0A017S2Y5
A0A017S2Z3
A0A017S309
A0A017S342
A0A017S345
A0A017S349
A0A017S362
A0A017S378
A0A017S3A8
A0A017S3B2
A0A017S3B7
A0A017S3C3
A0A017S3D5
A0A017S3E3
A0A017S3G5
A0A017S3H6
A0A017S3I5
A0A017S3J3
A0A017S3J9
A0A017S3N4
A0A017S3Q4
A0A017S3R0
A0A017S3R3
A0A017S3S1
A0A017S3T7
A0A017S3V6
A0A017S3W0
A0A017S3Z4
A0A017S416
A0A017S445
A0A017S460
A0A017S463
A0A017S468
A0A017S491
A0A017S4A2
A0A017S4A9
A0A017S4B4
A0A017S4B6
A0A017S4C9
A0A017S4E0
A0A017S4E7
A0A017S4G1
A0A017S4M0
A0A017S4N4
A0A017S4N5
A0A017S4P2
A0A017S4S2
A0A017S4U0
A0A017S4U9
A0A017S4V9
A0A017S4W8
A0A017S4Y6
A0A017S530
A0A017S545
A0A017S554
A0A017S5A0
A0A017S5A4
A0A017S5A6
A0A017S5B1
A0A017S5B4
A0A017S5C5
A0A017S5E8
A0A017S5F0
A0A017S5H5
A0A017S5H8
A0A017S5I0
A0A017S5I3
A0A017S5I8
A0A017S5J5
A0A017S5K7
A0A017S5P7
A0A017S5Q0
A0A017S5T5
A0A017S5U6
A0A017S5U9
A0A017S5V3
A0A017S5X3
A0A017S5Z9
A0A017S602
A0A017S605
A0A017S630
A0A017S633
A0A017S644
A0A017S661
A0A017S6A3
A0A017S6A6
A0A017S6D9
A0A017S6E2
A0A017S6G8
A0A017S6K4
A0A017S6K7
A0A017S6R9
A0A017S6W1
A0A017S756
A0A017S771
A0A017S794
A0A017S7C3
A0A017S7D4
A0A017S7D7
A0A017S7D8
A0A017S7F7
A0A017S7G5
A0A017S7G7
A0A017S7I7
A0A017S7Q0
A0A017S7Q6
A0A017S7R1
A0A017S7S7
A0A017S7X1
A0A017S7Z0
A0A017S7Z3
A0A017S806
A0A017S822
A0A017S833
A0A017S871
A0A017S885
A0A017S892
A0A017S8A3
A0A017S8A7
A0A017S8B7
A0A017S8D5
A0A017S8E7
A0A017S8F1
A0A017S8M1
A0A017S8Q6
A0A017S8R8
A0A017S8S7
A0A017S8U0
A0A017S8U5
A0A017S8U6
A0A017S8Y1
A0A017S905
A0A017S907
A0A017S928
A0A017S941
A0A017S956
A0A017S963
A0A017S981
A0A017S989
A0A017S990
A0A017S9B1
A0A017S9C6
A0A017S9C8
A0A017S9D1
A0A017S9H0
A0A017S9J3
A0A017S9L5
A0A017S9R2
A0A017S9U5
A0A017S9W0
A0A017SA02
A0A017SA16
A0A017SA18
A0A017SA72
A0A017SA83
A0A017SAB4
A0A017SAB9
A0A017SAC4
A0A017SAE5
A0A017SAH5
A0A017SAI5
A0A017SAJ0
A0A017SAJ6
A0A017SAJ8
A0A017SAK5
A0A017SAM6
A0A017SAS8
A0A017SAT0
A0A017SAT7
A0A017SAU9
A0A017SAV6
A0A017SAW7
A0A017SAW8
A0A017SAY2
A0A017SB36
A0A017SB37
A0A017SB90
A0A017SBD4
A0A017SBD5
A0A017SBE2
A0A017SBG5
A0A017SBH9
A0A017SBR4
A0A017SBV6
A0A017SBZ8
A0A017SC32
A0A017SC57
A0A017SC72
A0A017SC95
A0A017SCD9
A0A017SCE9
A0A017SCF2
A0A017SCH0
A0A017SCH7
A0A017SCL7
A0A017SCM8
A0A017SCP4
A0A017SCP9
A0A017SCT1
A0A017SCZ4
A0A017SD09
A0A017SD48
A0A017SD71
A0A017SD88
A0A017SDB5
A0A017SDB8
A0A017SDC6
A0A017SDD4
A0A017SDE7
A0A017SDF3
A0A017SDF5
A0A017SDQ5
A0A017SDU0
A0A017SDV6
A0A017SE21
A0A017SE33
A0A017SE63
A0A017SE68
A0A017SE77
A0A017SE81
A0A017SEA8
A0A017SEC2
A0A017SEE6
A0A017SEL2
A0A017SEQ4
A0A017SES4
A0A017SEW2
A0A017SEX7
A0A017SEY2
A0A017SEZ9
A0A017SF25
A0A017SF84
A0A017SF85
A0A017SFB2
A0A017SFD0
A0A017SFK5
A0A017SFL9
A0A017SFN9
A0A017SFP9
A0A017SFQ6
A0A017SFR1
A0A017SFS0
A0A017SFU3
A0A017SFW8
A0A017SFY0
A0A017SGC7
A0A017SGD3
A0A017SGD9
A0A017SGH0
A0A017SGN7
A0A017SGQ3
A0A017SGR2
A0A017SGS6
A0A017SGT0
A0A017SGW0
A0A017SGW1
A0A017SGX3
A0A017SGX5
A0A017SGX6
A0A017SH28
A0A017SH46
A0A017SH50
A0A017SH53
A0A017SH76
A0A017SHH4
A0A017SHH6
A0A017SHK3
A0A017SHN9
A0A017SHP5
A0A017SHS1
A0A017SHS9
A0A017SHV6
A0A017SHX3
A0A017SI29
A0A017SI41
A0A017SI77
A0A017SIB1
A0A017SIC0
A0A017SIE1
A0A017SIF3
A0A017SIH6
A0A017SIK4
A0A017SIT9
A0A017SIU0
A0A017SIX7
A0A017SIY3
A0A017SJ22
A0A017SJ39
A0A017SJ42
A0A017SJ48
A0A017SJ79
A0A017SJ80
A0A017SJA0
A0A017SJD5
A0A017SJE3
A0A017SJE6
A0A017SJE8
A0A017SJF4
A0A017SJF5
A0A017SJK5
A0A017SJN6
A0A017SJN9
A0A017SJP8
A0A017SJP9
A0A017SJS1
A0A017SJT2
A0A017SJU0
A0A017SJU7
A0A017SJV1
A0A017SJW2
A0A017SJY9
A0A017SK27
A0A017SK30
A0A017SK79
A0A017SK87
A0A017SKD9
A0A017SKE8
A0A017SKF1
A0A017SKI1
A0A017SKI8
A0A017SKL3
A0A017SKM8
A0A017SKQ6
A0A017SKR6
A0A017SKS9
A0A017SKT6
A0A017SKY9
A0A017SKZ3
A0A017SKZ4
A0A017SL12
A0A017SL16
A0A017SL41
A0A017SL45
A0A017SL52
A0A017SL82
A0A017SL83
A0A017SLC1
A0A017SLC9
A0A017SLD5
A0A017SLK7
A0A017SLM5
A0A017SLT7
A0A017SLU1
A0A017SLV2
A0A017SMB5
A0A017SMC8
A0A017SME2
A0A017SMJ5
A0A017SMK4
A0A017SMK6
A0A017SMM5
A0A017SMN6
A0A017SMN8
A0A017SMR4
A0A017SMR8
A0A017SMU8
A0A017SN00
A0A017SN09
A0A017SN15
A0A017SN34
A0A017SN42
A0A017SN92
A0A017SNB7
A0A017SNE1
A0A017SNE7
A0A017SNG4
A0A017SNG8
A0A017SNH5
A0A017SNK4
A0A017SNL6
A0A017SNN8
A0A017SNP2
A0A017SNX2
A0A017SNZ2
A0A017SNZ3
A0A017SP08
A0A017SP13
A0A017SP19
A0A017SP45
A0A017SP54
A0A017SP71
A0A017SP96
A0A017SPA0
A0A017SPB6
A0A017SPB9
A0A017SPG2
A0A017SPJ3
A0A017SPJ8
A0A017SPQ3
A0A017SPR0
A0A017SPT6
A0A017SPV7
A0A017SPZ0
A0A017SPZ4
A0A017SPZ6
A0A017SQ39
A0A017SQ46
A0A017SQ47
A0A017SQ52
A0A017SQ59
A0A017SQ62
A0A017SQ85
A0A017SQ98
A0A017SQC1
A0A017SQE5
A0A017SQF0
A0A017SQF1
A0A017SQF9
A0A017SQH2
A0A017SQJ1
A0A017SQJ8
A0A017SQL4
A0A017SQM1
A0A017SQM5
A0A017SQQ9
A0A017SQT2
A0A017SQT5
A0A017SQT8
A0A017SQV1
A0A017SR18
A0A017SR23
A0A017SR42
A0A017SR55
A0A017SR58
A0A017SR69
A0A017SRA1
A0A017SRC1
A0A017SRI9
A0A017SRJ1
A0A017SRJ3
A0A017SRP9
A0A017SRS9
A0A017SRT4
A0A017SRV9
A0A017SRW1
A0A017SRX9
A0A017SS10
A0A017SS12
A0A017SS17
A0A017SS23
A0A017SSB5
A0A017SSB8
A0A017SSD6
A0A017SSG4
A0A017SSH9
A0A017SSI1
A0A017SSK5
A0A017SSU2
A0A017ST09
A0A017ST55
A0A017STA2
A0A017STF2
A0A017STQ6
A0A017SU48
A0A017
A0A022MLP6
A0A022P354
A0A022P8L1
A0A022PN17
A0A022PN63
A0A022PN81
A0A022PN82
A0A022PNB6
A0A022PNF2
A0A022PNI7
A0A022PNJ6
A0A022PNV9
A0A022PNW7
A0A022PNY1
A0A022PP05
A0A022PP25
A0A022PP51
A0A022PP63
A0A022PP95
A0A022PPE5
A0A022PPF2
A0A022PPI1
A0A022PPQ7
A0A022PPT9
A0A022PPU7
A0A022PPV3
A0A022PPX8
A0A022PPZ8
A0A022PQ19
A0A022PQ23
A0A022PQC8
A0A022PQE3
A0A022PQG0
A0A022PQL1
A0A022PQM3
A0A022PQN6
A0A022PQQ0
A0A022PQS9
A0A022PQT4
A0A022PQU0
A0A022PQV9
A0A022PQW6
A0A022PQY8
A0A022PR54
A0A022PR62
A0A022PR92
A0A022PR98
A0A022PRD6
A0A022PRF6
A0A022PRG5
A0A022PRI3
A0A022PRJ4
A0A022PRS6
A0A022PRU7
A0A022PRY8
A0A022PRZ5
A0A022PS26
A0A022PS51
A0A022PS73
A0A022PSB7
A0A022PSE3
A0A022PSG7
A0A022PSJ5
A0A022PSL2
A0A022PSN2
A0A022PSQ0
A0A022PSR4
A0A022PSW0
A0A022PSY0
A0A022PT08
A0A022PT21
A0A022PT27
A0A022PT38
A0A022PT63
A0A022PT68
A0A022PT88
A0A022PT90
A0A022PT91
A0A022PT96
A0A022PTA5
A0A022PTC2
A0A022PTC5
A0A022PTG8
A0A022PTH2
A0A022PTH7
A0A022PTH8
A0A022PTI2
A0A022PTI3
A0A022PTJ4
A0A022PTM5
A0A022PTM6
A0A022PTP1
A0A022PTU4
A0A022PTY0
A0A022PU30
A0A022PU95
A0A022PU97
A0A022PUA0
A0A022PUA1
A0A022PUB3
A0A022PUG9
A0A022PUK7
A0A022PUL2
A0A022PUL5
A0A022PUL9
A0A022PUU8
A0A022PUV3
A0A022PUV7
A0A022PUW1
A0A022PUW4
A0A022PUW7
A0A022PV04
A0A022PV19
A0A022PV35
A0A022PV69
A0A022PVA6
A0A022PVB9
A0A022PVC6
A0A022PVD4
A0A022PVG9
A0A022PVH7
A0A022PVH9
A0A022PVJ4
A0A022PVM5
A0A022PVR0
A0A022PVT0
A0A022PVT5
A0A022PVW4
A0A022PW01
A0A022PW24
A0A022PW39
A0A022PW52
A0A022PW62
A0A022PWA3
A0A022PWA8
A0A022PWD9
A0A022PWE8
A0A022PWF1
A0A022PWH6
A0A022PWI2
A0A022PWI4
A0A022PWL4
A0A022PWM2
A0A022PWR0
A0A022PWR7
A0A022PWT7
A0A022PWX6
A0A022PWX8
A0A022PWY0
A0A022PWZ0
A0A022PX01
A0A022PX02
A0A022PX35
A0A022PX80
A0A022PXA1
A0A022PXC9
A0A022PXD0
A0A022PXD2
A0A022PXE5
A0A022PXG2
A0A022PXH5
A0A022PXI4
A0A022PXL6
A0A022PXM2
A0A022PXM7
A0A022PXQ7
A0A022PXS3
A0A022PXS5
A0A022PXS6
A0A022PXX1
A0A022PXX6
A0A022PXY1
A0A022PXZ2
A0A022PXZ6
A0A022PXZ9
A0A022PY03
A0A022PY23
A0A022PY30
A0A022PY34
A0A022PY93
A0A022PYB1
A0A022PYB5
A0A022PYC0
A0A022PYD1
A0A022PYD6
A0A022PYD8
A0A022PYE0
A0A022PYE7
A0A022PYG1
A0A022PYG3
A0A022PYL2
A0A022PYM7
A0A022PYN9
A0A022PYQ4
A0A022PYS6
A0A022PZ13
A0A022PZ20
A0A022PZ25
A0A022PZ29
A0A022PZ30
A0A022PZ75
A0A022PZ84
A0A022PZ94
A0A022PZC7
A0A022PZI4
A0A022PZI9
A0A022PZJ4
A0A022PZK2
A0A022PZN0
A0A022PZT2
A0A022PZV8
A0A022PZX9
A0A022PZY7
A0A022Q003
A0A022Q008
A0A022Q025
A0A022Q034
A0A022Q059
A0A022Q064
A0A022Q072
A0A022Q081
A0A022Q0A6
A0A022Q0B5
A0A022Q0D1
A0A022Q0D9
A0A022Q0E9
A0A022Q0H5
A0A022Q0H8
A0A022Q0K8
A0A022Q0L5
A0A022Q0M1
A0A022Q0X6
A0A022Q0Y3
A0A022Q0Z4
A0A022Q0Z9
A0A022Q102
A0A022Q104
A0A022Q108
A0A022Q112
A0A022Q153
A0A022Q194
A0A022Q195
A0A022Q1A9
A0A022Q1D2
A0A022Q1D9
A0A022Q1E1
A0A022Q1F8
A0A022Q1J1
A0A022Q1K3
A0A022Q1P3
A0A022Q1P7
A0A022Q1Q1
A0A022Q1R6
A0A022Q1T5
A0A022Q1V1
A0A022Q1V4
A0A022Q1W3
A0A022Q1Y6
A0A022Q1Z0
A0A022Q1Z1
A0A022Q1Z6
A0A022Q221
A0A022Q267
A0A022Q275
A0A022Q278
A0A022Q292
A0A022Q293
A0A022Q2B1
A0A022Q2B3
A0A022Q2C2
A0A022Q2D1
A0A022Q2D3
A0A022Q2G0
A0A022Q2G1
A0A022Q2G8
A0A022Q2H5
A0A022Q2H8
A0A022Q2I0
A0A022Q2I6
A0A022Q2I7
A0A022Q2J1
A0A022Q2J7
A0A022Q2K6
A0A022Q2M1
A0A022Q2M5
A0A022Q2Q0
A0A022Q2U0
A0A022Q2W9
A0A022Q2X4
A0A022Q2Y6
A0A022Q323
A0A022Q332
A0A022Q335
A0A022Q361
A0A022Q377
A0A022Q386
A0A022Q391
A0A022Q397
A0A022Q3C9
A0A022Q3E5
A0A022Q3G2
A0A022Q3G7
A0A022Q3H1
A0A022Q3I2
A0A022Q3I7
A0A022Q3J3
A0A022Q3J5
A0A022Q3K5
A0A022Q3K9
A0A022Q3N8
A0A022Q3U3
A0A022Q3V1
A0A022Q3Z7
A0A022Q411
A0A022Q417
A0A022Q448
A0A022Q494
A0A022Q497
A0A022Q4F9
A0A022Q4H5
A0A022Q4J2
A0A022Q4K6
A0A022Q4K8
A0A022Q4T0
A0A022Q4W3
A0A022Q4W5
A0A022Q533
A0A022Q534
A0A022Q557
A0A022Q567
A0A022Q593
A0A022Q5A3
A0A022Q5B1
A0A022Q5F4
A0A022Q5I3
A0A022Q5J9
A0A022Q5K5
A0A022Q5L5
A0A022Q5M4
A0A022Q5M5
A0A022Q5Q0
A0A022Q5U0
A0A022Q5V1
A0A022Q5W4
A0A022Q5X5
A0A022Q5Y9
A0A022Q5Z8
A0A022Q634
A0A022Q672
A0A022Q6A9
A0A022Q6B0
A0A022Q6B1
A0A022Q6I1
A0A022Q6I9
A0A022Q6N2
A0A022Q6Q0
A0A022Q6S5
A0A022Q6U5
A0A022Q6V8
A0A022Q702
A0A022Q707
A0A022Q708
A0A022Q716
A0A022Q742
A0A022Q753
A0A022Q778
A0A022Q783
A0A022Q7A5
A0A022Q7C4
A0A022Q7D3
A0A022Q7G9
A0A022Q7H4
A0A022Q7N1
A0A022Q7Y1
A0A022Q7Y3
A0A022Q7Z8
A0A022Q801
A0A022Q807
A0A022Q826
A0A022Q832
A0A022Q833
A0A022Q842
A0A022Q8A7
A0A022Q8B4
A0A022Q8B5
A0A022Q8C6
A0A022Q8E9
A0A022Q8I9
A0A022Q8J3
A0A022Q8N5
A0A022Q8N6
A0A022Q8P9
A0A022Q8Q5
A0A022Q8Q7
A0A022Q8V5
A0A022Q907
A0A022Q930
A0A022Q932
A0A022Q935
A0A022Q942
A0A022Q971
A0A022Q973
A0A022Q979
A0A022Q991
A0A022Q9B0
A0A022Q9C0
A0A022Q9C5
A0A022Q9E8
A0A022Q9F9
A0A022Q9I9
A0A022Q9K7
A0A022Q9R8
A0A022Q9S0
A0A022Q9W2
A0A022QA09
A0A022QA30
A0A022QA35
A0A022QA87
A0A022QAA2
A0A022QAI8
A0A022QAQ0
A0A022QAR6
A0A022QAS8
A0A022QB14
A0A022QB23
A0A022QB70
A0A022QB97
A0A022QB98
A0A022QBB7
A0A022QBC9
A0A022QBD0
A0A022QBE6
A0A022QBH1
A0A022QBK8
A0A022QBL0
A0A022QBL6
A0A022QBN2
A0A022QBS9
A0A022QBW0
A0A022QBX6
A0A022QC40
A0A022QC57
A0A022QC58
A0A022QC82
A0A022QC90
A0A022QCH5
A0A022QCJ1
A0A022QCK3
A0A022QCN4
A0A022QCR2
A0A022QCR6
A0A022QCS3
A0A022QCT8
A0A022QCX0
A0A022QCX6
A0A022QD00
A0A022QD08
A0A022QD13
A0A022QDA3
A0A022QDB5
A0A022QDD6
A0A022QDG7
A0A022QDK4
A0A022QDK8
A0A022QDP1
A0A022QDQ0
A0A022QE16
A0A022QEA7
A0A022QEC8
A0A022QED8
A0A022QEI1
A0A022QEI3
A0A022QEI9
A0A022QEJ9
A0A022QEK5
A0A022QEM2
A0A022QEP7
A0A022QEP9
A0A022QES3
A0A022QET3
A0A022QET9
A0A022QEV2
A0A022QEV5
A0A022QEW7
A0A022QEX0
A0A022QEZ7
A0A022QF01
A0A022QF32
A0A022QF51
A0A022QF57
A0A022QF65
A0A022QF92
A0A022QFB5
A0A022QFB8
A0A022QFE6
A0A022QFG5
A0A022QFJ5
A0A022QFL1
A0A022QFQ5
A0A022QFS5
A0A022QFS6
A0A022QG54
A0A022QG62
A0A022QG73
A0A022QG74
A0A022QGB3
A0A022QGD5
A0A022QGH6
A0A022QGJ5
A0A022QGK0
A0A022QGK3
A0A022QGM9
A0A022QGP2
A0A022QGT7
A0A022QH17
A0A022QH22
A0A022QH53
A0A022QH57
A0A022QH60
A0A022QH70
A0A022QH91
A0A022QHA4
A0A022QHA7
A0A022QHC2
A0A022QHH8
A0A022QHL1
A0A022QHL3
A0A022QHQ8
A0A022QHR0
A0A022QHR9
A0A022QHW4
A0A022QI02
A0A022QI11
A0A022QI21
A0A022QI91
A0A022QIE6
A0A022QIF2
A0A022QIH1
A0A022QIL4
A0A022QIM5
A0A022QIN5
A0A022QIR8
A0A022QIU2
A0A022QIV3
A0A022QJ09
A0A022QJ16
A0A022QJ19
A0A022QJ34
A0A022QJ49
A0A022QJ58
A0A022QJ64
A0A022QJ78
A0A022QJ79
A0A022QJA4
A0A022QJD5
A0A022QJI4
A0A022QJJ9
A0A022QJK6
A0A022QJK9
A0A022QJV6
A0A022QJW6
A0A022QJX3
A0A022QJZ8
A0A022QK26
A0A022QK45
A0A022QK51
A0A022QK86
A0A022QK93
A0A022QKD3
A0A022QKF3
A0A022QKF5
A0A022QKH4
A0A022QKI6
A0A022QKI7
A0A022QKJ2
A0A022QKJ3
A0A022QKL4
A0A022QKL9
A0A022QKM4
A0A022QKM6
A0A022QKP1
A0A022QKP7
A0A022QKQ1
A0A022QKQ7
A0A022QKS5
A0A022QKT0
A0A022QKT8
A0A022QKT9
A0A022QKX6
A0A022QKX9
A0A022QKZ0
A0A022QL49
A0A022QL87
A0A022QLA4
A0A022QLA6
A0A022QLB4
A0A022QLD7
A0A022QLE6
A0A022QLF4
A0A022QLF8
A0A022QLG6
A0A022QLK0
A0A022QLP8
A0A022QLP9
A0A022QLQ6
A0A022QLR1
A0A022QLT0
A0A022QLY9
A0A022QM82
A0A022QME7
A0A022QMG2
A0A022QMG3
A0A022QMX0
A0A022QMX6
A0A022QMY7
A0A022QN15
A0A022QN16
A0A022QN18
A0A022QN22
A0A022QN38
A0A022QN92
A0A022QNB8
A0A022QNH0
A0A022QNI8
A0A022QNL1
A0A022QNM5
A0A022QNP4
A0A022QNQ9
A0A022QNS8
A0A022QNV2
A0A022QNW6
A0A022QNX2
A0A022QNX7
A0A022QNZ2
A0A022QP23
A0A022QP56
A0A022QP62
A0A022QPA0
A0A022QPC6
A0A022QPE4
A0A022QPI3
A0A022QPJ5
A0A022QPQ6
A0A022QPR5
A0A022QPS0
A0A022QPV1
A0A022QPV9
A0A022QPW0
A0A022QPW6
A0A022QPX7
A0A022QPZ4
A0A022QQ74
A0A022QQ75
A0A022QQ84
A0A022QQ99
A0A022QQB6
A0A022QQE3
A0A022QQR0
A0A022QQR7
A0A022QQU6
A0A022QR13
A0A022QR25
A0A022QR30
A0A022QR31
A0A022QR35
A0A022QR42
A0A022QR69
A0A022QRA1
A0A022QRE8
A0A022QRH1
A0A022QRJ6
A0A022QRL2
A0A022QRL8
A0A022QRM1
A0A022QRQ0
A0A022QRS6
A0A022QRU8
A0A022QRV8
A0A022QRZ9
A0A022QS03
A0A022QS39
A0A022QS45
A0A022QS48
A0A022QS57
A0A022QS62
A0A022QS75
A0A022QS83
A0A022QSD8
A0A022QSD9
A0A022QSK7
A0A022QSL7
A0A022QSN4
A0A022QSN6
A0A022QSR9
A0A022QST8
A0A022QSV4
A0A022QSW0
A0A022QSW5
A0A022QSW6
A0A022QSX2
A0A022QSX7
A0A022QSY2
A0A022QSY3
A0A022QSY7
A0A022QSZ2
A0A022QT04
A0A022QT28
A0A022QT32
A0A022QT53
A0A022QTC1
A0A022QTF2
A0A022QTH5
A0A022QTI6
A0A022QTJ2
A0A022QTJ6
A0A022QTL1
A0A022QTM3
A0A022QTN2
A0A022QTQ7
A0A022QTR3
A0A022QTS2
A0A022QTU2
A0A022QTX0
A0A022QU32
A0A022QU48
A0A022QUB0
A0A022QUB3
A0A022QUD0
A0A022QUD5
A0A022QUF3
A0A022QUF4
A0A022QUH6
A0A022QUI6
A0A022QUN0
A0A022QUN3
A0A022QUP6
A0A022QUP7
A0A022QUQ2
A0A022QUQ7
A0A022QV22
A0A022QV36
A0A022QV40
A0A022QV42
A0A022QV46
A0A022QV50
A0A022QV53
A0A022QV55
A0A022QV62
A0A022QV81
A0A022QVD5
A0A022QVE1
A0A022QVE3
A0A022QVF7
A0A022QVG0
A0A022QVH4
A0A022QVL4
A0A022QVM1
A0A022QVM5
A0A022QVU7
A0A022QVW6
A0A022QVW8
A0A022QVY1
A0A022QW04
A0A022QW15
A0A022QW28
A0A022QW31
A0A022QW36
A0A022QW47
A0A022QW50
A0A022QW52
A0A022QW62
A0A022QW73
A0A022QW81
A0A022QW87
A0A022QWA7
A0A022QWD9
A0A022QWF4
A0A022QWL3
A0A022QWN9
A0A022QWP2
A0A022QWQ4
A0A022QWS1
A0A022QWW1
A0A022QWX1
A0A022QX09
A0A022QX25
A0A022QX54
A0A022QX69
A0A022QX90
A0A022QX99
A0A022QXD3
A0A022QXD7
A0A022QXE0
A0A022QXG6
A0A022QXH1
A0A022QXL9
A0A022QXN2
A0A022QXN4
A0A022QXS4
A0A022QXS7
A0A022QXY0
A0A022QXY1
A0A022QXY9
A0A022QXZ7
A0A022QY37
A0A022QY52
A0A022QY76
A0A022QY81
A0A022QY86
A0A022QY88
A0A022QYC6
A0A022QYF7
A0A022QYG4
A0A022QYM3
A0A022QYN0
A0A022QYS5
A0A022QYZ2
A0A022QYZ3
A0A022QZ29
A0A022QZ54
A0A022QZ56
A0A022QZ72
A0A022QZ86
A0A022QZA0
A0A022QZA2
A0A022QZC7
A0A022QZE2
A0A022QZE5
A0A022QZN3
A0A022QZQ9
A0A022QZS8
A0A022QZT5
A0A022QZT6
A0A022QZU8
A0A022QZU9
A0A022QZV6
A0A022QZY0
A0A022QZY2
A0A022R002
A0A022R014
A0A022R018
A0A022R023
A0A022R025
A0A022R059
A0A022R095
A0A022R097
A0A022R0E8
A0A022R0F3
A0A022R0G5
A0A022R0I4
A0A022R0M4
A0A022R0N4
A0A022R0R1
A0A022R0V4
A0A022R0W1
A0A022R0W4
A0A022R0W7
A0A022R0W8
A0A022R0Y0
A0A022R113
A0A022R134
A0A022R139
A0A022R187
A0A022R1B6
A0A022R1B8
A0A022R1D0
A0A022R1F1
A0A022R1F4
A0A022R1F6
A0A022R1G9
A0A022R1I0
A0A022R1K6
A0A022R1M5
A0A022R1M9
A0A022R1N1
A0A022R1N2
A0A022R1N6
A0A022R1P2
A0A022R1Q7
A0A022R1R1
A0A022R1R2
A0A022R1S3
A0A022R1U4
A0A022R1U6
A0A022R1U7
A0A022R1V6
A0A022R1Y4
A0A022R1Y6
A0A022R1Z8
A0A022R246
A0A022R255
A0A022R268
A0A022R285
A0A022R2A6
A0A022R2B7
A0A022R2B8
A0A022R2E3
A0A022R2F5
A0A022R2G1
A0A022R2G3
A0A022R2G7
A0A022R2H8
A0A022R2I5
A0A022R2J3
A0A022R2K0
A0A022R2M7
A0A022R2X4
A0A022R2X9
A0A022R2Z0
A0A022R2Z4
A0A022R342
A0A022R344
A0A022R374
A0A022R376
A0A022R379
A0A022R3B1
A0A022R3B3
A0A022R3B4
A0A022R3C2
A0A022R3C3
A0A022R3C6
A0A022R3G1
A0A022R3H2
A0A022R3I3
A0A022R3J0
A0A022R3J6
A0A022R3K2
A0A022R3L2
A0A022R3L4
A0A022R3N9
A0A022R3Q3
A0A022R3T7
A0A022R3V3
A0A022R3X5
A0A022R411
A0A022R428
A0A022R432
A0A022R434
A0A022R437
A0A022R460
A0A022R4A0
A0A022R4A8
A0A022R4B0
A0A022R4B3
A0A022R4B6
A0A022R4C0
A0A022R4C5
A0A022R4F5
A0A022R4G7
A0A022R4K1
A0A022R4L2
A0A022R4L3
A0A022R4L5
A0A022R4M2
A0A022R4P4
A0A022R4R3
A0A022R4S6
A0A022R4X0
A0A022R4X7
A0A022R4X9
A0A022R4Z9
A0A022R500
A0A022R521
A0A022R525
A0A022R535
A0A022R539
A0A022R548
A0A022R549
A0A022R559
A0A022R588
A0A022R5A2
A0A022R5A3
A0A022R5B1
A0A022R5B5
A0A022R5D9
A0A022R5H0
A0A022R5M7
A0A022R5N9
A0A022R5P8
A0A022R5U7
A0A022R5V2
A0A022R5V9
A0A022R5Y2
A0A022R5Y6
A0A022R5Z0
A0A022R604
A0A022R614
A0A022R616
A0A022R626
A0A022R637
A0A022R646
A0A022R656
A0A022R657
A0A022R666
A0A022R673
A0A022R681
A0A022R695
A0A022R6B3
A0A022R6C2
A0A022R6C9
A0A022R6D6
A0A022R6E8
A0A022R6I4
A0A022R6L9
A0A022R6R4
A0A022R6U3
A0A022R6W4
A0A022R6W5
A0A022R6Y9
A0A022R6Z0
A0A022R6Z8
A0A022R717
A0A022R726
A0A022R729
A0A022R740
A0A022R774
A0A022R775
A0A022R7C6
A0A022R7F5
A0A022R7L2
A0A022R7M0
A0A022R7P0
A0A022R7Q9
A0A022R7S0
A0A022R7T6
A0A022R7V8
A0A022R7W4
A0A022R7W6
A0A022R7Z9
A0A022R805
A0A022R812
A0A022R824
A0A022R834
A0A022R861
A0A022R878
A0A022R884
A0A022R889
A0A022R8G8
A0A022R8M0
A0A022R8M1
A0A022R8Q1
A0A022R8S3
A0A022R8V3
A0A022R8V5
A0A022R8V6
A0A022R911
A0A022R933
A0A022R952
A0A022R971
A0A022R975
A0A022R9A4
A0A022R9A6
A0A022R9F3
A0A022R9F4
A0A022R9H8
A0A022R9J7
A0A022R9K0
A0A022R9N9
A0A022R9P7
A0A022R9T0
A0A022R9T4
A0A022R9V8
A0A022RA02
A0A022RA03
A0A022RA12
A0A022RA26
A0A022RA34
A0A022RA38
A0A022RA52
A0A022RA55
A0A022RA56
A0A022RA66
A0A022RAA1
A0A022RAC9
A0A022RAD8
A0A022RAF4
A0A022RAF5
A0A022RAN2
A0A022RAQ1
A0A022RAS6
A0A022RAT1
A0A022RAT7
A0A022RAT8
A0A022RAU6
A0A022RAV4
A0A022RAV8
A0A022RAW9
A0A022RB30
A0A022RB90
A0A022RBA3
A0A022RBJ3
A0A022RBL1
A0A022RBL8
A0A022RBQ7
A0A022RBW8
A0A022RC19
A0A022RC22
A0A022RC65
A0A022RC89
A0A022RCC0
A0A022RCF8
A0A022RCH3
A0A022RCK0
A0A022RCK4
A0A022RCM6
A0A022RCP6
A0A022RCQ0
A0A022RCQ8
A0A022RCR7
A0A022RCU5
A0A022RCV7
A0A022RCX4
A0A022RCZ1
A0A022RD11
A0A022RD35
A0A022RD69
A0A022RD70
A0A022RD71
A0A022RD77
A0A022RD84
A0A022RD94
A0A022RD96
A0A022RD98
A0A022RDA8
A0A022RDC2
A0A022RDE3
A0A022RDG9
A0A022RDH4
A0A022RDK1
A0A022RDM5
A0A022RDR0
A0A022RDR6
A0A022RDW2
A0A022RDY2
A0A022RE01
A0A022RE13
A0A022RE39
A0A022RE51
A0A022RE82
A0A022RE91
A0A022REC3
A0A022REG7
A0A022REH7
A0A022REJ3
A0A022REK1
A0A022REQ9
A0A022RER2
A0A022RES4
A0A022REX1
A0A022REZ2
A0A022RF09
A0A022RF53
A0A022RFA5
A0A022RFE2
A0A022RFE8
A0A022RFG2
A0A022RFG6
A0A022RFI7
A0A022RFL9
A0A022RFR9
A0A022RFU7
A0A022RFW9
A0A022RFX7
A0A022RFY7
A0A022RFZ3
A0A022RG30
A0A022RGA7
A0A022RGD1
A0A022RGD7
A0A022RGE6
A0A022RGE9
A0A022RGF7
A0A022RGK1
A0A022RGK2
A0A022RGL4
A0A022RGN2
A0A022RGP6
A0A022RGQ0
A0A022RGS4
A0A022RGU8
A0A022RGU9
A0A022RGX6
A0A022RGY7
A0A022RH29
A0A022RH48
A0A022RH50
A0A022RH81
A0A022RH88
A0A022RHA1
A0A022RHB1
A0A022RHB3
A0A022RHF9
A0A022RHI5
A0A022RHK7
A0A022RHQ9
A0A022RHR0
A0A022RHT0
A0A022RHV1
A0A022RHY1
A0A022RI11
A0A022RI12
A0A022RI15
A0A022RI69
A0A022RI89
A0A022RIA7
A0A022RIA9
A0A022RIC0
A0A022RIC5
A0A022RIC8
A0A022RIF1
A0A022RIF7
A0A022RIH0
A0A022RIJ4
A0A022RIK2
A0A022RIX5
A0A022RJ09
A0A022RJ14
A0A022RJ62
A0A022RJ71
A0A022RJD3
A0A022RJE3
A0A022RJE8
A0A022RJK8
A0A022RJL2
A0A022RJM0
A0A022RJQ9
A0A022RJR9
A0A022RJS3
A0A022RJS6
A0A022RJX3
A0A022RJX4
A0A022RJY9
A0A022RK15
A0A022RKA8
A0A022RKB3
A0A022RKE1
A0A022RKH6
A0A022RKI7
A0A022RKI8
A0A022RKJ5
A0A022RKL9
A0A022RKM5
A0A022RKM7
A0A022RKQ4
A0A022RKV7
A0A022RL40
A0A022RL56
A0A022RL58
A0A022RL72
A0A022RL89
A0A022RLA5
A0A022RLA6
A0A022RLA7
A0A022RLB4
A0A022RLE0
A0A022RLE7
A0A022RLF2
A0A022RLI2
A0A022RLI9
A0A022RLK8
A0A022RLL9
A0A022RLM6
A0A022RLP8
A0A022RLQ0
A0A022RLS1
A0A022RLU1
A0A022RLU5
A0A022RLY3
A0A022RLY4
A0A022RLY5
A0A022RLY9
A0A022RLZ9
A0A022RM05
A0A022RM22
A0A022RM47
A0A022RM63
A0A022RM77
A0A022RMD8
A0A022RME5
A0A022RMG8
A0A022RMH1
A0A022RMI1
A0A022RMI2
A0A022RMI3
A0A022RMI8
A0A022RMJ0
A0A022RMJ2
A0A022RMN6
A0A022RMP5
A0A022RMQ9
A0A022RMS1
A0A022RMS8
A0A022RMZ7
A0A022RN19
A0A022RN42
A0A022RN69
A0A022RNA1
A0A022RNH0
A0A022RNH7
A0A022RNI1
A0A022RNK3
A0A022RNN4
A0A022RNP2
A0A022RNR9
A0A022RNV8
A0A022RNX1
A0A022RNY5
A0A022RP00
A0A022RP17
A0A022RP48
A0A022RP57
A0A022RP95
A0A022RP96
A0A022RPC0
A0A022RPC7
A0A022RPD7
A0A022RPH7
A0A022RPI2
A0A022RPJ0
A0A022RPK7
A0A022RPK8
A0A022RPL5
A0A022RPM9
A0A022RPP0
A0A022RPQ1
A0A022RPQ4
A0A022RPR4
A0A022RPS0
A0A022RPU7
A0A022RPW6
A0A022RPX1
A0A022RPY6
A0A022RQ02
A0A022RQ09
A0A022RQ14
A0A022RQ26
A0A022RQ49
A0A022RQ59
A0A022RQ62
A0A022RQA0
A0A022RQC3
A0A022RQE6
A0A022RQF0
A0A022RQF6
A0A022RQG9
A0A022RQH1
A0A022RQI0
A0A022RQL1
A0A022RQM0
A0A022RQN6
A0A022RQR3
A0A022RQT0
A0A022RQT2
A0A022RQT3
A0A022RQV4
A0A022RQV8
A0A022RQX0
A0A022RQX8
A0A022RQX9
A0A022RQZ3
A0A022RR19
A0A022RR89
A0A022RRA4
A0A022RRF2
A0A022RRI8
A0A022RRL4
A0A022RRR4
A0A022RRR6
A0A022RRR9
A0A022RRW9
A0A022RRZ1
A0A022RRZ7
A0A022RS04
A0A022RS26
A0A022RS42
A0A022RS43
A0A022RS49
A0A022RS50
A0A022RS61
A0A022RS67
A0A022RS68
A0A022RS75
A0A022RS90
A0A022RSB7
A0A022RSE1
A0A022RSF5
A0A022RSH7
A0A022RSI3
A0A022RSK4
A0A022RSM1
A0A022RSP1
A0A022RSR1
A0A022RSR6
A0A022RSS7
A0A022RSV7
A0A022RSW9
A0A022RT10
A0A022RT11
A0A022RT27
A0A022RT56
A0A022RT59
A0A022RT79
A0A022RT81
A0A022RT83
A0A022RT85
A0A022RT94
A0A022RTA5
A0A022RTA6
A0A022RTC4
A0A022RTE2
A0A022RTE9
A0A022RTF7
A0A022RTG4
A0A022RTH0
A0A022RTJ3
A0A022RTK3
A0A022RTL0
A0A022RTL5
A0A022RTN5
A0A022RTP0
A0A022RTP9
A0A022RTQ5
A0A022RTS1
A0A022RTS3
A0A022RTS7
A0A022RTU8
A0A022RTV1
A0A022RTX1
A0A022RTY2
A0A022RUB6
A0A022RUE0
A0A022RUE2
A0A022RUF8
A0A022RUG9
A0A022RUL7
A0A022RUQ0
A0A022RUS0
A0A022RUU3
A0A022RUV7
A0A022RUX3
A0A022RUX9
A0A022RV26
A0A022RV56
A0A022RV66
A0A022RV71
A0A022RV80
A0A022RVA6
A0A022RVB9
A0A022RVK6
A0A022RVM9
A0A022RVP1
A0A022RVT2
A0A022RVU3
A0A022RVY7
A0A022RVZ5
A0A022RW35
A0A022RW53
A0A022RW58
A0A022RW69
A0A022RW74
A0A022RWA5
A0A022RWC2
A0A022RWC6
A0A022RWD8
A0A022RWE1
A0A022RWF9
A0A022RWG6
A0A022RWH0
A0A022RWI2
A0A022RWI8
A0A022RWK1
A0A022RWM2
A0A022RWN4
A0A022RWS7
A0A022RWT3
A0A022RWV0
A0A022RWV1
A0A022RWV5
A0A022RWW2
A0A022RX10
A0A022RX40
A0A022RX44
A0A022RXA5
A0A022RXB0
A0A022RXB1
A0A022RXG4
A0A022RXI5
A0A022RXL4
A0A022RXM0
A0A022RXN0
A0A022RXP5
A0A022RXS4
A0A022RXV6
A0A022RXW7
A0A022RXY8
A0A022RXZ8
A0A022RY21
A0A022RY30
A0A022RY62
A0A022RY68
A0A022RY79
A0A022RY99
A0A022RYA2
A0A022RYC8
A0A022RYD3
A0A022RYD9
A0A022RYG7
A0A022RYL3
A0A022RYL9
A0A022RYM6
A0A022RYM7
A0A022RYP7
A0A022RYU5
A0A022RYU8
A0A022RYV2
A0A022RYW5
A0A022RZ04
A0A022RZ12
A0A022RZ14
A0A022RZ17
A0A022RZ18
A0A022RZ37
A0A022RZ62
A0A022RZA6
A0A022RZB2
A0A022RZB3
A0A022RZI4
A0A022RZI6
A0A022RZJ6
A0A022RZK2
A0A022RZK7
A0A022RZQ9
A0A022RZT9
A0A022RZU0
A0A022RZW8
A0A022RZY0
A0A022RZZ6
A0A022S028
A0A022S031
A0A022S032
A0A022S036
A0A022S053
A0A022S076
A0A022S085
A0A022S086
A0A022S095
A0A022S0C0
A0A022S0D0
A0A022S0D1
A0A022S0E0
A0A022S0G5
A0A022S0J5
A0A022S0K3
A0A022S0K5
A0A022S0L2
A0A022S0N2
A0A022S0V1
A0A022S0W9
A0A022S0Y1
A0A022S0Z0
A0A022S102
A0A022S113
A0A022S129
A0A022S138
A0A022S172
A0A022S1A4
A0A022S1B3
A0A022S1H9
A0A022S1N6
A0A022S1N9
A0A022S1P3
A0A022S1P6
A0A022S1S8
A0A022S1S9
A0A022S1V5
A0A022S1V8
A0A022S1W0
A0A022S203
A0A022S220
A0A022S226
A0A022S246
A0A022S249
A0A022S257
A0A022S285
A0A022S294
A0A022S2B5
A0A022S2F7
A0A022S2H2
A0A022S2I5
A0A022S2J5
A0A022S2Q4
A0A022S2R6
A0A022S2S3
A0A022S2S9
A0A022S2T3
A0A022S2U5
A0A022S2W5
A0A022S328
A0A022S361
A0A022S381
A0A022S3C4
A0A022S3C8
A0A022S3D4
A0A022S3H3
A0A022S3M4
A0A022S3S6
A0A022S431
A0A022S476
A0A022S4B2
A0A022S4P7
A0A022S4W0
A0A022S4W9
A0A022S568
A0A022SS46
A0A022SS69
A0A022SS71
A0A022SS89
A0A022SSA6
A0A022SSM4
A0A022SSP3
A0A022SSQ7
A0A022SSR9
A0A022SSS7
A0A022SSW5
A0A022SSX4
A0A022ST12
A0A022ST25
A0A022ST26
A0A022ST61
A0A022ST72
A0A022STA9
A0A022STC1
A0A022STC9
A0A022STE9
A0A022STF4
A0A022STI3
A0A022STM6
A0A022STS4
A0A022STT8
A0A022STU2
A0A022STV1
A0A022STV3
A0A022STX0
A0A022STY9
A0A022SU05
A0A022SU25
A0A022SU77
A0A022SUB0
A0A022SUB6
A0A022SUD8
A0A022SUD9
A0A022SUJ5
A0A022SUL5
A0A022SUP9
A0A022SUS0
A0A022SUS3
A0A022SUX5
A0A022SV11
A0A022SV29
A0A022SV36
A0A022SV71
A0A022SV95
A0A022SVB0
A0A022SVC4
A0A022SVE2
A0A022SVG1
A0A022SVG9
A0A022SVH1
A0A022SVH5
A0A022SVH7
A0A022SVP7
A0A022SVR0
A0A022SVS0
A0A022SVT3
A0A022SW10
A0A022SW16
A0A022SW38
A0A022SW55
A0A022SW81
A0A022SWA4
A0A022SWG3
A0A022SWP1
A0A022SWQ1
A0A022SWT6
A0A022SWU4
A0A022SWW2
A0A022SWX4
A0A022SWY1
A0A022SX35
A0A022SX45
A0A022SXA0
A0A022SXN2
A0A022SXT7
A0A022SXT8
A0A022SXU3
A0A022SXX8
A0A022SXY1
A0A022SY08
A0A022SY20
A0A022SY41
A0A022SY45
A0A022SY54
A0A022SY62
A0A022SY65
A0A022SY98
A0A022SYA3
A0A022SYB1
A0A022SYB3
A0A022SYB5
A0A022SYE9
A0A022SYH0
A0A022SYI7
A0A022SYM9
A0A022SYP1
A0A022SYU0
A0A022SYX7
A0A022SYY6
A0A022SZ13
A0A022SZ14
A0A022SZ17
A0A022SZ23
A0A022SZA4
A0A022SZG6
A0A022SZI1
A0A022SZJ5
A0A022SZL5
A0A022SZP1
A0A022SZY8
A0A022SZZ8
A0A022T066
A0A022T068
A0A022T0B2
A0A022T0B9
A0A022T0D1
A0A022T0I6
A0A022T0L2
A0A022T0N8
A0A022T0P6
A0A022T0V0
A0A022T0V4
A0A022T0W4
A0A022T0W6
A0A022T106
A0A022T162
A0A022T163
A0A022T165
A0A022T174
A0A022T1A2
A0A022T1C2
A0A022T1H5
A0A022T1I1
A0A022T1Q0
A0A022T1S8
A0A022T1W4
A0A022T1Y8
A0A022T269
A0A022T280
A0A022T2B9
A0A022T2D6
A0A022T2E4
A0A022T2G4
A0A022T2J0
A0A022T2M3
A0A022T2M9
A0A022T2V5
A0A022T373
A0A022T3C6
A0A022T3I1
A0A022T3M9
A0A022T3N3
A0A022T3N9
A0A022T3Q4
A0A022T3S4
A0A022T3T2
A0A022T3Z4
A0A022T3Z5
A0A022T3Z9
A0A022T404
A0A022T412
A0A022T446
A0A022T4E1
A0A022T4E6
A0A022T4F1
A0A022T4F4
A0A022T4G5
A0A022T4H2
A0A022T4L0
A0A022T4N7
A0A022T4Q7
A0A022T4Q8
A0A022T4R3
A0A022T4R7
A0A022T4S5
A0A022T515
A0A022T576
A0A022T586
A0A022T5C9
A0A022T5D4
A0A022T5G5
A0A022T5H7
A0A022T5I0
A0A022T5I2
A0A022T5L5
A0A022T5Z4
A0A022T628
A0A022T643
A0A022T646
A0A022T650
A0A022T691
A0A022T696
A0A022T6B9
A0A022T6D3
A0A022T6D9
A0A022T6F5
A0A022T6H6
A0A022T6L4
A0A022T6N4
A0A022T6Q0
A0A022T6Q5
A0A022T6X4
A0A022T6Y9
A0A022T737
A0A022T746
A0A022T764
A0A022T773
A0A022T778
A0A022T7C0
A0A022T7E3
A0A022T7I1
A0A022T7J4
A0A022T7K1
A0A022T7L2
A0A022T7R4
A0A022T7T3
A0A022T7U5
A0A022T7X9
A0A022T7Z8
A0A022T828
A0A022T875
A0A022T878
A0A022T8G1
A0A022T8G6
A0A022T8H4
A0A022T8L0
A0A022T8L5
A0A022T8L6
A0A022T8P8
A0A022T8T4
A0A022T8U8
A0A022T8V1
A0A022T8Z2
A0A022T907
A0A022T915
A0A022T972
A0A022T987
A0A022T9A5
A0A022T9D8
A0A022T9H3
A0A022T9I7
A0A022T9J5
A0A022T9Q9
A0A022T9T6
A0A022T9T8
A0A022T9X0
A0A022T9X6
A0A022T9Y5
A0A022T9Y7
A0A022TA25
A0A022TA75
A0A022TAA5
A0A022TAB4
A0A022TAC4
A0A022TAD4
A0A022TAH3
A0A022TAT0
A0A022TAT4
A0A022TAT9
A0A022TAU8
A0A022TAV3
A0A022TAW0
A0A022TAW7
A0A022TAW9
A0A022TAX9
A0A022TB01
A0A022TB29
A0A022TB40
A0A022TB49
A0A022TB53
A0A022TB58
A0A022TB76
A0A022TB94
A0A022TB96
A0A022TBP4
A0A022TBS1
A0A022TBU1
A0A022TBY3
A0A022TC25
A0A022TC53
A0A022TC70
A0A022TC73
A0A022TC95
A0A022TCA7
A0A022TCB5
A0A022TCG0
A0A022TCH0
A0A022TCH5
A0A022TCJ4
A0A022TCL9
A0A022TCN1
A0A022TCP3
A0A022TCP7
A0A022TCR2
A0A022TCT3
A0A022TCY5
A0A022TCY8
A0A022TD11
A0A022TD66
A0A022TDC3
A0A022TDF7
A0A022TDH0
A0A022TDK2
A0A022TDN4
A0A022TDR5
A0A022TE09
A0A022TE25
A0A022TEB6
A0A022TEE1
A0A022TEH9
A0A022TEI1
A0A022TEL3
A0A022TF07
A0A022TF65
A0A022TF69
A0A022TF80
A0A022TF81
A0A022TFB4
A0A022TFD1
A0A022TFF6
A0A022TFI0
A0A022TFJ4
A0A022TFK1
A0A022TFK6
A0A022TFR7
A0A022TFS8
A0A022TFW9
A0A022TFX0
A0A022TFX1
A0A022TFZ8
A0A022TG12
A0A022TG64
A0A022TG68
A0A022TG70
A0A022TG78
A0A022TG85
A0A022TG88
A0A022TG92
A0A022TGC3
A0A022TGD1
A0A022TGG1
A0A022TGJ9
A0A022TGK6
A0A022TGN3
A0A022TGS2
A0A022TGX9
A0A022TGY7
A0A022TH26
A0A022TH55
A0A022THA8
A0A022THE8
A0A022THF6
A0A022THJ0
A0A022THQ1
A0A022THS3
A0A022THY7
A0A022THY9
A0A022TI16
A0A022TI42
A0A022TI45
A0A022TIA7
A0A022TID3
A0A022TIH2
A0A022TIN5
A0A022TIP5
A0A022TIP6
A0A022TIQ0
A0A022TJ38
A0A022TJ51
A0A022TJ66
A0A022TJE5
A0A022TJF8
A0A022TJG6
A0A022TJN0
A0A022TJR6
A0A022TJT2
A0A022TJW4
A0A022TJX7
A0A022TJX8
A0A022TJZ3
A0A022TK03
A0A022TK29
A0A022TK46
A0A022TK53
A0A022TK66
A0A022TKA3
A0A022TKA4
A0A022TKC7
A0A022TKH2
A0A022TKI6
A0A022TKJ0
A0A022TKK4
A0A022TKK8
A0A022TKM5
A0A022TKN5
A0A022TL36
A0A022TLE4
A0A022TLR4
A0A022TLX3
A0A022TLX5
A0A022TLY3
A0A022TM00
A0A022TM06
A0A022TM31
A0A022TM81
A0A022TM95
A0A022TMC8
A0A022TMF2
A0A022TMF6
A0A022TMI1
A0A022TMI2
A0A022TMJ0
A0A022TMK8
A0A022TML5
A0A022TMN0
A0A022TMQ6
A0A022TN23
A0A022TN37
A0A022TN39
A0A022TN44
A0A022TN56
A0A022TN70
A0A022TN83
A0A022TNA9
A0A022TNB9
A0A022TNK2
A0A022TNM2
A0A022TNP3
A0A022TNR5
A0A022TNS2
A0A022TNS6
A0A022TNW4
A0A022TNZ0
A0A022TNZ9
A0A022TP16
A0A022TP17
A0A022TP70
A0A022TP91
A0A022TPA9
A0A022TPC5
A0A022TPH9
A0A022TPI4
A0A022TPK3
A0A022TPU0
A0A022TPU3
A0A022TPW1
A0A022TPW7
A0A022TPW8
A0A022TQ35
A0A022TQ39
A0A022TQ56
A0A022TQ57
A0A022TQ83
A0A022TQA6
A0A022TQF3
A0A022TQF5
A0A022TQM9
A0A022TQR7
A0A022TQT1
A0A022TQX3
A0A022TQY6
A0A022TQZ0
A0A022TR02
A0A022TR55
A0A022TR66
A0A022TR75
A0A022TRG4
A0A022TRH9
A0A022TRL3
A0A022TRR7
A0A022TRX4
A0A022TRZ8
A0A022TRZ9
A0A022TS60
A0A022TS90
A0A022TSG6
A0A022TSJ6
A0A022TSN1
A0A022TSN9
A0A022TSR6
A0A022TSU2
A0A022TSV9
A0A022TSY2
A0A022TT07
A0A022TT24
A0A022TT74
A0A022TTB8
A0A022TTD9
A0A022TTF1
A0A022TTH7
A0A022TTI6
A0A022TTM2
A0A022TTQ3
A0A022TTT0
A0A022TTW1
A0A022TTW2
A0A022TU17
A0A022TU42
A0A022TU45
A0A022TUS5
A0A022TUV2
A0A022TV15
A0A022TV72
A0A022TV73
A0A022TV76
A0A022TV93
A0A022TVA1
A0A022TVB5
A0A022TVC2
A0A022TVC3
A0A022TVF6
A0A022TVJ8
A0A022TVR3
A0A022TVT9
A0A022TVU8
A0A022TVV1
A0A022TW03
A0A022TW12
A0A022TW64
A0A022TW70
A0A022TW81
A0A022TW92
A0A022TWB0
A0A022TWB5
A0A022TWC2
A0A022TWD6
A0A022TWF5
A0A022TWK9
A0A022TWR4
A0A022TWT2
A0A022TWT8
A0A022TWU9
A0A022TX53
A0A022TXD4
A0A022TXH8
A0A022TXM1
A0A022TXM4
A0A022TXQ7
A0A022TXR5
A0A022TXU2
A0A022TXU8
A0A022TXW0
A0A022TXW2
A0A022TXY3
A0A022TXZ7
A0A022TY15
A0A022TY41
A0A022TY67
A0A022TYB1
A0A022TYB3
A0A022TYF9
A0A022TYJ0
A0A022TYW0
A0A022TZ74
A0A022TZA2
A0A022TZF6
A0A022TZG2
A0A022TZJ0
A0A022TZK4
A0A022TZL3
A0A022TZN9
A0A022TZR6
A0A022TZT0
A0A022TZT2
A0A022TZZ0
A0A022U011
A0A022U026
A0A022U050
A0A022U0A1
A0A022U0D7
A0A022U0F3
A0A022U0M3
A0A022U0Q4
A0A022U0S0
A0A022U0T8
A0A022U0V2
A0A022U0Z1
A0A022U102
A0A022U143
A0A022U1B2
A0A022U1C0
A0A022U1E9
A0A022U1G1
A0A022U1I2
A0A022U1J2
A0A022U1N2
A0A022U1P2
A0A022U1Q7
A0A022U1R2
A0A022U1V0
A0A022U218
A0A022U222
A0A022U235
A0A022U239
A0A022U254
A0A022U295
A0A022U297
A0A022U2B5
A0A022U2H7
A0A022U2I0
A0A022U2K3
A0A022U2Q3
A0A022U2R4
A0A022U2R7
A0A022U2T7
A0A022U2X3
A0A022U305
A0A022U393
A0A022U3B0
A0A022U3B4
A0A022U3E4
A0A022U3H0
A0A022U3I0
A0A022U3K5
A0A022U3N3
A0A022U3Q3
A0A022U3R4
A0A022U3V9
A0A022U3Y2
A0A022U3Z1
A0A022U490
A0A022U4B6
A0A022U4B7
A0A022U4D0
A0A022U4E1
A0A022U4P4
A0A022U4P9
A0A022U4R5
A0A022U4S9
A0A022U4T6
A0A022U4Z2
A0A022U511
A0A022U516
A0A022U532
A0A022U542
A0A022U550
A0A022U559
A0A022U562
A0A022U5A1
A0A022U5B8
A0A022U5D2
A0A022U5E2
A0A022U5G6
A0A022U5H2
A0A022U5H3
A0A022U5H5
A0A022U5N6
A0A022U5N7
A0A022U5P1
A0A022U5Y5
A0A022U622
A0A022U680
A0A022U685
A0A022U6D3
A0A022U6L4
A0A022U6N5
A0A022U6Q0
A0A022U6Q3
A0A022U6Q5
A0A022U6Q8
A0A022U6U0
A0A022U771
A0A022U779
A0A022U793
A0A022U7D9
A0A022U7G1
A0A022U7I9
A0A022U7J5
A0A022U7N7
A0A022U7P3
A0A022U7R2
A0A022U7R7
A0A022U7U2
A0A022U7V1
A0A022U7V9
A0A022U7X4
A0A022U7Y8
A0A022U809
A0A022U821
A0A022U863
A0A022U875
A0A022U8A7
A0A022U8C5
A0A022U8D1
A0A022U8D4
A0A022U8D5
A0A022U8D8
A0A022U8F8
A0A022U8I7
A0A022U8L7
A0A022U8M9
A0A022U8Q6
A0A022U8R0
A0A022U8S3
A0A022U8U3
A0A022U8V5
A0A022U8Z8
A0A022U904
A0A022U936
A0A022U972
A0A022U9C4
A0A022U9D3
A0A022U9E6
A0A022U9F3
A0A022U9I4
A0A022U9J4
A0A022U9K6
A0A022U9K9
A0A022U9L1
A0A022U9S9
A0A022U9U0
A0A022U9X6
A0A022UA47
A0A022UA62
A0A022UA64
A0A022UAC8
A0A022UAE0
A0A022UAE7
A0A022UAH6
A0A022UAK1
A0A022UAK2
A0A022UAM6
A0A022UAM8
A0A022UAN0
A0A022UAW3
A0A022UAY0
A0A022UB02
A0A022UB26
A0A022UB70
A0A022UB75
A0A022UB87
A0A022UBC4
A0A022UBH0
A0A022UBM1
A0A022UBP2
A0A022UBV0
A0A022UBV8
A0A022UBY9
A0A022UC61
A0A022UC66
A0A022UC89
A0A022UCA2
A0A022UCC5
A0A022UCH1
A0A022UCI6
A0A022UCI7
A0A022UCL3
A0A022UCL5
A0A022UCQ5
A0A022UCS7
A0A022UCT0
A0A022UCX3
A0A022UCY8
A0A022UD26
A0A022UD48
A0A022UD60
A0A022UD66
A0A022UD88
A0A022UDB0
A0A022UDE2
A0A022UDI7
A0A022UDI8
A0A022UDJ3
A0A022UDQ0
A0A022UDQ4
A0A022UDS3
A0A022UE37
A0A022UE39
A0A022UE92
A0A022UE93
A0A022UEA0
A0A022UEA5
A0A022UEH7
A0A022UEH9
A0A022UEL8
A0A022UEN7
A0A022UEP4
A0A022UEQ5
A0A022UER1
A0A022UEW2
A0A022UEZ0
A0A022UEZ3
A0A022UF11
A0A022UF27
A0A022UF47
A0A022UF51
A0A022UF60
A0A022UFB1
A0A022UFC9
A0A022UFD8
A0A022UFL7
A0A022UFX3
A0A022UG56
A0A022UG90
A0A022UG91
A0A022UGD7
A0A022UGF5
A0A022UGH0
A0A022UGK7
A0A022UGL7
A0A022UGN1
A0A022UGN8
A0A022UGR4
A0A022UGR9
A0A022UGU2
A0A022UGV0
A0A022UGW6
A0A022UGY5
A0A022UGZ8
A0A022UH02
A0A022UH44
A0A022UH55
A0A022UH64
A0A022UH69
A0A022UH90
A0A022UH95
A0A022UHB8
A0A022UHB9
A0A022UHC0
A0A022UHC6
A0A022UHC8
A0A022UHE4
A0A022UHG7
A0A022UHH3
A0A022UHJ5
A0A022UHM4
A0A022UHN2
A0A022UHP5
A0A022UHQ2
A0A022UHR1
A0A022UHU2
A0A022UHV9
A0A022UHY8
A0A022UHZ0
A0A022UI59
A0A022UI62
A0A022UI65
A0A022UI80
A0A022UI90
A0A022UIF4
A0A022UIJ4
A0A022UIJ5
A0A022UIN8
A0A022UIT3
A0A022UIT9
A0A022UIU4
A0A022UIW3
A0A022UIZ0
A0A022UIZ4
A0A022UIZ8
A0A022UJ15
A0A022UJ27
A0A022UJ38
A0A022UJ92
A0A022UJ97
A0A022UJC2
A0A022UJD1
A0A022UJF2
A0A022UJJ3
A0A022UJP7
A0A022UJR5
A0A022UJS0
A0A022UJV0
A0A022UJW6
A0A022UJY2
A0A022UJZ9
A0A022UK07
A0A022UK08
A0A022UK28
A0A022UK53
A0A022UK82
A0A022UK97
A0A022UKB1
A0A022UKG3
A0A022UKJ2
A0A022UKL1
A0A022UKN8
A0A022UKQ7
A0A022UKS3
A0A022UKU4
A0A022UL63
A0A022UL74
A0A022UL77
A0A022ULA3
A0A022ULC7
A0A022ULD9
A0A022ULG9
A0A022ULN2
A0A022ULQ3
A0A022ULR4
A0A022ULU5
A0A022ULX8
A0A022ULZ6
A0A022UM28
A0A022UM44
A0A022UM57
A0A022UM62
A0A022UM86
A0A022UM91
A0A022UMJ1
A0A022UMJ8
A0A022UMK8
A0A022UMP7
A0A022UMS4
A0A022UMU2
A0A022UMY2
A0A022UN16
A0A022UNB6
A0A022UNC3
A0A022UNF0
A0A022UNH9
A0A022UNI2
A0A022UNI3
A0A022UNP8
A0A022UNQ6
A0A022UNU0
A0A022UNY2
A0A022UNY3
A0A022UNY6
A0A022UP41
A0A022UP66
A0A022UP89
A0A022UPA0
A0A022UPA8
A0A022UPD7
A0A022UPE9
A0A022UPF1
A0A022UPK0
A0A022UPM2
A0A022UPR3
A0A022UPW1
A0A022UPW5
A0A022UQ04
A0A022UQ64
A0A022UQ65
A0A022UQD5
A0A022UQG0
A0A022UQG1
A0A022UQG5
A0A022UQK9
A0A022UQM9
A0A022UQU1
A0A022UQU4
A0A022UQU7
A0A022UQV2
A0A022UQW2
A0A022UQX6
A0A022UR01
A0A022UR06
A0A022UR07
A0A022UR23
A0A022UR46
A0A022URA5
A0A022URD7
A0A022URE9
A0A022URF2
A0A022URF3
A0A022URF8
A0A022URK1
A0A022URN2
A0A022URP6
A0A022URQ1
A0A022URR5
A0A022URR7
A0A022URS3
A0A022URV0
A0A022URW9
A0A022URY5
A0A022URY7
A0A022URZ0
A0A022US45
A0A022US59
A0A022US77
A0A022US87
A0A022USB9
A0A022USC1
A0A022USC8
A0A022USE1
A0A022USI5
A0A022USK4
A0A022USK5
A0A022USU3
A0A022USY2
A0A022UT76
A0A022UT88
A0A022UT89
A0A022UTJ4
A0A022UTL3
A0A022UTL5
A0A022UTL7
A0A022UTP4
A0A022UTQ1
A0A022UTR8
A0A022UTW3
A0A022UTW6
A0A022UTY5
A0A022UU03
A0A022UU56
A0A022UU86
A0A022UUA4
A0A022UUB9
A0A022UUD7
A0A022UUF2
A0A022UUF7
A0A022UUH0
A0A022UUH7
A0A022UUJ8
A0A022UUK8
A0A022UUM1
A0A022UUM6
A0A022UUR9
A0A022UUS0
A0A022UUV8
A0A022UUW6
A0A022UUX3
A0A022UV04
A0A022UV28
A0A022UV33
A0A022UVA2
A0A022UVC5
A0A022UVD2
A0A022UVH0
A0A022UVL9
A0A022UVM2
A0A022UVN7
A0A022UVW3
A0A022UVW9
A0A022UVX6
A0A022UW26
A0A022UW85
A0A022UWD9
A0A022UWF2
A0A022UWF9
A0A022UWG4
A0A022UWL4
A0A022UWP4
A0A022UWP6
A0A022UWS4
A0A022UWT9
A0A022UWU2
A0A022UWX0
A0A022UWX7
A0A022UX19
A0A022UX25
A0A022UX35
A0A022UX65
A0A022UX79
A0A022UX94
A0A022UX97
A0A022UXI5
A0A022UXJ7
A0A022UXM9
A0A022UXN1
A0A022UXR5
A0A022UY04
A0A022UY33
A0A022UY34
A0A022UY76
A0A022UY87
A0A022UYB4
A0A022UYK4
A0A022UYQ1
A0A022UYS4
A0A022UYV5
A0A022UYW9
A0A022UYY3
A0A022UZ02
A0A022UZ18
A0A022UZ37
A0A022UZ60
A0A022UZ92
A0A022UZB2
A0A022UZF8
A0A022UZF9
A0A022UZH2
A0A022UZJ0
A0A022UZL5
A0A022UZM4
A0A022UZT3
A0A022UZZ9
A0A022V019
A0A022V052
A0A022V062
A0A022V065
A0A022V078
A0A022V090
A0A022V0F5
A0A022V0I6
A0A022V0M8
A0A022V0P1
A0A022V0T4
A0A022V0V3
A0A022V0Y3
A0A022V102
A0A022V125
A0A022V1B1
A0A022V1C4
A0A022V1H9
A0A022V1J5
A0A022V1J8
A0A022V1R2
A0A022V1W8
A0A022V1W9
A0A022V1Y9
A0A022V204
A0A022V209
A0A022V220
A0A022V221
A0A022V288
A0A022V2A2
A0A022V2F0
A0A022V2H8
A0A022V2K5
A0A022V2P2
A0A022V2P4
A0A022V2P7
A0A022V2T4
A0A022V2W6
A0A022V2Y7
A0A022V2Z1
A0A022V308
A0A022V318
A0A022V342
A0A022V345
A0A022V372
A0A022V3B6
A0A022V3K9
A0A022V3Q4
A0A022V3T5
A0A022V3X8
A0A022V3Y9
A0A022V425
A0A022V433
A0A022V459
A0A022V466
A0A022V469
A0A022V486
A0A022V4A5
A0A022V4A6
A0A022V4I3
A0A022V4J1
A0A022V4K9
A0A022V4M9
A0A022V4N3
A0A022V4P3
A0A022V4Q9
A0A022V4U1
A0A022V4Z9
A0A022V503
A0A022V528
A0A022V545
A0A022V5C4
A0A022V5I6
A0A022V5T1
A0A022V5V6
A0A022V5V8
A0A022V5W2
A0A022V638
A0A022V666
A0A022V6F0
A0A022V6N5
A0A022V6N8
A0A022V6Q4
A0A022V6T8
A0A022V6U2
A0A022V6Z7
A0A022V720
A0A022V758
A0A022V763
A0A022V764
A0A022V798
A0A022V7D7
A0A022V7G2
A0A022V7K9
A0A022V7N5
A0A022V7P7
A0A022V7Q5
A0A022V7R8
A0A022V7V7
A0A022V7V9
A0A022V7W5
A0A022V7X0
A0A022V7X4
A0A022V813
A0A022V840
A0A022V846
A0A022V869
A0A022V882
A0A022V8A2
A0A022V8A8
A0A022V8E3
A0A022V8F7
A0A022V8H7
A0A022V8L3
A0A022V8T1
A0A022V8T8
A0A022V8V3
A0A022V8X7
A0A022V977
A0A022V986
A0A022V9G9
A0A022V9K2
A0A022V9P1
A0A022V9V4
A0A022V9X9
A0A022V9Y0
A0A022V9Y4
A0A022VA06
A0A022VA23
A0A022VA43
A0A022VAA7
A0A022VAB0
A0A022VAF2
A0A022VAG3
A0A022VAH5
A0A022VAN7
A0A022VAT4
A0A022VAW2
A0A022VAZ5
A0A022VB03
A0A022VB07
A0A022VB35
A0A022VBD8
A0A022VBE7
A0A022VBE8
A0A022VBH6
A0A022VBI2
A0A022VBJ2
A0A022VBK9
A0A022VBS6
A0A022VBX6
A0A022VBZ0
A0A022VC29
A0A022VCC4
A0A022VCG2
A0A022VCJ6
A0A022VCJ7
A0A022VCS0
A0A022VCS3
A0A022VCU1
A0A022VCV3
A0A022VCX2
A0A022VD52
A0A022VD56
A0A022VD94
A0A022VDH9
A0A022VDK9
A0A022VDL4
A0A022VDN8
A0A022VDW8
A0A022VE17
A0A022VE25
A0A022VEC3
A0A022VEE6
A0A022VEE8
A0A022VEG3
A0A022VEG5
A0A022VEG7
A0A022VEH6
A0A022VEI8
A0A022VEM1
A0A022VER3
A0A022VER8
A0A022VET9
A0A022VEV0
A0A022VEX2
A0A022VF92
A0A022VFA4
A0A022VFA8
A0A022VFE8
A0A022VFG7
A0A022VFH7
A0A022VFJ0
A0A022VFK1
A0A022VFL2
A0A022VFP7
A0A022VFP8
A0A022VFS4
A0A022VFS7
A0A022VFT6
A0A022VG18
A0A022VG29
A0A022VG49
A0A022VG79
A0A022VGI1
A0A022VGK6
A0A022VGK9
A0A022VGW4
A0A022VH95
A0A022VHC3
A0A022VHC5
A0A022VHE8
A0A022VHE9
A0A022VHI4
A0A022VHI5
A0A022VHJ6
A0A022VHK9
A0A022VHM1
A0A022VHQ9
A0A022VHU7
A0A022VHU9
A0A022VI61
A0A022VI62
A0A022VI87
A0A022VIF7
A0A022VIG4
A0A022VIG9
A0A022VIH4
A0A022VIK8
A0A022VIN3
A0A022VIP2
A0A022VIT4
A0A022VJ17
A0A022VJ49
A0A022VJ92
A0A022VJ97
A0A022VJB8
A0A022VJH0
A0A022VJL8
A0A022VJP0
A0A022VJP3
A0A022VJU0
A0A022VJX1
A0A022VK16
A0A022VK31
A0A022VK34
A0A022VK77
A0A022VKF4
A0A022VKF7
A0A022VKL7
A0A022VKM5
A0A022VKN0
A0A022VKP2
A0A022VKP3
A0A022VKW8
A0A022VKX9
A0A022VL05
A0A022VL60
A0A022VL90
A0A022VLA0
A0A022VLB4
A0A022VLC0
A0A022VLE9
A0A022VLJ5
A0A022VLJ8
A0A022VLM8
A0A022VLN0
A0A022VLN3
A0A022VLN4
A0A022VLQ5
A0A022VLT9
A0A022VLV7
A0A022VLX7
A0A022VM05
A0A022VM23
A0A022VM47
A0A022VM52
A0A022VM76
A0A022VMD1
A0A022VME3
A0A022VMF1
A0A022VMI1
A0A022VMI2
A0A022VMI8
A0A022VMJ6
A0A022VMQ4
A0A022VMS4
A0A022VMV4
A0A022VN23
A0A022VN58
A0A022VN93
A0A022VNB9
A0A022VND4
A0A022VND6
A0A022VNE2
A0A022VNL1
A0A022VNL8
A0A022VNR1
A0A022VNR2
A0A022VNS0
A0A022VNU1
A0A022VNU3
A0A022VNU8
A0A022VPB4
A0A022VPB5
A0A022VPB7
A0A022VPF5
A0A022VPM1
A0A022VPN2
A0A022VPP6
A0A022VPP9
A0A022VPT5
A0A022VPU9
A0A022VPX5
A0A022VPZ1
A0A022VQ10
A0A022VQ19
A0A022VQ61
A0A022VQ65
A0A022VQ79
A0A022VQB9
A0A022VQD8
A0A022VQK1
A0A022VQK9
A0A022VQR5
A0A022VQS9
A0A022VQU4
A0A022VQV3
A0A022VQV4
A0A022VR00
A0A022VR16
A0A022VR35
A0A022VR39
A0A022VR62
A0A022VR66
A0A022VR79
A0A022VR90
A0A022VRA2
A0A022VRB5
A0A022VRH8
A0A022VRI3
A0A022VRJ2
A0A022VRM0
A0A022VRM8
A0A022VRP3
A0A022VRR4
A0A022VRU8
A0A022VRV6
A0A022VS18
A0A022VS58
A0A022VS78
A0A022VS82
A0A022VSD0
A0A022VSD8
A0A022VSD9
A0A022VSE7
A0A022VSF7
A0A022VSL3
A0A022VSL6
A0A022VSN6
A0A022VSR0
A0A022VST6
A0A022VSU8
A0A022VT09
A0A022VT55
A0A022VTC6
A0A022VTG7
A0A022VTM9
A0A022VTQ5
A0A022VTQ6
A0A022VU81
A0A022VU96
A0A022VUA9
A0A022VUB6
A0A022VUC6
A0A022VUE9
A0A022VUI5
A0A022VUM1
A0A022VUN5
A0A022VUP0
A0A022VUQ0
A0A022VUS0
A0A022VUS7
A0A022VV05
A0A022VV64
A0A022VV78
A0A022VV86
A0A022VVA7
A0A022VVB2
A0A022VVE0
A0A022VVF9
A0A022VVU0
A0A022VVZ4
A0A022VW19
A0A022VW26
A0A022VW35
A0A022VW49
A0A022VW61
A0A022VW70
A0A022VW76
A0A022VWB0
A0A022VWB7
A0A022VWC4
A0A022VWD4
A0A022VWD5
A0A022VWE4
A0A022VWG3
A0A022VWN3
A0A022VWQ2
A0A022VWS5
A0A022VWW5
A0A022VWX7
A0A022VWZ1
A0A022VX02
A0A022VX06
A0A022VX09
A0A022VX80
A0A022VX96
A0A022VXB0
A0A022VXB7
A0A022VXD6
A0A022VXK7
A0A022VXN6
A0A022VXR7
A0A022VXX8
A0A022VY05
A0A022VY09
A0A022VY36
A0A022VY77
A0A022VYD8
A0A022VYE6
A0A022VYN0
A0A022VYU4
A0A022VYV4
A0A022VYV9
A0A022VYX2
A0A022VZ16
A0A022VZ18
A0A022VZ70
A0A022VZ94
A0A022VZA3
A0A022VZI2
A0A022VZJ5
A0A022VZS2
A0A022VZU1
A0A022VZW9
A0A022VZX4
A0A022W024
A0A022W029
A0A022W062
A0A022W065
A0A022W074
A0A022W078
A0A022W097
A0A022W0C9
A0A022W0H6
A0A022W0K8
A0A022W0L6
A0A022W0M7
A0A022W0M8
A0A022W0N0
A0A022W0R9
A0A022W0Y4
A0A022W1A9
A0A022W1M3
A0A022W1P1
A0A022W1Q0
A0A022W1Q7
A0A022W1X0
A0A022W1Z1
A0A022W225
A0A022W241
A0A022W255
A0A022W281
A0A022W284
A0A022W2F1
A0A022W2F3
A0A022W2H8
A0A022W2I1
A0A022W2I2
A0A022W2N7
A0A022W2P0
A0A022W2P3
A0A022W2R7
A0A022W2S1
A0A022W2T8
A0A022W2V1
A0A022W2V4
A0A022W2Y7
A0A022W358
A0A022W381
A0A022W3B2
A0A022W3E9
A0A022W3F2
A0A022W3F5
A0A022W3H6
A0A022W3I3
A0A022W3L6
A0A022W3S7
A0A022W3T0
A0A022W3U8
A0A022W3X4
A0A022W3X8
A0A022W409
A0A022W427
A0A022W477
A0A022W4B4
A0A022W4B9
A0A022W4D3
A0A022W4F8
A0A022W4H1
A0A022W4K1
A0A022W4K5
A0A022W4R9
A0A022W4S0
A0A022W4T9
A0A022W4U1
A0A022W4X3
A0A022W4X9
A0A022W4Y5
A0A022W5A8
A0A022W5B7
A0A022W5D4
A0A022W5G4
A0A022W5L0
A0A022W5T3
A0A022W5Z4
A0A022W630
A0A022W6A5
A0A022W6J1
A0A022W6J7
A0A022W6K8
A0A022W6Q1
A0A022W6Q5
A0A022W6S5
A0A022W6W6
A0A022W6Y2
A0A022W6Y4
A0A022W740
A0A022W743
A0A022W775
A0A022W782
A0A022W789
A0A022W7B0
A0A022W7J0
A0A022W7S2
A0A022W7U8
A0A022W7Z7
A0A022W808
A0A022W860
A0A022W865
A0A022W8A2
A0A022W8B1
A0A022W8D3
A0A022W8E1
A0A022W8K2
A0A022W8K7
A0A022W8K9
A0A022W8S7
A0A022W8W4
A0A022W948
A0A022W973
A0A022W9B5
A0A022W9K8
A0A022W9L9
A0A022W9N4
A0A022W9N5
A0A022W9R8
A0A022W9U3
A0A022W9V8
A0A022W9W2
A0A022WA01
A0A022WA06
A0A022WA07
A0A022WA74
A0A022WAC3
A0A022WAE7
A0A022WAL0
A0A022WAL2
A0A022WAL7
A0A022WAP6
A0A022WAQ0
A0A022WAQ2
A0A022WAQ6
A0A022WAS2
A0A022WAS8
A0A022WAU5
A0A022WAV8
A0A022WBA2
A0A022WBD4
A0A022WBE7
A0A022WBI9
A0A022WBJ9
A0A022WBL7
A0A022WBM1
A0A022WBP1
A0A022WBY3
A0A022WC46
A0A022WC55
A0A022WC84
A0A022WCF2
A0A022WCM0
A0A022WCQ2
A0A022WCQ8
A0A022WCS5
A0A022WCS6
A0A022WCV7
A0A022WCX1
A0A022WD01
A0A022WD94
A0A022WDB5
A0A022WDB9
A0A022WDG4
A0A022WDH7
A0A022WDK1
A0A022WDM4
A0A022WDN3
A0A022WDW1
A0A022WDZ5
A0A022WE27
A0A022WE74
A0A022WE80
A0A022WE90
A0A022WEA3
A0A022WEN7
A0A022WEN8
A0A022WEP2
A0A022WER7
A0A022WES5
A0A022WEX8
A0A022WF22
A0A022WF47
A0A022WF74
A0A022WFF9
A0A022WFG0
A0A022WFN3
A0A022WFP2
A0A022WFP5
A0A022WFQ4
A0A022WFR9
A0A022WFU9
A0A022WFY6
A0A022WG58
A0A022WG75
A0A022WGA6
A0A022WGD4
A0A022WGF3
A0A022WGH5
A0A022WGI8
A0A022WGK0
A0A022WGM4
A0A022WGN1
A0A022WGN7
A0A022WGP4
A0A022WGQ0
A0A022WGQ2
A0A022WGQ6
A0A022WH11
A0A022WH18
A0A022WH26
A0A022WH56
A0A022WHC6
A0A022WHH7
A0A022WHI9
A0A022WHJ2
A0A022WHL2
A0A022WHS0
A0A022WHS3
A0A022WHS8
A0A022WHU4
A0A022WHV6
A0A022WHW6
A0A022WHW7
A0A022WHZ7
A0A022WI11
A0A022WI70
A0A022WI74
A0A022WIB3
A0A022WIC2
A0A022WID0
A0A022WID3
A0A022WIF5
A0A022WII7
A0A022WIN2
A0A022WIR8
A0A022WIU4
A0A022WIY1
A0A022WIZ8
A0A022WJ08
A0A022WJ15
A0A022WJ81
A0A022WJA6
A0A022WJJ2
A0A022WJL5
A0A022WJQ3
A0A022WJQ7
A0A022WJS2
A0A022WJV1
A0A022WJY2
A0A022WJY7
A0A022WK15
A0A022WK20
A0A022WK38
A0A022WK66
A0A022WK76
A0A022WK88
A0A022WKA6
A0A022WKA8
A0A022WKD8
A0A022WKE6
A0A022WKH3
A0A022WKI5
A0A022WKK9
A0A022WKM1
A0A022WKM3
A0A022WKW2
A0A022WKY2
A0A022WL12
A0A022WL45
A0A022WL77
A0A022WLB4
A0A022WLD0
A0A022WLD6
A0A022WLD7
A0A022WLG8
A0A022WLH8
A0A022WLI1
A0A022WLI2
A0A022WLP5
A0A022WLQ6
A0A022WLR1
A0A022WLV0
A0A022WLV3
A0A022WM15
A0A022WM18
A0A022WMA6
A0A022WMB0
A0A022WMF3
A0A022WMG3
A0A022WMH5
A0A022WMI9
A0A022WML1
A0A022WMN5
A0A022WMN7
A0A022WMQ1
A0A022WMR2
A0A022WMR9
A0A022WMT2
A0A022WMU6
A0A022WMW9
A0A022WMX0
A0A022WN04
A0A022WN15
A0A022WN16
A0A022WN23
A0A022WN80
A0A022WNE4
A0A022WNF2
A0A022WNK2
A0A022WNP5
A0A022WNS9
A0A022WP25
A0A022WPB2
A0A022WPF1
A0A022WPF9
A0A022WPJ7
A0A022WPL7
A0A022WPQ9
A0A022WPT4
A0A022WQ27
A0A022WQ46
A0A022WQ71
A0A022WQA2
A0A022WQA3
A0A022WQA5
A0A022WQG5
A0A022WQH4
A0A022WQJ9
A0A022WQL0
A0A022WQL5
A0A022WQT9
A0A022WQU0
A0A022WQU4
A0A022WQU6
A0A022WQZ5
A0A022WQZ7
A0A022WR20
A0A022WR44
A0A022WR45
A0A022WR48
A0A022WR89
A0A022WRA9
A0A022WRC5
A0A022WRC9
A0A022WRD1
A0A022WRF7
A0A022WRG2
A0A022WRG8
A0A022WRK0
A0A022WRN3
A0A022WRS4
A0A022WRU3
A0A022WRZ7
A0A022WS10
A0A022WS94
A0A022WSB0
A0A022WSB9
A0A022WSV4
A0A022WSY9
A0A022WSZ0
A0A022WT31
A0A022WT34
A0A022WT80
A0A022WT81
A0A022WTA7
A0A022WTB2
A0A022WTD1
A0A022WTD8
A0A022WTF3
A0A022WTR0
A0A022WTV0
A0A022WU15
A0A022WU23
A0A022WU48
A0A022WU79
A0A022WU87
A0A022WU99
A0A022WUC0
A0A022WUC4
A0A022WUG4
A0A022WUM6
A0A022WUZ1
A0A022WV01
A0A022WV03
A0A022WV12
A0A022WV50
A0A022WV65
A0A022WV99
A0A022WVC1
A0A022WVD8
A0A022WVL4
A0A022WVL5
A0A022WVM4
A0A022WVS8
A0A022WVT1
A0A022WVW9
A0A022WVX9
A0A022WVY6
A0A022WW70
A0A022WW93
A0A022WWB9
A0A022WWC7
A0A022WWI0
A0A022WWT3
A0A022WWT4
A0A022WWW0
A0A022WWW8
A0A022WWX5
A0A022WX23
A0A022WX58
A0A022WX72
A0A022WXD0
A0A022WXD7
A0A022WXG2
A0A022WXJ9
A0A022WXK8
A0A022WXQ2
A0A022WXR0
A0A022WXS2
A0A022WXW2
A0A022WXY1
A0A022WXZ1
A0A022WXZ9
A0A022WY06
A0A022WY25
A0A022WY48
A0A022WYD2
A0A022WYF4
A0A022WYH9
A0A022WYP4
A0A022WYR2
A0A022WYS3
A0A022WYT3
A0A022WYT8
A0A022WYY7
A0A022WZ16
A0A022WZ34
A0A022WZ44
A0A022WZ99
A0A022WZD7
A0A022WZF8
A0A022WZG5
A0A022WZH3
A0A022WZK8
A0A022WZL2
A0A022WZL6
A0A022WZQ7
A0A022WZR7
A0A022WZT6
A0A022X014
A0A022X046
A0A022X049
A0A022X057
A0A022X072
A0A022X075
A0A022X0B6
A0A022X0D5
A0A022X0E9
A0A022X0H8
A0A022X0H9
A0A022X0P7
A0A022X0Q6
A0A022X0S4
A0A022X0W6
A0A022X0Y2
A0A022X0Z3
A0A022X107
A0A022X170
A0A022X174
A0A022X1B6
A0A022X1E6
A0A022X1Q8
A0A022X1R2
A0A022X1Y5
A0A022X252
A0A022X255
A0A022X2C7
A0A022X2L2
A0A022X2R5
A0A022X2T9
A0A022X2U0
A0A022X2U1
A0A022X2X7
A0A022X2Y1
A0A022X303
A0A022X311
A0A022X318
A0A022X372
A0A022X385
A0A022X3C0
A0A022X3F1
A0A022X3J4
A0A022X3N1
A0A022X3V4
A0A022X429
A0A022X487
A0A022X4A2
A0A022X4C0
A0A022X4C2
A0A022X4K6
A0A022X4M3
A0A022X4N1
A0A022X4S4
A0A022X4T4
A0A022X4Z2
A0A022X4Z6
A0A022X521
A0A022X559
A0A022X5A7
A0A022X5I9
A0A022X5M9
A0A022X5Q5
A0A022X5R1
A0A022X5R9
A0A022X5U0
A0A022X5U3
A0A022X5U6
A0A022X5V7
A0A022X5X3
A0A022X5Z7
A0A022X699
A0A022X6A4
A0A022X6E3
A0A022X6G4
A0A022X6K7
A0A022X6M3
A0A022X6M4
A0A022X6P1
A0A022X6R0
A0A022X6S6
A0A022X6S7
A0A022X6U5
A0A022X6X9
A0A022X775
A0A022X790
A0A022X7G7
A0A022X7J5
A0A022X7P4
A0A022X7P6
A0A022X7P8
A0A022X7R2
A0A022X7S8
A0A022X7W1
A0A022X7X6
A0A022X7Y1
A0A022X7Z5
A0A022X820
A0A022X842
A0A022X898
A0A022X8C6
A0A022X8E9
A0A022X8I5
A0A022X8N5
A0A022X8T8
A0A022X8T9
A0A022X924
A0A022X9I4
A0A022X9L8
A0A022X9N8
A0A022X9Q3
A0A022X9S9
A0A022X9T1
A0A022X9W6
A0A022X9X6
A0A022XA58
A0A022XA65
A0A022XA70
A0A022XA78
A0A022XAF1
A0A022XAF6
A0A022XAG7
A0A022XAK7
A0A022XAQ1
A0A022XAS4
A0A022XAT1
A0A022XAY7
A0A022XB11
A0A022XB35
A0A022XBA6
A0A022XBB3
A0A022XBC6
A0A022XBJ6
A0A022XBM0
A0A022XBM6
A0A022XBN8
A0A022XBQ7
A0A022XBQ9
A0A022XBS1
A0A022XBV6
A0A022XBY0
A0A022XBZ3
A0A022XBZ5
A0A022XBZ8
A0A022XC19
A0A022XC49
A0A022XC54
A0A022XC70
A0A022XC84
A0A022XC92
A0A022XCC9
A0A022XCH1
A0A022XCH9
A0A022XCT2
A0A022XCT8
A0A022XCY6
A0A022XD44
A0A022XD53
A0A022XD60
A0A022XD72
A0A022XD93
A0A022XDD1
A0A022XDD8
A0A022XDG3
A0A022XDH3
A0A022XDH6
A0A022XDJ5
A0A022XDK2
A0A022XDL0
A0A022XDN4
A0A022XDN8
A0A022XDP5
A0A022XDU6
A0A022XDZ7
A0A022XE13
A0A022XE89
A0A022XEA0
A0A022XEJ7
A0A022XEL3
A0A022XEL6
A0A022XEM8
A0A022XER7
A0A022XES0
A0A022XET6
A0A022XEV4
A0A022XEW0
A0A022XEW5
A0A022XF27
A0A022XF41
A0A022XF71
A0A022XFH6
A0A022XFI3
A0A022XFK6
A0A022XFL3
A0A022XFL8
A0A022XFP2
A0A022XFP5
A0A022XFQ4
A0A022XFS0
A0A022XFU5
A0A022XFV7
A0A022XFW7
A0A022XFY7
A0A022XG09
A0A022XG34
A0A022XG47
A0A022XG48
A0A022XG72
A0A022XG76
A0A022XGB1
A0A022XGB2
A0A022XGC1
A0A022XGD0
A0A022XGG6
A0A022XGJ5
A0A022XGK6
A0A022XGM2
A0A022XGM6
A0A022XGP8
A0A022XGU3
A0A022XH23
A0A022XH34
A0A022XHB1
A0A022XHD6
A0A022XHH9
A0A022XHJ6
A0A022XHN3
A0A022XHN6
A0A022XHN8
A0A022XHT9
A0A022XHV3
A0A022XHW7
A0A022XHX0
A0A022XHY9
A0A022XHZ6
A0A022XI78
A0A022XIC0
A0A022XIC8
A0A022XIE2
A0A022XIH5
A0A022XIS0
A0A022XIT1
A0A022XIV2
A0A022XJ07
A0A022XJ15
A0A022XJ24
A0A022XJ46
A0A022XJ53
A0A022XJD1
A0A022XJF5
A0A022XJQ5
A0A022XK09
A0A022XK25
A0A022XK70
A0A022XK84
A0A022XKB0
A0A022XKD2
A0A022XKE2
A0A022XKJ4
A0A022XKK6
A0A022XKP4
A0A022XKQ1
A0A022XKQ6
A0A022XKS9
A0A022XKW7
A0A022XKY2
A0A022XKZ6
A0A022XL25
A0A022XL57
A0A022XL90
A0A022XL92
A0A022XL95
A0A022XLA7
A0A022XLB8
A0A022XLB9
A0A022XLH1
A0A022XLH7
A0A022XLJ6
A0A022XLM4
A0A022XLR9
A0A022XLU0
A0A022XLU4
A0A022XLW8
A0A022XM09
A0A022XM32
A0A022XM40
A0A022XM70
A0A022XM88
A0A022XM90
A0A022XM93
A0A022XMF9
A0A022XMG7
A0A022XMI0
A0A022XMK2
A0A022XML3
A0A022XMN6
A0A022XMR0
A0A022XMR9
A0A022XMX1
A0A022XN16
A0A022XN37
A0A022XNH4
A0A022XNJ9
A0A022XNK4
A0A022XNM6
A0A022XNS8
A0A022XNX3
A0A022XNY0
A0A022XNZ6
A0A022XP26
A0A022XP34
A0A022XP76
A0A022XP98
A0A022XPB8
A0A022XPD3
A0A022XPH9
A0A022XPT8
A0A022XPW5
A0A022XPX1
A0A022XPY4
A0A022XPY5
A0A022XQ21
A0A022XQ29
A0A022XQ63
A0A022XQA0
A0A022XQB6
A0A022XQF3
A0A022XQF8
A0A022XQI3
A0A022XQK1
A0A022XQP6
A0A022XQY2
A0A022XQZ0
A0A022XR36
A0A022XR53
A0A022XR59
A0A022XRB0
A0A022XRG2
A0A022XRH7
A0A022XRP2
A0A022XRQ2
A0A022XRS1
A0A022XRT5
A0A022XRV2
A0A022XRY1
A0A022XS05
A0A022XSB5
A0A022XSF2
A0A022XSF5
A0A022XSJ0
A0A022XSL3
A0A022XSL4
A0A022XSP3
A0A022XSP7
A0A022XSS8
A0A022XST8
A0A022XSU4
A0A022XT10
A0A022XT33
A0A022XT45
A0A022XTB0
A0A022XTD1
A0A022XTE8
A0A022XTE9
A0A022XTF9
A0A022XTG5
A0A022XTJ4
A0A022XTK3
A0A022XTP0
A0A022XTQ5
A0A022XTR0
A0A022XTR5
A0A022XTT5
A0A022XTV4
A0A022XU09
A0A022XU72
A0A022XUC3
A0A022XUK6
A0A022XUS9
A0A022XUW2
A0A022XV04
A0A022XV05
A0A022XV10
A0A022XV20
A0A022XV55
A0A022XV92
A0A022XVA4
A0A022XVD7
A0A022XVH2
A0A022XVH9
A0A022XVL3
A0A022XVQ5
A0A022XVR8
A0A022XVW0
A0A022XVW4
A0A022XVZ3
A0A022XW05
A0A022XW16
A0A022XW26
A0A022XW62
A0A022XWA9
A0A022XWD3
A0A022XWF7
A0A022XWG5
A0A022XWI3
A0A022XWN7
A0A022XWS3
A0A022XWX1
A0A022XX16
A0A022XX33
A0A022XX43
A0A022XX47
A0A022XX54
A0A022XX60
A0A022XXC9
A0A022XXD4
A0A022XXJ5
A0A022XXN4
A0A022XXQ0
A0A022XXQ8
A0A022XXU1
A0A022XY36
A0A022XYA4
A0A022XYB0
A0A022XYC4
A0A022XYL3
A0A022XYP3
A0A022XYQ0
A0A022XYQ1
A0A022XYQ5
A0A022XYV3
A0A022XYW6
A0A022XYX4
A0A022XZ78
A0A022XZB7
A0A022XZD3
A0A022XZD9
A0A022XZS7
A0A022XZU0
A0A022XZW6
A0A022XZX2
A0A022XZY6
A0A022XZZ3
A0A022Y063
A0A022Y093
A0A022Y098
A0A022Y0A5
A0A022Y0C9
A0A022Y0L1
A0A022Y0Q4
A0A022Y0R5
A0A022Y0Y8
A0A022Y106
A0A022Y120
A0A022Y157
A0A022Y158
A0A022Y172
A0A022Y1D8
A0A022Y1E2
A0A022Y1F9
A0A022Y1G0
A0A022Y1G9
A0A022Y1J3
A0A022Y1S6
A0A022Y1W5
A0A022Y225
A0A022Y240
A0A022Y280
A0A022Y296
A0A022Y2A5
A0A022Y2C2
A0A022Y2J3
A0A022Y2L7
A0A022Y2S1
A0A022Y2Y8
A0A022Y325
A0A022Y364
A0A022Y373
A0A022Y3D2
A0A022Y3F3
A0A022Y3P6
A0A022Y3Q9
A0A022Y3R1
A0A022Y3T6
A0A022Y3Z4
A0A022Y3Z9
A0A022Y402
A0A022Y452
A0A022Y456
A0A022Y484
A0A022Y4A6
A0A022Y4B3
A0A022Y4D1
A0A022Y4D2
A0A022Y4H4
A0A022Y4H9
A0A022Y4L4
A0A022Y4M1
A0A022Y4P4
A0A022Y4S4
A0A022Y4T2
A0A022Y4Z2
A0A022Y557
A0A022Y561
A0A022Y5C6
A0A022Y5E8
A0A022Y5H5
A0A022Y5L6
A0A022Y5M2
A0A022Y5M6
A0A022Y640
A0A022Y661
A0A022Y693
A0A022Y6D3
A0A022Y6F9
A0A022Y6H0
A0A022Y6K7
A0A022Y6N4
A0A022Y6N9
A0A022Y6R3
A0A022Y6T4
A0A022Y707
A0A022Y709
A0A022Y712
A0A022Y732
A0A022Y759
A0A022Y774
A0A022Y7C1
A0A022Y7G3
A0A022Y7I5
A0A022Y7I7
A0A022Y7J6
A0A022Y7J7
A0A022Y7K9
A0A022Y7L3
A0A022Y7N1
A0A022Y7P8
A0A022Y7Q1
A0A022Y7S6
A0A022Y7W5
A0A022Y7Y4
A0A022Y7Z6
A0A022Y820
A0A022Y824
A0A022Y866
A0A022Y875
A0A022Y8C3
A0A022Y8D8
A0A022Y8H4
A0A022Y8R6
A0A022Y8T0
A0A022Y8U8
A0A022Y8Z4
A0A022Y934
A0A022Y950
A0A022Y957
A0A022Y963
A0A022Y9A4
A0A022Y9A6
A0A022Y9G5
A0A022Y9H8
A0A022Y9K7
A0A022Y9K9
A0A022Y9R6
A0A022Y9S2
A0A022Y9U5
A0A022Y9U7
A0A022Y9X3
A0A022YA54
A0A022YA57
A0A022YAB5
A0A022YAD8
A0A022YAG4
A0A022YAG5
A0A022YAN1
A0A022YAN7
A0A022YAP1
A0A022YAP4
A0A022YAP6
A0A022YAR3
A0A022YAR5
A0A022YAV9
A0A022YB17
A0A022YB45
A0A022YB54
A0A022YB66
A0A022YBA3
A0A022YBA5
A0A022YBB0
A0A022YBB9
A0A022YBC1
A0A022YBD5
A0A022YBH2
A0A022YBL3
A0A022YBM3
A0A022YBN8
A0A022YBP2
A0A022YBW0
A0A022YBX7
A0A022YBY2
A0A022YC21
A0A022YC25
A0A022YCA0
A0A022YCF2
A0A022YCH7
A0A022YCH8
A0A022YCL7
A0A022YCP2
A0A022YCP5
A0A022YCR9
A0A022YCT6
A0A022YCX1
A0A022YCZ8
A0A022YD01
A0A022YD41
A0A022YD52
A0A022YD73
A0A022YD92
A0A022YDA5
A0A022YDF2
A0A022YDL6
A0A022YDL8
A0A022YDM7
A0A022YDN4
A0A022YDP3
A0A022YDR4
A0A022YE03
A0A022YE05
A0A022YE61
A0A022YE68
A0A022YE91
A0A022YE97
A0A022YEB6
A0A022YEE9
A0A022YEF7
A0A022YEF9
A0A022YEI3
A0A022YER6
A0A022YEV0
A0A022YEV5
A0A022YF13
A0A022YF28
A0A022YF71
A0A022YFE3
A0A022YFK5
A0A022YFM3
A0A022YFV2
A0A022YFW4
A0A022YFY2
A0A022YFZ9
A0A022YG28
A0A022YG45
A0A022YG73
A0A022YG84
A0A022YGA7
A0A022YGG9
A0A022YGH4
A0A022YGH6
A0A022YGI1
A0A022YGJ9
A0A022YGK2
A0A022YGN5
A0A022YGP4
A0A022YGR5
A0A022YGT4
A0A022YGY2
A0A022YH39
A0A022YH49
A0A022YH53
A0A022YH59
A0A022YH65
A0A022YH78
A0A022YHD8
A0A022YHG0
A0A022YHG8
A0A022YHH0
A0A022YHJ0
A0A022YHM4
A0A022YHM5
A0A022YHP9
A0A022YHR4
A0A022YHS1
A0A022YHZ0
A0A022YI34
A0A022YIB2
A0A022YID8
A0A022YIF4
A0A022YIG6
A0A022YIJ3
A0A022YIJ5
A0A022YIN0
A0A022YIU7
A0A022YIY2
A0A022YIZ6
A0A022YJ34
A0A022YJ71
A0A022YJA6
A0A022YJK0
A0A022YJK5
A0A022YJK6
A0A022YJN3
A0A022YJQ8
A0A022YJS8
A0A022YJU0
A0A022YJY4
A0A022YK37
A0A022YK90
A0A022YKI3
A0A022YKK3
A0A022YKL8
A0A022YKQ2
A0A022YKS1
A0A022YKS8
A0A022YKY5
A0A022YKY6
A0A022YKZ6
A0A022YL25
A0A022YL68
A0A022YLB3
A0A022YLC5
A0A022YLC6
A0A022YLE5
A0A022YLE9
A0A022YLG2
A0A022YLN6
A0A022YLR5
A0A022YLS5
A0A022YLW3
A0A022YM38
A0A022YM60
A0A022YM78
A0A022YM82
A0A022YM98
A0A022YMQ4
A0A022YMQ5
A0A022YMT3
A0A022YN03
A0A022YN29
A0A022YN73
A0A022YN98
A0A022YNA8
A0A022YNB0
A0A022YNB1
A0A022YNC5
A0A022YND1
A0A022YNE8
A0A022YNH0
A0A022YNI8
A0A022YNL0
A0A022YNQ9
A0A022YNT2
A0A022YNU6
A0A022YNW7
A0A022YNX8
A0A022YNY0
A0A022YNZ1
A0A022YP19
A0A022YP25
A0A022YP75
A0A022YPF2
A0A022YPH2
A0A022YPK3
A0A022YPS1
A0A022YPS3
A0A022YPX6
A0A022YQ04
A0A022YQ32
A0A022YQ58
A0A022YQ59
A0A022YQ78
A0A022YQ94
A0A022YQB7
A0A022YQD7
A0A022YQF1
A0A022YQF2
A0A022YR17
A0A022YR26
A0A022YR37
A0A022YR40
A0A022YR53
A0A022YR58
A0A022YR62
A0A022YR73
A0A022YRK5
A0A022YRM9
A0A022YRR9
A0A022YRV9
A0A022YRW5
A0A022YRZ9
A0A022YS18
A0A022YSA2
A0A022YSB2
A0A022YSB5
A0A022YSF5
A0A022YSF7
A0A022YSL6
A0A022YSM5
A0A022YSQ5
A0A022YST4
A0A022YSY1
A0A022YSY9
A0A022YSZ8
A0A022YT27
A0A022YT30
A0A022YT87
A0A022YTF2
A0A022YTJ6
A0A022YTK3
A0A022YTT4
A0A022YTW0
A0A022YU15
A0A022YU45
A0A022YU82
A0A022YU93
A0A022YUA4
A0A022YUG4
A0A022YUP4
A0A022YUQ7
A0A022YUU4
A0A022YUW2
A0A022YV26
A0A022YV56
A0A022YVE5
A0A022YVI8
A0A022YVS2
A0A022YVS3
A0A022YVW3
A0A022YVW5
A0A022YVX0
A0A022YVZ7
A0A022YW03
A0A022YW22
A0A022YW44
A0A022YW65
A0A022YW97
A0A022YWA0
A0A022YWE4
A0A022YWJ6
A0A022YWM8
A0A022YWN1
A0A022YWQ2
A0A022YWS7
A0A022YWT7
A0A022YX31
A0A022YX33
A0A022YX34
A0A022YX79
A0A022YX89
A0A022YXA4
A0A022YXE2
A0A022YXG8
A0A022YXK0
A0A022YXS1
A0A022YXT3
A0A022YY16
A0A022YY64
A0A022YY97
A0A022YY99
A0A022YYC0
A0A022YYD8
A0A022YYI7
A0A022YYJ3
A0A022YYK9
A0A022YYL6
A0A022YYM9
A0A022YYN8
A0A022YYP6
A0A022YYV2
A0A022YYY8
A0A022YZ02
A0A022YZ06
A0A022YZ22
A0A022YZ97
A0A022YZG9
A0A022YZQ4
A0A022YZS1
A0A022YZU1
A0A022Z025
A0A022Z090
A0A022Z0E1
A0A022Z0E4
A0A022Z0H1
A0A022Z0L7
A0A022Z0N7
A0A022Z0P1
A0A022Z0R9
A0A022Z0T8
A0A022Z0U4
A0A022Z0X0
A0A022Z103
A0A022Z160
A0A022Z176
A0A022Z1A2
A0A022Z1J0
A0A022Z1K7
A0A022Z1N3
A0A022Z1N6
A0A022Z1N9
A0A022Z1P4
A0A022Z1Z0
A0A022Z207
A0A022Z252
A0A022Z295
A0A022Z2C2
A0A022Z2D8
A0A022Z2L3
A0A022Z2M6
A0A022Z2Q8
A0A022Z2R1
A0A022Z2R4
A0A022Z2S9
A0A022Z2W1
A0A022Z2W2
A0A022Z2X6
A0A022Z2Y2
A0A022Z304
A0A022Z318
A0A022Z365
A0A022Z397
A0A022Z3C8
A0A022Z3H4
A0A022Z3J3
A0A022Z3K0
A0A022Z3K4
A0A022Z3M1
A0A022Z3Q9
A0A022Z3V0
A0A022Z3V2
A0A022Z3X5
A0A022Z3Z6
A0A022Z403
A0A022Z488
A0A022Z495
A0A022Z4B5
A0A022Z4C1
A0A022Z4F7
A0A022Z4G2
A0A022Z4I0
A0A022Z4I2
A0A022Z4I6
A0A022Z4J8
A0A022Z4K0
A0A022Z4P3
A0A022Z4P5
A0A022Z4U3
A0A022Z4W8
A0A022Z4Y7
A0A022Z531
A0A022Z5B8
A0A022Z5D4
A0A022Z5R4
A0A022Z5T1
A0A022Z5V5
A0A022Z5W3
A0A022Z5X5
A0A022Z644
A0A022Z683
A0A022Z687
A0A022Z689
A0A022Z691
A0A022Z697
A0A022Z6G8
A0A022Z6H3
A0A022Z6I5
A0A022Z6I9
A0A022Z6L1
A0A022Z6L4
A0A022Z6M0
A0A022Z6M8
A0A022Z6P3
A0A022Z6S2
A0A022Z6S5
A0A022Z6X5
A0A022Z6Z9
A0A022Z729
A0A022Z797
A0A022Z7I9
A0A022Z7J1
A0A022Z7Q2
A0A022Z7R4
A0A022Z7S5
A0A022Z7T2
A0A022Z7V6
A0A022Z817
A0A022Z877
A0A022Z899
A0A022Z8B8
A0A022Z8E0
A0A022Z8H2
A0A022Z8I1
A0A022Z8K3
A0A022Z8L9
A0A022Z8N3
A0A022Z8N7
A0A022Z8R5
A0A022Z8U7
A0A022Z8V1
A0A022Z917
A0A022Z920
A0A022Z995
A0A022Z9E4
A0A022Z9F5
A0A022Z9F8
A0A022Z9G1
A0A022Z9H2
A0A022Z9M8
A0A022Z9Q8
A0A022Z9T6
A0A022Z9U3
A0A022ZA50
A0A022ZA61
A0A022ZA62
A0A022ZAD4
A0A022ZAM3
A0A022ZAW0
A0A022ZB41
A0A022ZB59
A0A022ZB60
A0A022ZB78
A0A022ZBL8
A0A022ZBN7
A0A022ZBP5
A0A022ZBT8
A0A022ZBX9
A0A022ZBZ4
A0A022ZC07
A0A022ZC51
A0A022ZC65
A0A022ZC80
A0A022ZC85
A0A022ZCA0
A0A022ZCA3
A0A022ZCC0
A0A022ZCC4
A0A022ZCC9
A0A022ZCF9
A0A022ZCH6
A0A022ZCI3
A0A022ZCJ4
A0A022ZCJ8
A0A022ZCK7
A0A022ZCP8
A0A022ZCR1
A0A022ZCV4
A0A022ZD16
A0A022ZD27
A0A022ZD44
A0A022ZD52
A0A022ZD59
A0A022ZD83
A0A022ZDE4
A0A022ZDH1
A0A022ZDK7
A0A022ZDM7
A0A022ZDP4
A0A022ZDQ4
A0A022ZDS7
A0A022ZDY0
A0A022ZDZ9
A0A022ZE62
A0A022ZEA9
A0A022ZEH1
A0A022ZEM1
A0A022ZET5
A0A022ZEV0
A0A022ZEW5
A0A022ZF26
A0A022ZF40
A0A022ZF82
A0A022ZFA3
A0A022ZFA7
A0A022ZFF6
A0A022ZFG4
A0A022ZFI4
A0A022ZFK8
A0A022ZFL1
A0A022ZFR7
A0A022ZFR8
A0A022ZG60
A0A022ZG61
A0A022ZG73
A0A022ZG79
A0A022ZGA2
A0A022ZGD0
A0A022ZGD2
A0A022ZGF2
A0A022ZGG7
A0A022ZGM5
A0A022ZGN0
A0A022ZGN1
A0A022ZGN4
A0A022ZGN6
A0A022ZGT1
A0A022ZGZ2
A0A022ZH03
A0A022ZH35
A0A022ZHA5
A0A022ZHH3
A0A022ZHJ0
A0A022ZHN0
A0A022ZHN8
A0A022ZI76
A0A022ZIA1
A0A022ZIF0
A0A022ZIG2
A0A022ZII2
A0A022ZIL1
A0A022ZIS2
A0A022ZIT1
A0A022ZIY4
A0A022ZJ00
A0A022ZJ29
A0A022ZJ33
A0A022ZJ35
A0A022ZJ70
A0A022ZJ78
A0A022ZJC7
A0A022ZJF0
A0A022ZJI5
A0A022ZJK5
A0A022ZJM5
A0A022ZJU0
A0A022ZJW1
A0A022ZJX3
A0A022ZJX6
A0A022ZJY5
A0A022ZK13
A0A022ZK17
A0A022ZK24
A0A022ZK32
A0A022ZK37
A0A022ZKA6
A0A022ZKD6
A0A022ZKG0
A0A022ZKJ8
A0A022ZKK1
A0A022ZKN8
A0A022ZKR0
A0A022ZKT6
A0A022ZKW7
A0A022ZKY4
A0A022ZL28
A0A022ZL33
A0A022ZL35
A0A022ZL78
A0A022ZLH6
A0A022ZLJ1
A0A022ZLK4
A0A022ZLN4
A0A022ZLP1
A0A022ZLQ3
A0A022ZLU0
A0A022ZLV2
A0A022ZLY4
A0A022ZLY9
A0A022ZM04
A0A022ZM09
A0A022ZM71
A0A022ZMC4
A0A022ZMD6
A0A022ZME2
A0A022ZML2
A0A022ZMS2
A0A022ZMX4
A0A022ZMY3
A0A022ZMZ4
A0A022ZN70
A0A022ZN98
A0A022ZNA0
A0A022ZNF3
A0A022ZNK8
A0A022ZNL5
A0A022ZP10
A0A022ZP30
A0A022ZPB4
A0A022ZPF5
A0A022ZPG2
A0A022ZPH6
A0A022ZPK6
A0A022ZPK7
A0A022ZPT5
A0A022ZPU0
A0A022ZPV0
A0A022ZPY1
A0A022ZPY5
A0A022ZQ44
A0A022ZQ79
A0A022ZQD3
A0A022ZQH4
A0A022ZQI9
A0A022ZQN2
A0A022ZQN4
A0A022ZQU3
A0A022ZQY0
A0A022ZQZ9
A0A022ZR14
A0A022ZR59
A0A022ZR65
A0A022ZR86
A0A022ZRA4
A0A022ZRG1
A0A022ZRK1
A0A022ZRN2
A0A022ZRY4
A0A022ZRY9
A0A022ZRZ2
A0A022ZS00
A0A022ZS13
A0A022ZS14
A0A022ZS34
A0A022ZS73
A0A022ZSH6
A0A022ZSL6
A0A022ZSM6
A0A022ZSQ2
A0A022ZST2
A0A022ZSV5
A0A022ZSV9
A0A022ZSW6
A0A022ZT23
A0A022ZT30
A0A022ZT41
A0A022ZTE2
A0A022ZTF8
A0A022ZTG6
A0A022ZTH2
A0A022ZTW3
A0A022ZTX8
A0A022ZTZ0
A0A022ZTZ7
A0A022ZU40
A0A022ZUD0
A0A022ZUH9
A0A022ZUJ9
A0A022ZUM7
A0A022ZUP9
A0A022ZUT5
A0A022ZUU2
A0A022ZV02
A0A022ZV24
A0A022ZV46
A0A022ZV73
A0A022ZVC6
A0A022ZVD1
A0A022ZVG9
A0A022ZVH7
A0A022ZVJ1
A0A022ZVP2
A0A022ZVP3
A0A022ZVP8
A0A022ZVW0
A0A022ZW82
A0A022ZW88
A0A022ZWB6
A0A022ZWD8
A0A022ZWE0
A0A022ZWE6
A0A022ZWK2
A0A022ZWR7
A0A022ZWY1
A0A022ZX29
A0A022ZX50
A0A022ZX97
A0A022ZX99
A0A022ZXC7
A0A022ZXE5
A0A022ZXF2
A0A022ZXJ2
A0A022ZXL8
A0A022ZXQ1
A0A022ZXT6
A0A022ZXY8
A0A022ZY06
A0A022ZY55
A0A022ZY72
A0A022ZY92
A0A022ZYA9
A0A022ZYL2
A0A022ZYM6
A0A022ZYP5
A0A022ZYS2
A0A022ZYT0
A0A022ZYU4
A0A022ZYU8
A0A022ZYW7
A0A022ZYW9
A0A022ZYZ8
A0A022ZZ17
A0A022ZZ31
A0A022ZZ67
A0A022ZZ81
A0A022ZZ86
A0A022ZZC2
A0A022ZZG1
A0A022ZZG5
A0A022ZZH2
A0A022ZZK4
A0A022ZZP9
A0A022ZZS7
A0A022ZZT0
A0A022ZZT7
A0A022ZZX0
A0A022
A0A023A011
A0A023A013
A0A023A061
A0A023A064
A0A023A065
A0A023A069
A0A023A0C9
A0A023A0E2
A0A023A0H2
A0A023A0N2
A0A023A0R3
A0A023A0V5
A0A023A0Y8
A0A023A103
A0A023A157
A0A023A183
A0A023A1G6
A0A023A1H1
A0A023A1H3
A0A023A1L5
A0A023A1L9
A0A023A1N0
A0A023A1P4
A0A023A1S3
A0A023A1U3
A0A023A1U5
A0A023A1X0
A0A023A212
A0A023A264
A0A023A272
A0A023A281
A0A023A2D7
A0A023A2E5
A0A023A2F0
A0A023A2F3
A0A023A2H0
A0A023A2I0
A0A023A2K3
A0A023A2K4
A0A023A2M5
A0A023A2R0
A0A023A2W0
A0A023A304
A0A023A354
A0A023A363
A0A023A377
A0A023A3C9
A0A023A3D6
A0A023A3D8
A0A023A3E5
A0A023A3E6
A0A023A3K3
A0A023A3R5
A0A023A3S2
A0A023A3T5
A0A023A3V5
A0A023A3W1
A0A023A3W7
A0A023A426
A0A023A454
A0A023A4A2
A0A023A4A4
A0A023A4C4
A0A023A4E0
A0A023A4E1
A0A023A4E4
A0A023A4F4
A0A023A4F9
A0A023A4G5
A0A023A4G8
A0A023A4N8
A0A023A4Q8
A0A023A4S2
A0A023A4S6
A0A023A4V7
A0A023A511
A0A023A585
A0A023A598
A0A023A5B1
A0A023A5C6
A0A023A5G4
A0A023A5R8
A0A023A5T0
A0A023A5U2
A0A023A5W3
A0A023A612
A0A023A623
A0A023A668
A0A023A693
A0A023A6B5
A0A023A6B9
A0A023A6V8
A0A023A6W3
A0A023A723
A0A023A728
A0A023A777
A0A023A793
A0A023A796
A0A023A7A7
A0A023A7B5
A0A023A7D8
A0A023A7E3
A0A023A7F3
A0A023A7H2
A0A023A7J1
A0A023A7J6
A0A023A7L6
A0A023A7R0
A0A023A7R4
A0A023A7V0
A0A023A7W3
A0A023A7Y9
A0A023A7Z7
A0A023A860
A0A023A872
A0A023A8B4
A0A023A8E8
A0A023A8F7
A0A023A8G1
A0A023A8I2
A0A023A8U1
A0A023A8Y9
A0A023A929
A0A023A973
A0A023A994
A0A023A995
A0A023A998
A0A023A9B5
A0A023A9C0
A0A023A9I2
A0A023A9N5
A0A023A9U3
A0A023A9X1
A0A023A9Y4
A0A023AA44
A0A023AA53
A0A023AA68
A0A023AA82
A0A023AAA9
A0A023AAB5
A0A023AAC8
A0A023AAD5
A0A023AAE8
A0A023AAK4
A0A023AAP4
A0A023AAV4
A0A023AAV6
A0A023AAW9
A0A023AAX1
A0A023AAX3
A0A023AB52
A0A023AB88
A0A023ABA9
A0A023ABC3
A0A023ABP9
A0A023ABS5
A0A023ABS8
A0A023ABU1
A0A023ABY4
A0A023AC03
A0A023AC26
A0A023ACB1
A0A023ACB3
A0A023ACB7
A0A023ACH2
A0A023ACP5
A0A023ACU2
A0A023ACZ2
A0A023AD12
A0A023AD13
A0A023AD44
A0A023AD58
A0A023AD69
A0A023AD99
A0A023ADA2
A0A023ADA3
A0A023ADB1
A0A023ADC7
A0A023ADQ5
A0A023ADT7
A0A023ADU7
A0A023ADV4
A0A023ADV5
A0A023ADZ9
A0A023AE27
A0A023AE62
A0A023AE88
A0A023AEF3
A0A023AEP9
A0A023AER8
A0A023AEZ8
A0A023AF05
A0A023AF09
A0A023AF26
A0A023AF32
A0A023AF54
A0A023AF63
A0A023AF67
A0A023AFC1
A0A023AFC9
A0A023AFD3
A0A023AFK1
A0A023AFK9
A0A023AFR0
A0A023AFT4
A0A023AFV9
A0A023AFW2
A0A023AFY0
A0A023AG71
A0A023AG75
A0A023AG99
A0A023AGC8
A0A023AGD4
A0A023AGF0
A0A023AGG6
A0A023AGI2
A0A023AGL5
A0A023AGP2
A0A023AGY7
A0A023AGZ6
A0A023AH13
A0A023AH48
A0A023AH76
A0A023AH77
A0A023AH95
A0A023AHA8
A0A023AHB0
A0A023AHB4
A0A023AHF5
A0A023AHJ4
A0A023AHR3
A0A023AHR5
A0A023AHT5
A0A023AHX7
A0A023AI13
A0A023AI24
A0A023AI54
A0A023AI86
A0A023AIB4
A0A023AIE1
A0A023AIH0
A0A023AIH8
A0A023AIH9
A0A023AIL9
A0A023AIM2
A0A023AIS7
A0A023AIU9
A0A023AIX3
A0A023AJ03
A0A023AJ35
A0A023AJ62
A0A023AJD1
A0A023AJF7
A0A023AJG1
A0A023AJH9
A0A023AJI6
A0A023AJL5
A0A023AJM1
A0A023AJZ0
A0A023AJZ2
A0A023AJZ3
A0A023AK15
A0A023AK37
A0A023AKA9
A0A023AKB6
A0A023AKF5
A0A023AKG2
A0A023AKJ4
A0A023AKN4
A0A023AKQ3
A0A023AKR3
A0A023AKV8
A0A023AKZ5
A0A023AL05
A0A023AL15
A0A023ALC1
A0A023ALI6
A0A023ALM0
A0A023ALN4
A0A023AM04
A0A023AM16
A0A023AM18
A0A023AM62
A0A023AMD0
A0A023AME0
A0A023AMH1
A0A023AMH7
A0A023AML5
A0A023AMR9
A0A023AMY9
A0A023AN07
A0A023AN24
A0A023AN29
A0A023AN61
A0A023AND6
A0A023ANK8
A0A023ANL6
A0A023ANM2
A0A023ANQ9
A0A023ANS0
A0A023ANS6
A0A023ANU2
A0A023ANX6
A0A023ANY1
A0A023ANZ2
A0A023AP35
A0A023AP39
A0A023AP42
A0A023AP83
A0A023APH2
A0A023API2
A0A023APL8
A0A023APN8
A0A023APQ8
A0A023APY9
A0A023AQ14
A0A023AQ15
A0A023AQ30
A0A023AQ37
A0A023AQG8
A0A023AQH1
A0A023AQH7
A0A023AQR2
A0A023AQS8
A0A023AQV8
A0A023AR39
A0A023ARA1
A0A023ARA3
A0A023ARD1
A0A023ARF2
A0A023ARH0
A0A023ARJ0
A0A023ARJ5
A0A023ARJ8
A0A023ARP1
A0A023AS27
A0A023AS42
A0A023AS56
A0A023AS57
A0A023AS60
A0A023AS78
A0A023AS82
A0A023AS86
A0A023AS93
A0A023ASJ8
A0A023ASK7
A0A023ASM4
A0A023AST9
A0A023ASX9
A0A023ASZ5
A0A023AT02
A0A023AT13
A0A023AT24
A0A023AT52
A0A023AT83
A0A023ATA9
A0A023ATB4
A0A023ATF9
A0A023ATG1
A0A023ATK1
A0A023ATK8
A0A023ATN3
A0A023ATP5
A0A023ATT0
A0A023ATT1
A0A023ATW8
A0A023AU64
A0A023AU88
A0A023AU99
A0A023AUB5
A0A023AUB9
A0A023AUE6
A0A023AUH3
A0A023AUH6
A0A023AUI7
A0A023AUI8
A0A023AUP6
A0A023AUP7
A0A023AUQ7
A0A023AUR3
A0A023AUS0
A0A023AUU3
A0A023AUU7
A0A023AUX7
A0A023AV22
A0A023AV90
A0A023AV92
A0A023AVH1
A0A023AVR4
A0A023AW86
A0A023AWF6
A0A023ECY2
A0A023EDQ5
A0A023EE65
A0A023EFT1
A0A023EGG1
A0A023EIG7
A0A023EJS6
A0A023EK81
A0A023EKA2
A0A023EKC8
A0A023EKP4
A0A023EKY6
A0A023EKZ0
A0A023EL01
A0A023EL29
A0A023EL45
A0A023ELE3
A0A023ELP8
A0A023EM37
A0A023EMS1
A0A023EMX6
A0A023EMZ5
A0A023EN03
A0A023EN04
A0A023EN08
A0A023EN35
A0A023EN61
A0A023ENC8
A0A023ENN4
A0A023ENP4
A0A023ENR7
A0A023ENR9
A0A023ENT8
A0A023EP31
A0A023EP62
A0A023EP92
A0A023EPC0
A0A023EPI1
A0A023EPI7
A0A023EPJ1
A0A023EPJ5
A0A023EPL6
A0A023EPL8
A0A023EPN3
A0A023EPN5
A0A023EPQ8
A0A023EPR8
A0A023EPT2
A0A023EPU9
A0A023EPV0
A0A023EPV8
A0A023EPW1
A0A023EPW2
A0A023EPZ5
A0A023EQ02
A0A023EQ09
A0A023EQ83
A0A023EQ84
A0A023EQA3
A0A023EQA7
A0A023EQC7
A0A023EQD8
A0A023EQF5
A0A023EQH2
A0A023EQI3
A0A023EQK1
A0A023EQK2
A0A023EQP6
A0A023EQS4
A0A023EQU0
A0A023EQU1
A0A023EQV5
A0A023EQW9
A0A023EQY6
A0A023EQZ8
A0A023ER36
A0A023ER47
A0A023ER69
A0A023ER70
A0A023ER82
A0A023ERD1
A0A023ERJ5
A0A023ERM3
A0A023ERN5
A0A023ERP3
A0A023ERP5
A0A023ERP8
A0A023ERV0
A0A023ERX7
A0A023ES34
A0A023ES50
A0A023ESE1
A0A023ESJ3
A0A023ESJ5
A0A023ESP3
A0A023ESU3
A0A023ESY4
A0A023ET35
A0A023ET68
A0A023ET76
A0A023ET82
A0A023ETA7
A0A023ETB8
A0A023ETH9
A0A023ETI6
A0A023ETQ3
A0A023ETR1
A0A023ETT5
A0A023ETU3
A0A023ETV2
A0A023ETV5
A0A023EU06
A0A023EU15
A0A023EU22
A0A023EU41
A0A023EU57
A0A023EU85
A0A023EU89
A0A023EUA3
A0A023EUB3
A0A023EUG9
A0A023EUH8
A0A023EUL5
A0A023EUM5
A0A023EUP2
A0A023EUQ0
A0A023EUS6
A0A023EUZ0
A0A023EUZ6
A0A023EV09
A0A023EV66
A0A023EV68
A0A023EVA7
A0A023EVF8
A0A023EVK0
A0A023EVK5
A0A023EVL6
A0A023EVT2
A0A023EVT3
A0A023EVV1
A0A023EVX5
A0A023EW35
A0A023EW38
A0A023EW54
A0A023EW64
A0A023EWB0
A0A023EWE8
A0A023EWI6
A0A023EWI7
A0A023EWK1
A0A023EWK8
A0A023EWS6
A0A023EWU2
A0A023EWY2
A0A023EWZ5
A0A023EX40
A0A023EXC4
A0A023EXC5
A0A023EXP5
A0A023EXQ7
A0A023EXR7
A0A023EXT4
A0A023EYB3
A0A023EYE0
A0A023EYP2
A0A023EYV5
A0A023EYW2
A0A023EYX8
A0A023EZ51
A0A023EZ66
A0A023EZD4
A0A023EZE1
A0A023EZE8
A0A023EZF0
A0A023EZG9
A0A023EZH1
A0A023EZI8
A0A023EZJ9
A0A023EZK3
A0A023EZL4
A0A023EZM7
A0A023EZQ5
A0A023EZU2
A0A023EZV8
A0A023F030
A0A023F060
A0A023F075
A0A023F0A4
A0A023F0C3
A0A023F0H4
A0A023F0H5
A0A023F0L0
A0A023F0Q0
A0A023F0R5
A0A023F0T7
A0A023F0X3
A0A023F0Y7
A0A023F0Z6
A0A023F0Z8
A0A023F122
A0A023F128
A0A023F135
A0A023F137
A0A023F144
A0A023F150
A0A023F1A6
A0A023F1C7
A0A023F1D6
A0A023F1E8
A0A023F1F2
A0A023F1F7
A0A023F1F9
A0A023F1H5
A0A023F1H9
A0A023F1J4
A0A023F1M1
A0A023F1N2
A0A023F1N3
A0A023F1P1
A0A023F1Q4
A0A023F1Q5
A0A023F1Q7
A0A023F1R7
A0A023F1S4
A0A023F1V2
A0A023F1W1
A0A023F215
A0A023F244
A0A023F273
A0A023F274
A0A023F2B5
A0A023F2E8
A0A023F2G9
A0A023F2I3
A0A023F2I9
A0A023F2J7
A0A023F2K3
A0A023F2K4
A0A023F2L8
A0A023F2M3
A0A023F2N3
A0A023F2N5
A0A023F2P2
A0A023F2Q7
A0A023F2V3
A0A023F2V5
A0A023F2X0
A0A023F2X4
A0A023F2Y7
A0A023F2Y8
A0A023F314
A0A023F333
A0A023F354
A0A023F366
A0A023F370
A0A023F371
A0A023F3A7
A0A023F3B8
A0A023F3C6
A0A023F3C9
A0A023F3F0
A0A023F3G7
A0A023F3H5
A0A023F3H6
A0A023F3H8
A0A023F3J0
A0A023F3N5
A0A023F3P5
A0A023F3P7
A0A023F3Q8
A0A023F3U1
A0A023F3U5
A0A023F3V4
A0A023F3V8
A0A023F3W3
A0A023F3W9
A0A023F3X2
A0A023F3Y5
A0A023F3Y7
A0A023F3Z2
A0A023F424
A0A023F437
A0A023F440
A0A023F446
A0A023F448
A0A023F467
A0A023F480
A0A023F485
A0A023F4C5
A0A023F4E0
A0A023F4E3
A0A023F4F7
A0A023F4G1
A0A023F4H8
A0A023F4I1
A0A023F4J6
A0A023F4J7
A0A023F4M8
A0A023F4N1
A0A023F4N6
A0A023F4N8
A0A023F4P1
A0A023F4P5
A0A023F4Q8
A0A023F4U1
A0A023F4U3
A0A023F4V8
A0A023F4W3
A0A023F4W6
A0A023F4X9
A0A023F4Y4
A0A023F516
A0A023F544
A0A023F558
A0A023F583
A0A023F5B7
A0A023F5B9
A0A023F5C8
A0A023F5E0
A0A023F5G2
A0A023F5H0
A0A023F5I1
A0A023F5I4
A0A023F5I7
A0A023F5K3
A0A023F5L3
A0A023F5M2
A0A023F5M4
A0A023F5N4
A0A023F5N7
A0A023F5N9
A0A023F5P5
A0A023F5Q0
A0A023F5Q5
A0A023F5R6
A0A023F5S3
A0A023F5U0
A0A023F5U6
A0A023F5U7
A0A023F5V8
A0A023F5W2
A0A023F5X8
A0A023F5Y5
A0A023F5Z1
A0A023F600
A0A023F628
A0A023F633
A0A023F639
A0A023F666
A0A023F674
A0A023F6G7
A0A023F6K2
A0A023F6L1
A0A023F6L8
A0A023F6M8
A0A023F6S1
A0A023F714
A0A023F720
A0A023F7A3
A0A023F7A7
A0A023F7C3
A0A023F7J2
A0A023F7M1
A0A023F7M9
A0A023F7P1
A0A023F7P3
A0A023F7R6
A0A023F7R8
A0A023F7S2
A0A023F7S5
A0A023F7T6
A0A023F7U5
A0A023F7X8
A0A023F803
A0A023F822
A0A023F823
A0A023F859
A0A023F890
A0A023F8D0
A0A023F8E1
A0A023F8F0
A0A023F8F3
A0A023F8H6
A0A023F8R2
A0A023F8R9
A0A023F8V3
A0A023F8Y6
A0A023F8Z3
A0A023F907
A0A023F908
A0A023F918
A0A023F975
A0A023F976
A0A023F997
A0A023F9I5
A0A023F9K3
A0A023F9M2
A0A023F9Q1
A0A023F9S2
A0A023F9V7
A0A023F9Z5
A0A023FA35
A0A023FA63
A0A023FA77
A0A023FA89
A0A023FA93
A0A023FAC4
A0A023FAE4
A0A023FAG0
A0A023FAJ2
A0A023FAL2
A0A023FAL3
A0A023FAQ6
A0A023FAT2
A0A023FAX7
A0A023FB52
A0A023FB54
A0A023FBK9
A0A023FCB0
A0A023FCB1
A0A023FCB4
A0A023FCB9
A0A023FCK9
A0A023FCL1
A0A023FD31
A0A023FDA8
A0A023FDJ4
A0A023FEI7
A0A023FEL7
A0A023FEN5
A0A023FFC4
A0A023FFM5
A0A023FFZ6
A0A023FGJ0
A0A023FGK5
A0A023FGQ3
A0A023FGS2
A0A023FGY9
A0A023FHA9
A0A023FHB4
A0A023FHG2
A0A023FHM2
A0A023FHX5
A0A023FI06
A0A023FI16
A0A023FIF1
A0A023FIH8
A0A023FIL9
A0A023FIR5
A0A023FIV5
A0A023FIV9
A0A023FIX7
A0A023FJ07
A0A023FJ46
A0A023FJ55
A0A023FJ68
A0A023FJ73
A0A023FJ80
A0A023FJD1
A0A023FJD6
A0A023FJF1
A0A023FJF9
A0A023FJH9
A0A023FJJ9
A0A023FJK4
A0A023FJK7
A0A023FJK9
A0A023FJL1
A0A023FJL7
A0A023FJM1
A0A023FJN3
A0A023FJQ5
A0A023FJT1
A0A023FJT7
A0A023FJU6
A0A023FJV4
A0A023FJW6
A0A023FJX7
A0A023FJZ1
A0A023FK41
A0A023FK43
A0A023FK58
A0A023FKA7
A0A023FKC0
A0A023FKD7
A0A023FKG1
A0A023FKH0
A0A023FKH1
A0A023FKI1
A0A023FKI9
A0A023FKJ8
A0A023FKK3
A0A023FKK4
A0A023FKL8
A0A023FKM2
A0A023FKP1
A0A023FKR5
A0A023FKS2
A0A023FKS8
A0A023FKS9
A0A023FKT1
A0A023FKV3
A0A023FKX2
A0A023FL50
A0A023FL72
A0A023FL79
A0A023FLC2
A0A023FLD6
A0A023FLE5
A0A023FLF9
A0A023FLH8
A0A023FLJ8
A0A023FLL0
A0A023FLR7
A0A023FLR8
A0A023FLS8
A0A023FLT0
A0A023FLT2
A0A023FLV5
A0A023FLV7
A0A023FLX5
A0A023FLY4
A0A023FLY5
A0A023FM04
A0A023FM16
A0A023FM23
A0A023FM64
A0A023FM70
A0A023FMA7
A0A023FME4
A0A023FMH5
A0A023FMY7
A0A023FN00
A0A023FN70
A0A023FN85
A0A023FNE2
A0A023FNK1
A0A023FNL0
A0A023FNL5
A0A023FNU4
A0A023FNZ1
A0A023FPI9
A0A023FPS4
A0A023FPT7
A0A023FPX4
A0A023FPY9
A0A023FQ03
A0A023FQ48
A0A023FQ54
A0A023FQ66
A0A023FQ70
A0A023FQ73
A0A023FQD5
A0A023FQG8
A0A023FQH7
A0A023FQH9
A0A023FRG0
A0A023FS88
A0A023FSB4
A0A023FSF3
A0A023FSK9
A0A023FSW6
A0A023FSW9
A0A023FT11
A0A023FT14
A0A023FTE4
A0A023FUD4
A0A023FUN9
A0A023FUY5
A0A023FV38
A0A023FV77
A0A023FV88
A0A023FV90
A0A023FV94
A0A023FV99
A0A023FVA7
A0A023FVD7
A0A023FVF2
A0A023FVI7
A0A023FVK4
A0A023FVP4
A0A023FVS4
A0A023FVV6
A0A023FVX5
A0A023FW00
A0A023FW10
A0A023FW29
A0A023FWB6
A0A023FWD1
A0A023FWD8
A0A023FWE2
A0A023FWG5
A0A023FWI0
A0A023FWM4
A0A023FWN3
A0A023FWQ5
A0A023FWQ9
A0A023FWR7
A0A023FWX5
A0A023FX05
A0A023FX17
A0A023FX30
A0A023FX48
A0A023FX76
A0A023FX91
A0A023FXP5
A0A023FXV1
A0A023FXY5
A0A023FXZ4
A0A023FY11
A0A023FY31
A0A023FY49
A0A023FY57
A0A023FY77
A0A023FYF3
A0A023FYI1
A0A023FYR1
A0A023FYS6
A0A023FZ29
A0A023FZ92
A0A023FZB7
A0A023FZB8
A0A023FZC0
A0A023FZQ2
A0A023FZT4
A0A023FZZ6
A0A023G093
A0A023G0C8
A0A023G0R6
A0A023G1J1
A0A023G398
A0A023G3J2
A0A023G468
A0A023G4S0
A0A023G4X8
A0A023G503
A0A023G512
A0A023G594
A0A023G5F6
A0A023G5M0
A0A023G5S0
A0A023G5X5
A0A023G605
A0A023G617
A0A023G6A3
A0A023G736
A0A023G753
A0A023G764
A0A023G771
A0A023G774
A0A023G7F3
A0A023G7P0
A0A023G7P8
A0A023G875
A0A023G8B6
A0A023G8C3
A0A023G8C9
A0A023G8P3
A0A023G8T1
A0A023GAL4
A0A023GAQ2
A0A023GAY5
A0A023GB59
A0A023GB68
A0A023GBE8
A0A023GBG4
A0A023GBK2
A0A023GBK7
A0A023GBK9
A0A023GBN3
A0A023GBP3
A0A023GBP7
A0A023GBQ1
A0A023GBR0
A0A023GBW7
A0A023GC62
A0A023GCH8
A0A023GCK3
A0A023GCM0
A0A023GCM4
A0A023GCW9
A0A023GD38
A0A023GD58
A0A023GDB5
A0A023GDC6
A0A023GDD0
A0A023GDF7
A0A023GDG9
A0A023GDU4
A0A023GE40
A0A023GE72
A0A023GE81
A0A023GE94
A0A023GEW0
A0A023GEZ2
A0A023GF37
A0A023GF83
A0A023GF90
A0A023GFA3
A0A023GFH3
A0A023GFI4
A0A023GFT4
A0A023GFU5
A0A023GFU6
A0A023GFX5
A0A023GG38
A0A023GG48
A0A023GG56
A0A023GG59
A0A023GGA8
A0A023GGD3
A0A023GGF5
A0A023GGG7
A0A023GGP4
A0A023GGS8
A0A023GGT8
A0A023GGV6
A0A023GGV9
A0A023GGW9
A0A023GGY6
A0A023GH11
A0A023GH12
A0A023GH17
A0A023GH21
A0A023GH36
A0A023GH46
A0A023GH59
A0A023GH77
A0A023GHA3
A0A023GHB1
A0A023GHB9
A0A023GHC5
A0A023GHC6
A0A023GHG7
A0A023GHI7
A0A023GHI9
A0A023GHK7
A0A023GHP0
A0A023GHQ0
A0A023GHR6
A0A023GHT0
A0A023GHW4
A0A023GHX2
A0A023GHX3
A0A023GI19
A0A023GI25
A0A023GI32
A0A023GIA5
A0A023GIC4
A0A023GID8
A0A023GII2
A0A023GIJ4
A0A023GIK1
A0A023GIL5
A0A023GIR1
A0A023GIR5
A0A023GIS2
A0A023GIT8
A0A023GIX5
A0A023GJ60
A0A023GJ98
A0A023GJC4
A0A023GJC7
A0A023GJC8
A0A023GJE3
A0A023GJF3
A0A023GJF8
A0A023GJG1
A0A023GJH1
A0A023GJI6
A0A023GJK1
A0A023GJK9
A0A023GJL7
A0A023GJN4
A0A023GJR8
A0A023GJS8
A0A023GJT8
A0A023GK06
A0A023GK08
A0A023GK21
A0A023GK87
A0A023GK99
A0A023GKA3
A0A023GKB4
A0A023GKE3
A0A023GKJ3
A0A023GKM4
A0A023GKM9
A0A023GKN9
A0A023GKR4
A0A023GKW5
A0A023GKX8
A0A023GKY5
A0A023GL02
A0A023GL05
A0A023GL12
A0A023GL24
A0A023GL33
A0A023GL42
A0A023GL55
A0A023GL56
A0A023GL58
A0A023GL79
A0A023GL82
A0A023GLB2
A0A023GLE7
A0A023GLF3
A0A023GLI2
A0A023GLJ3
A0A023GLL4
A0A023GLM8
A0A023GLP2
A0A023GLP9
A0A023GLQ5
A0A023GLR7
A0A023GLR8
A0A023GLT7
A0A023GLV2
A0A023GLV6
A0A023GLX7
A0A023GLY0
A0A023GLY8
A0A023GM25
A0A023GM48
A0A023GM53
A0A023GM97
A0A023GMA6
A0A023GMB2
A0A023GMB6
A0A023GMC5
A0A023GMC9
A0A023GMD1
A0A023GME4
A0A023GME6
A0A023GMF0
A0A023GMG4
A0A023GMI5
A0A023GMK0
A0A023GML3
A0A023GMP4
A0A023GMQ4
A0A023GMV6
A0A023GMY1
A0A023GMY4
A0A023GN19
A0A023GN87
A0A023GNC7
A0A023GND8
A0A023GNF8
A0A023GNI0
A0A023GNP7
A0A023GNP9
A0A023GNS9
A0A023GNV6
A0A023GNY6
A0A023GP06
A0A023GP15
A0A023GP51
A0A023GP67
A0A023GP75
A0A023GRW8
A0A023GU60
A0A023GUI0
A0A023GUI5
A0A023GUI8
A0A023GUN0
A0A023GUN5
A0A023GUP6
A0A023GVZ0
A0A023GW98
A0A023GWA2
A0A023GWA5
A0A023GWE8
A0A023GWR9
A0A023GWS5
A0A023GWY4
A0A023GWY6
A0A023GWY8
A0A023GWZ0
A0A023GX05
A0A023GXE2
A0A023GXE3
A0A023GXF8
A0A023GXH3
A0A023GXI8
A0A023GXJ8
A0A023GXK2
A0A023GXM4
A0A023H5P4
A0A023H5P5
A0A023H5P6
A0A023H5R8
A0A023H5S2
A0A023H5S6
A0A023H5S9
A0A023H5T0
A0A023H5T3
A0A023H5T6
A0A023H5U6
A0A023H5U7
A0A023H5U8
A0A023H671
A0A023H673
A0A023H674
A0A023H6J5
A0A023H6L3
A0A023H7V6
A0A023H9Q7
A0A023HA60
A0A023HAY7
A0A023HB82
A0A023HBI2
A0A023HBQ1
A0A023HBX0
A0A023HC67
A0A023HCC8
A0A023HHL1
A0A023HHL5
A0A023HR84
A0A023HRN9
A0A023I1G8
A0A023I4C8
A0A023I4D6
A0A023I4F1
A0A023I7E0
A0A023INJ6
A0A023ITC8
A0A023IXY9
A0A023J5U9
A0A023J7Y3
A0A023J8B0
A0A023J8B6
A0A023J916
A0A023J9S8
A0A023J9Y7
A0A023JAD3
A0A023JBW5
A0A023JBW8
A0A023JBY8
A0A023JCA1
A0A023JCC9
A0A023JCF1
A0A023JCL8
A0A023JCQ5
A0A023JCY0
A0A023JCY8
A0A023JCY9
A0A023JCZ3
A0A023JD28
A0A023JD30
A0A023JD32
A0A023JD35
A0A023JD36
A0A023JD44
A0A023JD55
A0A023JD59
A0A023JD84
A0A023JD87
A0A023JDA7
A0A023JDB0
A0A023JDL0
A0A023JDL4
A0A023JDM8
A0A023JDN1
A0A023JEC1
A0A023JEL0
A0A023JGI2
A0A023JH13
A0A023JLC3
A0A023JLC6
A0A023JLC8
A0A023JLC9
A0A023JLD0
A0A023JLD1
A0A023JLD2
A0A023JLD3
A0A023JLH0
A0A023JLH4
A0A023JLH5
A0A023JLH6
A0A023JLH7
A0A023JLH8
A0A023JLH9
A0A023JLI0
A0A023JLI1
A0A023JLM3
A0A023JLM7
A0A023JLM9
A0A023JLN0
A0A023JLN2
A0A023JLN3
A0A023JLN4
A0A023JLN6
A0A023JLN7
A0A023JLN8
A0A023JLR6
A0A023JLR7
A0A023JLR8
A0A023JLR9
A0A023JLS0
A0A023JLS1
A0A023JLS2
A0A023JLS3
A0A023JLS4
A0A023JLS5
A0A023JLS6
A0A023JLW2
A0A023JLW4
A0A023JLW6
A0A023JLW7
A0A023JLW8
A0A023JLW9
A0A023JLX0
A0A023JLX1
A0A023JLX2
A0A023JLX3
A0A023JM48
A0A023JMG8
A0A023JNR8
A0A023KPM1
A0A023KWH0
A0A023KZQ6
A0A023LC65
A0A023LCR0
A0A023LD27
A0A023LDT0
A0A023M8F0
A0A023MWL2
A0A023MX86
A0A023MX92
A0A023MXG9
A0A023MXH7
A0A023MXH9
A0A023MXL8
A0A023MXM0
A0A023MXN7
A0A023MXX2
A0A023MXZ1
A0A023MY24
A0A023MY42
A0A023MY47
A0A023MY89
A0A023MY93
A0A023MYA3
A0A023MYA6
A0A023MYB4
A0A023MYC7
A0A023MYE5
A0A023MYE6
A0A023MYQ3
A0A023MYR3
A0A023MYU3
A0A023MYX5
A0A023MYY1
A0A023MZ07
A0A023MZ16
A0A023MZ35
A0A023MZ58
A0A023MZ63
A0A023MZ75
A0A023MZ96
A0A023MZH5
A0A023MZI3
A0A023MZI7
A0A023MZJ5
A0A023MZK8
A0A023MZL1
A0A023MZL6
A0A023MZM4
A0A023MZN0
A0A023MZQ9
A0A023MZS7
A0A023MZY4
A0A023MZY7
A0A023N013
A0A023N049
A0A023N069
A0A023N0B4
A0A023N0C2
A0A023N0J1
A0A023N0N9
A0A023N0Q7
A0A023N0U9
A0A023N0W5
A0A023N101
A0A023N128
A0A023N131
A0A023N194
A0A023N195
A0A023N1A0
A0A023N1C5
A0A023N1J3
A0A023N1K6
A0A023N1L0
A0A023N1L2
A0A023N1S2
A0A023N1T3
A0A023N1V2
A0A023N1Y4
A0A023N204
A0A023N231
A0A023N263
A0A023N2G5
A0A023N2I0
A0A023N2M6
A0A023N2P3
A0A023N2U7
A0A023N2V1
A0A023N2Y2
A0A023N2Z1
A0A023N304
A0A023N328
A0A023N3A2
A0A023N3E9
A0A023N3F1
A0A023N3G0
A0A023N3I0
A0A023N3P9
A0A023N3S0
A0A023N3T7
A0A023N3U5
A0A023N3Y3
A0A023N3Z8
A0A023N437
A0A023N480
A0A023N490
A0A023N4E4
A0A023N4E7
A0A023N4H1
A0A023N4H5
A0A023N4H6
A0A023N4N2
A0A023N4T4
A0A023N4U0
A0A023N4X2
A0A023N4Y8
A0A023N4Z0
A0A023N4Z8
A0A023N519
A0A023N537
A0A023N541
A0A023N591
A0A023N594
A0A023N5E3
A0A023N5F6
A0A023N5G9
A0A023N5I9
A0A023N5J3
A0A023N5J5
A0A023N5T9
A0A023N5Y3
A0A023N5Y7
A0A023N634
A0A023N6A1
A0A023N6H5
A0A023N6J1
A0A023N6K0
A0A023N6M4
A0A023N6P8
A0A023N6Q2
A0A023N6T5
A0A023N6W9
A0A023N6Z1
A0A023N709
A0A023N723
A0A023N7C3
A0A023N7H6
A0A023N7J4
A0A023N7K1
A0A023N7P8
A0A023N7P9
A0A023N7Q7
A0A023N7R2
A0A023N7S8
A0A023N7Y1
A0A023N7Y2
A0A023N805
A0A023N813
A0A023N822
A0A023N851
A0A023N861
A0A023N8M4
A0A023N8Q2
A0A023N8R0
A0A023N8U4
A0A023N900
A0A023N902
A0A023N912
A0A023NBH6
A0A023NCL0
A0A023NKT2
A0A023NL46
A0A023NLJ0
A0A023NLQ2
A0A023NME4
A0A023NME8
A0A023NMJ1
A0A023NMJ3
A0A023NMP5
A0A023NMR0
A0A023NMS0
A0A023NMS7
A0A023NMT7
A0A023NMW8
A0A023NN12
A0A023NN34
A0A023NN38
A0A023NN40
A0A023NN43
A0A023NN55
A0A023NN92
A0A023NN97
A0A023NNF3
A0A023NNH1
A0A023NNJ6
A0A023NNL2
A0A023NNM1
A0A023NNR2
A0A023NNT5
A0A023NNW0
A0A023NNW5
A0A023NP35
A0A023NP75
A0A023NP85
A0A023NP86
A0A023NP87
A0A023NP96
A0A023NPF6
A0A023NPF9
A0A023NPH9
A0A023NPJ1
A0A023NPK7
A0A023NPL5
A0A023NPM4
A0A023NPM8
A0A023NPQ2
A0A023NPR1
A0A023NPR3
A0A023NPU8
A0A023NPW7
A0A023NPX2
A0A023NPX8
A0A023NPZ2
A0A023NQ11
A0A023NQ42
A0A023NQ44
A0A023NQB0
A0A023NQC0
A0A023NQC6
A0A023NQG4
A0A023NQH7
A0A023NQJ2
A0A023NQJ6
A0A023NQK2
A0A023NQN4
A0A023NQT7
A0A023NQU8
A0A023NQV1
A0A023NQW9
A0A023NQX4
A0A023NR06
A0A023NR24
A0A023NR41
A0A023NR59
A0A023NR64
A0A023NR85
A0A023NR86
A0A023NR93
A0A023NRB7
A0A023NRP7
A0A023NRP8
A0A023NRQ1
A0A023NRQ6
A0A023NRR4
A0A023NRS3
A0A023NRT3
A0A023NRV7
A0A023NRY2
A0A023NRZ5
A0A023NS00
A0A023NS15
A0A023NS16
A0A023NS23
A0A023NS55
A0A023NS59
A0A023NS89
A0A023NS93
A0A023NSB8
A0A023NSD7
A0A023NSE1
A0A023NSG8
A0A023NSH8
A0A023NSJ3
A0A023NSK1
A0A023NSL7
A0A023NSQ9
A0A023NST3
A0A023NST8
A0A023NSU0
A0A023NSU9
A0A023NSW1
A0A023NSW8
A0A023NSZ1
A0A023NT16
A0A023NT26
A0A023NT32
A0A023NT58
A0A023NT91
A0A023NT94
A0A023NTA6
A0A023NTB3
A0A023NTC8
A0A023NTE8
A0A023NTF7
A0A023NTF8
A0A023NTG3
A0A023NTI5
A0A023NTP5
A0A023NTS8
A0A023NTT4
A0A023NTU7
A0A023NTX8
A0A023NTZ4
A0A023NU01
A0A023NU07
A0A023NU25
A0A023NU74
A0A023NU84
A0A023NUA3
A0A023NUE9
A0A023NUF5
A0A023NUG6
A0A023NUI0
A0A023NUI4
A0A023NUI9
A0A023NUJ0
A0A023NUK0
A0A023NUN9
A0A023NUQ0
A0A023NUQ1
A0A023NUS6
A0A023NUY3
A0A023NV02
A0A023NV42
A0A023NV57
A0A023NVI4
A0A023NVI7
A0A023NVM7
A0A023NVS3
A0A023NVT1
A0A023NVT2
A0A023NVT8
A0A023NVX9
A0A023NVZ5
A0A023NW22
A0A023NW34
A0A023NW45
A0A023NW56
A0A023NW83
A0A023NW96
A0A023NWB1
A0A023NWH8
A0A023NWI2
A0A023NWP8
A0A023NWQ9
A0A023NWT8
A0A023NWV2
A0A023NWV9
A0A023NWX4
A0A023NX02
A0A023NX54
A0A023NX73
A0A023NX88
A0A023NX94
A0A023NX99
A0A023NXB7
A0A023NXF1
A0A023NXF3
A0A023NXJ6
A0A023NXK2
A0A023NXL1
A0A023NXM2
A0A023NXN6
A0A023NXR2
A0A023NXS2
A0A023NXT4
A0A023NXT7
A0A023NXY4
A0A023NY15
A0A023NY82
A0A023NY90
A0A023NYA5
A0A023NYG5
A0A023NYH2
A0A023NYH4
A0A023NYH5
A0A023NYL1
A0A023NYP1
A0A023NYP4
A0A023NYU6
A0A023NZ01
A0A023NZ03
A0A023NZ30
A0A023NZ53
A0A023NZB8
A0A023NZD9
A0A023NZI4
A0A023NZK2
A0A023NZT4
A0A023NZV0
A0A023NZV2
A0A023P039
A0A023P047
A0A023P0A3
A0A023P0E8
A0A023P0H1
A0A023P0M0
A0A023P0M6
A0A023P0P8
A0A023P0R5
A0A023P0T5
A0A023P138
A0A023P144
A0A023P161
A0A023P1B7
A0A023P1C2
A0A023P1F2
A0A023P1I4
A0A023P1N1
A0A023P1N3
A0A023P1N4
A0A023P1P4
A0A023P1Q9
A0A023P1R4
A0A023P1R8
A0A023P1U3
A0A023P1V0
A0A023P1X1
A0A023P206
A0A023P233
A0A023P242
A0A023P256
A0A023P275
A0A023P283
A0A023P2D3
A0A023P2D4
A0A023P2H9
A0A023P2R2
A0A023P2U9
A0A023P2W7
A0A023P2Z0
A0A023P2Z1
A0A023P310
A0A023P394
A0A023P3A2
A0A023P3A8
A0A023P3C2
A0A023P3F8
A0A023P3F9
A0A023P3G0
A0A023P3H3
A0A023P3I0
A0A023P3J0
A0A023P3L8
A0A023P3U2
A0A023P3V4
A0A023P3V8
A0A023P3Z4
A0A023P3Z9
A0A023P491
A0A023P498
A0A023P499
A0A023P4A3
A0A023P4B1
A0A023P4B4
A0A023P4F2
A0A023P4F3
A0A023P4N6
A0A023P4R9
A0A023P4T1
A0A023P4T3
A0A023P4W4
A0A023P4W8
A0A023P4Y1
A0A023P574
A0A023P592
A0A023P5E7
A0A023P5J0
A0A023P5M1
A0A023P5P8
A0A023P5S8
A0A023P5T0
A0A023P5W9
A0A023P620
A0A023P621
A0A023P6A3
A0A023P6E6
A0A023P6F6
A0A023P6I2
A0A023P6K9
A0A023P6M8
A0A023P6Q4
A0A023P6Q7
A0A023P6Q9
A0A023P6R8
A0A023P6U8
A0A023P6V9
A0A023P6W3
A0A023P6W7
A0A023P6X0
A0A023P6X5
A0A023P736
A0A023P749
A0A023P759
A0A023P771
A0A023P7B8
A0A023P7F0
A0A023P7H1
A0A023P7M0
A0A023P7T1
A0A023P7V5
A0A023P7X0
A0A023P7X2
A0A023P7X3
A0A023P811
A0A023P813
A0A023P817
A0A023P844
A0A023P8B2
A0A023P8B4
A0A023P8C7
A0A023P8C9
A0A023P8F7
A0A023P8H7
A0A023P8I8
A0A023P8T9
A0A023P8U1
A0A023P8U5
A0A023P8X4
A0A023P909
A0A023P911
A0A023P961
A0A023P968
A0A023P987
A0A023P988
A0A023P993
A0A023P9A1
A0A023P9B9
A0A023P9F6
A0A023P9I6
A0A023P9Q2
A0A023P9V9
A0A023P9X0
A0A023PA19
A0A023PA24
A0A023PA28
A0A023PA30
A0A023PA51
A0A023PA82
A0A023PA91
A0A023PAB1
A0A023PAD0
A0A023PAF3
A0A023PAH0
A0A023PAM9
A0A023PAN4
A0A023PAQ9
A0A023PAT0
A0A023PAZ0
A0A023PB05
A0A023PB12
A0A023PB18
A0A023PB22
A0A023PB31
A0A023PB56
A0A023PB84
A0A023PB90
A0A023PBB2
A0A023PBD1
A0A023PBG6
A0A023PBH9
A0A023PBJ7
A0A023PBL8
A0A023PBM0
A0A023PBM7
A0A023PBN0
A0A023PBN4
A0A023PBS4
A0A023PBU0
A0A023PBU1
A0A023PBY3
A0A023PC43
A0A023PC55
A0A023PC65
A0A023PC75
A0A023PC95
A0A023PCA8
A0A023PCX0
A0A023PCX7
A0A023PCY8
A0A023PCZ2
A0A023PD44
A0A023PD87
A0A023PD96
A0A023PDH6
A0A023PDI2
A0A023PDI6
A0A023PDK8
A0A023PDM3
A0A023PDR5
A0A023PDV3
A0A023PDW8
A0A023PDX2
A0A023PE00
A0A023PE03
A0A023PE14
A0A023PE44
A0A023PE45
A0A023PE51
A0A023PE70
A0A023PEC6
A0A023PEE0
A0A023PEE2
A0A023PEF2
A0A023PEN8
A0A023PEU4
A0A023PEZ0
A0A023PEZ2
A0A023PF07
A0A023PF11
A0A023PF53
A0A023PF64
A0A023PF82
A0A023PFL2
A0A023PFL3
A0A023PG15
A0A023PGP4
A0A023PGU6
A0A023PGY4
A0A023PHT4
A0A023PIC4
A0A023PIG0
A0A023PIX5
A0A023PJ03
A0A023PJD4
A0A023PJG8
A0A023PK86
A0A023PKD4
A0A023PKG5
A0A023PKS0
A0A023PKU2
A0A023PKW1
A0A023PL62
A0A023PL84
A0A023PQY4
A0A023PSJ5
A0A023PX70
A0A023PXN6
A0A023PYI8
A0A023PYQ4
A0A023PZA0
A0A023PZG1
A0A023PZI0
A0A023PZV8
A0A023Q009
A0A023Q0M1
A0A023Q0P8
A0A023Q0V8
A0A023Q111
A0A023Q156
A0A023Q3Z3
A0A023RBJ1
A0A023RDH9
A0A023RDJ9
A0A023RDS6
A0A023REG8
A0A023REL1
A0A023REM4
A0A023REN0
A0A023REP8
A0A023RES6
A0A023REU6
A0A023REW5
A0A023REY4
A0A023RF42
A0A023RF59
A0A023RF69
A0A023RFF7
A0A023RFG0
A0A023RFG6
A0A023RFJ3
A0A023RFL9
A0A023RFP8
A0A023RFR5
A0A023RFU9
A0A023RFW4
A0A023RFX4
A0A023RFZ3
A0A023RG71
A0A023RG99
A0A023RGS2
A0A023RGS9
A0A023RH39
A0A023RH43
A0A023RH79
A0A023RHA3
A0A023RHB0
A0A023RHB9
A0A023RHD4
A0A023RHF6
A0A023RHG0
A0A023RHR1
A0A023RHU4
A0A023RHU8
A0A023RI90
A0A023RIC5
A0A023RID5
A0A023RIE1
A0A023RIF5
A0A023RIG9
A0A023RIL2
A0A023RIP8
A0A023RIQ3
A0A023RIS3
A0A023RIS4
A0A023RIT7
A0A023RJ06
A0A023RJ16
A0A023RJ31
A0A023RJ60
A0A023RJ66
A0A023RJ85
A0A023RJD7
A0A023RJE1
A0A023RJJ6
A0A023RJN0
A0A023RJR8
A0A023RJT5
A0A023RJV8
A0A023RJY9
A0A023RJZ9
A0A023RK17
A0A023RK26
A0A023RK33
A0A023RK70
A0A023RK73
A0A023RK98
A0A023RKC5
A0A023RKD0
A0A023RKJ2
A0A023RKK4
A0A023RKY5
A0A023RKY8
A0A023RL21
A0A023RL36
A0A023RL37
A0A023RLC1
A0A023RLF6
A0A023RLM2
A0A023RLP2
A0A023RLR0
A0A023RLX2
A0A023RLZ7
A0A023RM28
A0A023RM50
A0A023RMC4
A0A023RMF8
A0A023RMJ3
A0A023RMJ8
A0A023RML5
A0A023RMN4
A0A023RMQ5
A0A023RMY6
A0A023RMY9
A0A023RN16
A0A023RN30
A0A023RN45
A0A023RN47
A0A023RN72
A0A023RNA6
A0A023RNC1
A0A023RND2
A0A023RNF7
A0A023RNG7
A0A023RNH2
A0A023RNP3
A0A023RNT2
A0A023RNU8
A0A023RNV5
A0A023RNW6
A0A023RP02
A0A023RP09
A0A023RP27
A0A023RP32
A0A023RP45
A0A023RP67
A0A023RP86
A0A023RPB3
A0A023RPC7
A0A023RPD4
A0A023RPE8
A0A023RPF3
A0A023RPL6
A0A023RPN0
A0A023RPN1
A0A023RPP2
A0A023RPS2
A0A023RPS7
A0A023RPU9
A0A023RPW3
A0A023RPX3
A0A023RQ15
A0A023RQ40
A0A023RQ47
A0A023RQ49
A0A023RQ84
A0A023RQA5
A0A023RQB5
A0A023RQD4
A0A023RQE9
A0A023RQK3
A0A023RQM9
A0A023RQW1
A0A023RQY0
A0A023RR41
A0A023RR85
A0A023RRE6
A0A023RRK8
A0A023RRU2
A0A023RS11
A0A023RS29
A0A023RSD1
A0A023SE70
A0A023SFP5
A0A023SFU9
A0A023SGS8
A0A023T2B2
A0A023T2C4
A0A023T339
A0A023T3Q4
A0A023T3Q6
A0A023T468
A0A023T472
A0A023UDL0
A0A023UE40
A0A023UET0
A0A023UEU7
A0A023UFG0
A0A023UFM0
A0A023UFU7
A0A023UH22
A0A023UH26
A0A023UHF6
A0A023UHM2
A0A023UHY9
A0A023UIP3
A0A023UJQ8
A0A023UJR3
A0A023UL27
A0A023ULD6
A0A023ULK8
A0A023ULZ1
A0A023UM29
A0A023V1W8
A0A023V2B8
A0A023V2D4
A0A023V2F5
A0A023V2M3
A0A023V2U8
A0A023V2Y5
A0A023V374
A0A023V3D8
A0A023V3F4
A0A023V3H0
A0A023V3L4
A0A023V3P3
A0A023V3S7
A0A023V3X7
A0A023V3Z0
A0A023V414
A0A023V415
A0A023V4A0
A0A023V4B5
A0A023V4C1
A0A023V4D8
A0A023V4F2
A0A023V4G3
A0A023V4G6
A0A023V4M3
A0A023V4M6
A0A023V4N6
A0A023V4Q7
A0A023V4Q8
A0A023V4V6
A0A023V4Y6
A0A023V4Z0
A0A023V520
A0A023V536
A0A023V587
A0A023V5A4
A0A023V5F1
A0A023V5H9
A0A023V5L5
A0A023V5M2
A0A023V5N4
A0A023V5R4
A0A023V5T9
A0A023V5Z0
A0A023V609
A0A023V632
A0A023V690
A0A023V694
A0A023V6A3
A0A023V6L7
A0A023V6U0
A0A023V6U7
A0A023V6X4
A0A023V708
A0A023V766
A0A023V7A7
A0A023V7B1
A0A023V7C9
A0A023V7D6
A0A023V7D9
A0A023V7F1
A0A023V7F9
A0A023V7J8
A0A023V7Q7
A0A023V7R9
A0A023V7S2
A0A023V7U6
A0A023V7W9
A0A023V863
A0A023V8D5
A0A023V8I1
A0A023V8I7
A0A023V8J1
A0A023V8J4
A0A023V8J5
A0A023V8L9
A0A023V8Q0
A0A023V8S8
A0A023V8W3
A0A023V904
A0A023V966
A0A023V991
A0A023V999
A0A023V9C9
A0A023V9E6
A0A023V9L2
A0A023V9N8
A0A023V9P7
A0A023V9Y2
A0A023VA07
A0A023VA21
A0A023VA51
A0A023VA70
A0A023VAA0
A0A023VAA4
A0A023VAB9
A0A023VAI3
A0A023VAI5
A0A023VAM2
A0A023VAN3
A0A023VAN7
A0A023VAP2
A0A023VAR2
A0A023VAT5
A0A023VAV6
A0A023VAW4
A0A023VAW9
A0A023VB07
A0A023VB50
A0A023VB54
A0A023VB63
A0A023VB72
A0A023VB77
A0A023VB78
A0A023VB82
A0A023VBB4
A0A023VBC5
A0A023VBJ7
A0A023VBK1
A0A023VBK9
A0A023VBU8
A0A023VBV5
A0A023VBW1
A0A023VBX7
A0A023VBY3
A0A023VC56
A0A023VC66
A0A023VC77
A0A023VC89
A0A023VC94
A0A023VCF1
A0A023VCK7
A0A023VCN1
A0A023VCN6
A0A023VCS9
A0A023VCU8
A0A023VCX6
A0A023VD07
A0A023VD10
A0A023VD53
A0A023VD59
A0A023VD73
A0A023VD81
A0A023VDE9
A0A023VDH9
A0A023VDM2
A0A023VDN1
A0A023VDV1
A0A023VDV7
A0A023VDY9
A0A023VDZ6
A0A023VDZ8
A0A023VE27
A0A023VE58
A0A023VE70
A0A023VE91
A0A023VEC7
A0A023VEE7
A0A023VEG8
A0A023VEH5
A0A023VEH6
A0A023VEM5
A0A023VEV2
A0A023VEY3
A0A023VF26
A0A023VF35
A0A023VF54
A0A023VF80
A0A023VFC4
A0A023VFD4
A0A023VFE2
A0A023VFF0
A0A023VFH5
A0A023VFL9
A0A023VFM4
A0A023VFN2
A0A023VFP3
A0A023VFQ5
A0A023VFY2
A0A023VFY8
A0A023VFZ7
A0A023VG17
A0A023VG53
A0A023VGI4
A0A023VGJ6
A0A023VGK5
A0A023VGU0
A0A023VGX1
A0A023VHJ6
A0A023VYC8
A0A023VYS3
A0A023VYV4
A0A023VYW4
A0A023VYX5
A0A023VYY0
A0A023VZ09
A0A023VZ16
A0A023VZ17
A0A023VZ22
A0A023VZ26
A0A023VZ43
A0A023VZ79
A0A023VZ86
A0A023VZ92
A0A023VZ97
A0A023VZA2
A0A023VZG3
A0A023VZM4
A0A023VZN3
A0A023VZN8
A0A023VZN9
A0A023VZT0
A0A023VZU0
A0A023VZV2
A0A023W053
A0A023W086
A0A023W0C2
A0A023W0D3
A0A023W0F0
A0A023W0I3
A0A023W0J7
A0A023W0K2
A0A023W0L0
A0A023W0M9
A0A023W0N5
A0A023W0N9
A0A023W2C6
A0A023W4T4
A0A023W6S0
A0A023W6Z4
A0A023W7L5
A0A023W7N2
A0A023W7V2
A0A023W849
A0A023WL72
A0A023WL86
A0A023WLC9
A0A023WLE7
A0A023WLK3
A0A023WLQ0
A0A023WLR8
A0A023WLX4
A0A023WLX6
A0A023WLY4
A0A023WLZ4
A0A023WM30
A0A023WM41
A0A023WM63
A0A023WM91
A0A023WMA3
A0A023WMC1
A0A023WMF6
A0A023WMG1
A0A023WMJ5
A0A023WML1
A0A023WML4
A0A023WMN1
A0A023WMN8
A0A023WMR5
A0A023WMS3
A0A023WMT3
A0A023WMT4
A0A023WMV1
A0A023WMX7
A0A023WMY6
A0A023WMZ7
A0A023WN04
A0A023WN14
A0A023WN16
A0A023WN76
A0A023WN77
A0A023WN86
A0A023WN95
A0A023WNC8
A0A023WND2
A0A023WNE0
A0A023WNE5
A0A023WNE7
A0A023WNF4
A0A023WNF7
A0A023WNF8
A0A023WNG5
A0A023WNJ1
A0A023WNK2
A0A023WNK5
A0A023WNL0
A0A023WNT9
A0A023WNY1
A0A023WP01
A0A023WP23
A0A023WP41
A0A023WP46
A0A023WP56
A0A023WP94
A0A023WPB5
A0A023WPD3
A0A023WPG2
A0A023WPH7
A0A023WPH8
A0A023WPJ0
A0A023WPK3
A0A023WPL1
A0A023WPM3
A0A023WPM6
A0A023WPQ3
A0A023WPW1
A0A023WPY1
A0A023WPZ0
A0A023WPZ8
A0A023WQ28
A0A023WQ34
A0A023WQ48
A0A023WQ94
A0A023WQ99
A0A023WQA0
A0A023WQA4
A0A023WQB5
A0A023WQB6
A0A023WQB7
A0A023WQC5
A0A023WQF4
A0A023WQH3
A0A023WQJ2
A0A023WQK5
A0A023WQM1
A0A023WQS6
A0A023WQT6
A0A023WQT7
A0A023WQW9
A0A023WR07
A0A023WR64
A0A023WRA5
A0A023WRC9
A0A023WRD3
A0A023WRG4
A0A023WRJ8
A0A023WRK3
A0A023WRM9
A0A023WRP5
A0A023WRQ8
A0A023WRS8
A0A023WRU1
A0A023WRU2
A0A023WRV7
A0A023WS01
A0A023WS73
A0A023WS77
A0A023WS79
A0A023WS98
A0A023WSA1
A0A023WSD6
A0A023WSG9
A0A023WSH3
A0A023WSK7
A0A023WSM2
A0A023WSN4
A0A023WSR9
A0A023WSU7
A0A023WSZ2
A0A023WT00
A0A023WT07
A0A023WT33
A0A023WT35
A0A023WT37
A0A023WT58
A0A023WT64
A0A023WT73
A0A023WT88
A0A023WT96
A0A023WT99
A0A023WTA6
A0A023WTB2
A0A023WTC1
A0A023WTD5
A0A023WTD7
A0A023WTE3
A0A023WTG9
A0A023WTL7
A0A023WTN4
A0A023WTR7
A0A023WTV9
A0A023WTW2
A0A023WTY2
A0A023WTZ1
A0A023WU21
A0A023WU28
A0A023WU71
A0A023WU79
A0A023WU95
A0A023WUB3
A0A023WUH4
A0A023WUK5
A0A023WUL4
A0A023WUQ9
A0A023WUR0
A0A023WUX6
A0A023WV40
A0A023WV61
A0A023WV71
A0A023WV75
A0A023WV90
A0A023WVA8
A0A023WVD7
A0A023WVE3
A0A023WVE5
A0A023WVE7
A0A023WVJ4
A0A023WVK2
A0A023WVS5
A0A023WVW5
A0A023WVX9
A0A023WW05
A0A023WW30
A0A023WW87
A0A023WW91
A0A023WWA5
A0A023WWA6
A0A023WWD4
A0A023WWD7
A0A023WWI9
A0A023WWQ3
A0A023WWQ5
A0A023WWR0
A0A023WWT1
A0A023WWV6
A0A023WWZ0
A0A023WX17
A0A023WX32
A0A023WX33
A0A023WX83
A0A023WXC0
A0A023WXC3
A0A023WXC5
A0A023WXC9
A0A023WXE0
A0A023WXI6
A0A023WXI9
A0A023WXJ2
A0A023WXJ6
A0A023WXK5
A0A023WXL5
A0A023WXM5
A0A023WXM7
A0A023WXP1
A0A023WXQ1
A0A023WXQ2
A0A023WXS2
A0A023WXT3
A0A023WXU4
A0A023WXX6
A0A023WXX8
A0A023WXY4
A0A023WXZ7
A0A023WY33
A0A023WY35
A0A023WY39
A0A023WY81
A0A023WY84
A0A023WYD1
A0A023WYG6
A0A023WYI5
A0A023WYJ2
A0A023WYJ9
A0A023WYK8
A0A023WYK9
A0A023WYP9
A0A023WYQ1
A0A023WYQ4
A0A023WYR8
A0A023WYV1
A0A023WYX0
A0A023WYX9
A0A023WYZ4
A0A023WZ10
A0A023WZ14
A0A023WZ66
A0A023WZ88
A0A023WZB0
A0A023WZC4
A0A023WZF8
A0A023WZG2
A0A023WZI1
A0A023WZJ2
A0A023WZN1
A0A023WZN9
A0A023WZS8
A0A023WZS9
A0A023WZU4
A0A023WZV8
A0A023WZW0
A0A023X007
A0A023X027
A0A023X055
A0A023X072
A0A023X091
A0A023X0B0
A0A023X0D0
A0A023X0D6
A0A023X0E5
A0A023X0H7
A0A023X0I3
A0A023X0J4
A0A023X0J8
A0A023X0K3
A0A023X0K9
A0A023X0L7
A0A023X0L9
A0A023X0N2
A0A023X0R4
A0A023X0U3
A0A023X0U4
A0A023X0U7
A0A023X0U9
A0A023X0X7
A0A023X101
A0A023X102
A0A023X103
A0A023X124
A0A023X129
A0A023X146
A0A023X173
A0A023X1A5
A0A023X1B2
A0A023X1E3
A0A023X1E7
A0A023X1I5
A0A023X1K5
A0A023X1K6
A0A023X1Q2
A0A023X1Q9
A0A023X1R2
A0A023X1U1
A0A023X1W9
A0A023X1Y4
A0A023X1Y6
A0A023X1Z2
A0A023X245
A0A023X247
A0A023X251
A0A023X253
A0A023X296
A0A023X2A2
A0A023X2A6
A0A023X2A7
A0A023X2D3
A0A023X2D5
A0A023X2D9
A0A023X2G4
A0A023X2J8
A0A023X2L6
A0A023X2S9
A0A023X318
A0A023X332
A0A023X3D4
A0A023X3D9
A0A023X3F3
A0A023X3H2
A0A023X3I3
A0A023X3N7
A0A023X3P6
A0A023X3R1
A0A023X3S0
A0A023X3U7
A0A023X3V3
A0A023X4B7
A0A023X4H7
A0A023X4J6
A0A023X4J9
A0A023X4K5
A0A023X4N8
A0A023X4P5
A0A023X4R1
A0A023X4S0
A0A023X4S7
A0A023X4X6
A0A023X532
A0A023X567
A0A023X593
A0A023X5B3
A0A023X5F6
A0A023X5G4
A0A023X5I0
A0A023X5I4
A0A023X5K4
A0A023X5M6
A0A023X5R0
A0A023X5R2
A0A023X5R3
A0A023X5S4
A0A023X5U5
A0A023X5V3
A0A023X5W9
A0A023X600
A0A023X605
A0A023X607
A0A023X614
A0A023X618
A0A023X623
A0A023X626
A0A023X637
A0A023X645
A0A023X663
A0A023X669
A0A023X678
A0A023X695
A0A023X6C9
A0A023X6D9
A0A023X6K3
A0A023X6L5
A0A023X6L9
A0A023X6M0
A0A023X6M3
A0A023X6Q0
A0A023X6Q3
A0A023X6Q9
A0A023X6T5
A0A023X6U2
A0A023X6Z3
A0A023X6Z5
A0A023X719
A0A023X739
A0A023X757
A0A023X760
A0A023X772
A0A023X778
A0A023X779
A0A023X7C7
A0A023X7E6
A0A023X7E8
A0A023X7F2
A0A023X7G9
A0A023X7J8
A0A023X7K7
A0A023X7M6
A0A023X7P5
A0A023X7Q1
A0A023X7U1
A0A023X7V3
A0A023X7Y6
A0A023X829
A0A023X831
A0A023X8A0
A0A023X8C5
A0A023X8D8
A0A023X8H9
A0A023X8I6
A0A023X8K0
A0A023X8K2
A0A023X8K5
A0A023X8K8
A0A023X8P1
A0A023X8P5
A0A023X8Q5
A0A023X8T9
A0A023X8Y7
A0A023X911
A0A023X918
A0A023X926
A0A023X958
A0A023X962
A0A023X984
A0A023X9K0
A0A023X9L0
A0A023X9M5
A0A023X9Q1
A0A023X9Q9
A0A023X9R9
A0A023X9T7
A0A023X9U5
A0A023X9V7
A0A023X9W3
A0A023X9Y4
A0A023X9Z4
A0A023X9Z6
A0A023XA16
A0A023XA22
A0A023XA31
A0A023XA42
A0A023XA63
A0A023XA75
A0A023XA94
A0A023XAD5
A0A023XAE4
A0A023XAH6
A0A023XAK5
A0A023XAL7
A0A023XAN5
A0A023XAP8
A0A023XAR0
A0A023XAR5
A0A023XAT7
A0A023XAX9
A0A023XB17
A0A023XB32
A0A023XB43
A0A023XB47
A0A023XB63
A0A023XB69
A0A023XB92
A0A023XBE3
A0A023XBM8
A0A023XBN5
A0A023XBP5
A0A023XBS9
A0A023XBU4
A0A023XBU5
A0A023XBZ3
A0A023XC00
A0A023XC44
A0A023XC52
A0A023XC76
A0A023XC98
A0A023XCA3
A0A023XCC0
A0A023XCD2
A0A023XCD3
A0A023XCE7
A0A023XCK3
A0A023XCK8
A0A023XCM5
A0A023XCM6
A0A023XCS4
A0A023XCT5
A0A023XCU1
A0A023XD50
A0A023XD56
A0A023XD98
A0A023XDD3
A0A023XDH4
A0A023XDI5
A0A023XDJ2
A0A023XDK6
A0A023XDN0
A0A023XDQ3
A0A023XDV1
A0A023XDW0
A0A023XDX2
A0A023XDX7
A0A023XE19
A0A023XE48
A0A023XED8
A0A023XEK0
A0A023XEK6
A0A023XEL6
A0A023XEN3
A0A023XEQ1
A0A023XEQ2
A0A023XES4
A0A023XES7
A0A023XF07
A0A023XF61
A0A023XF90
A0A023XFC1
A0A023XFC5
A0A023XFF0
A0A023XFG1
A0A023XFJ1
A0A023XFQ0
A0A023XFQ4
A0A023XFS1
A0A023XFW5
A0A023XFX7
A0A023XFZ8
A0A023XG31
A0A023XG37
A0A023XG59
A0A023XG70
A0A023XGB6
A0A023XGE3
A0A023XGG1
A0A023XGH2
A0A023XGH5
A0A023XGH7
A0A023XGJ9
A0A023XGL5
A0A023XGM8
A0A023XGU2
A0A023XGZ5
A0A023XH02
A0A023XH10
A0A023XH23
A0A023XH74
A0A023XHA4
A0A023XHD6
A0A023XHE0
A0A023XHE3
A0A023XHE6
A0A023XHE7
A0A023XHF5
A0A023XHJ0
A0A023XHM1
A0A023XHM4
A0A023XHR2
A0A023XHR5
A0A023XHV3
A0A023XHV7
A0A023XHV8
A0A023XHW3
A0A023XHY1
A0A023XHY4
A0A023XHZ6
A0A023XI02
A0A023XI13
A0A023XI20
A0A023XI29
A0A023XI31
A0A023XI38
A0A023XI46
A0A023XI50
A0A023XI57
A0A023XI63
A0A023XI81
A0A023XI87
A0A023XI93
A0A023XI95
A0A023XI98
A0A023XIC8
A0A023XID5
A0A023XIF1
A0A023XIF9
A0A023XIG4
A0A023XIH9
A0A023XII4
A0A023XII5
A0A023XIM4
A0A023XIN9
A0A023XIP9
A0A023XIT0
A0A023XIT1
A0A023XIW3
A0A023XIW9
A0A023XIZ1
A0A023XJ09
A0A023XJ11
A0A023XJ25
A0A023XJ32
A0A023XJ43
A0A023XJ57
A0A023XJ62
A0A023XJ66
A0A023XJ81
A0A023XJA0
A0A023XJA6
A0A023XJA7
A0A023XJD2
A0A023XJE8
A0A023XJG9
A0A023XJI0
A0A023XJK4
A0A023XJL6
A0A023XJM9
A0A023XJN7
A0A023XJR0
A0A023XJS4
A0A023XJT2
A0A023XJU5
A0A023XJU6
A0A023XJU9
A0A023XJY8
A0A023XK01
A0A023XK03
A0A023XK16
A0A023XK17
A0A023XK48
A0A023XK94
A0A023XKC9
A0A023XKE5
A0A023XKI4
A0A023XKI7
A0A023XKM6
A0A023XKP5
A0A023XKS2
A0A023XKS6
A0A023XKV1
A0A023XKV3
A0A023XKY1
A0A023XKZ6
A0A023XL00
A0A023XL26
A0A023XLA2
A0A023XLB6
A0A023XLG0
A0A023XLJ0
A0A023XLJ6
A0A023XLM4
A0A023XLN1
A0A023XLN6
A0A023XLQ0
A0A023XLU3
A0A023XLV8
A0A023XLW3
A0A023XLY0
A0A023XLZ4
A0A023XLZ7
A0A023XM10
A0A023XM31
A0A023XMD7
A0A023XMF5
A0A023XMG7
A0A023XMJ2
A0A023XMN6
A0A023XMQ1
A0A023XMQ6
A0A023XMR0
A0A023XMR8
A0A023XMS2
A0A023XMU1
A0A023XMU2
A0A023XMV9
A0A023XMX3
A0A023XMY5
A0A023XMY8
A0A023XMZ1
A0A023XN23
A0A023XN27
A0A023XN31
A0A023XN56
A0A023XN66
A0A023XN91
A0A023XN98
A0A023XNA6
A0A023XNE2
A0A023XNH6
A0A023XNJ7
A0A023XNK3
A0A023XNK6
A0A023XNP4
A0A023XNR1
A0A023XNS6
A0A023XNS8
A0A023XP19
A0A023XP23
A0A023XP33
A0A023XP55
A0A023XP87
A0A023XP94
A0A023XPA3
A0A023XPA7
A0A023XPD0
A0A023XPM6
A0A023XPQ0
A0A023XPQ3
A0A023XPR0
A0A023XPS2
A0A023XPU2
A0A023XPW7
A0A023XPY8
A0A023XQ21
A0A023XQ23
A0A023XQ31
A0A023XQ42
A0A023XQ61
A0A023XQ89
A0A023XQ97
A0A023XQA2
A0A023XQG8
A0A023XQI6
A0A023XQJ8
A0A023XQK5
A0A023XQK7
A0A023XQL4
A0A023XQM3
A0A023XQM6
A0A023XQQ3
A0A023XQS5
A0A023XQS8
A0A023XQS9
A0A023XQW5
A0A023XQZ3
A0A023XQZ5
A0A023XQZ9
A0A023XR33
A0A023XR38
A0A023XR50
A0A023XR64
A0A023XR76
A0A023XR89
A0A023XRC4
A0A023XRC6
A0A023XRG7
A0A023XRI3
A0A023XRI7
A0A023XRJ3
A0A023XRM1
A0A023XRP5
A0A023XRR8
A0A023XRT8
A0A023XRV8
A0A023XRW8
A0A023XRY4
A0A023XS10
A0A023XS77
A0A023XSA5
A0A023XSD7
A0A023XSG0
A0A023XSG3
A0A023XSG4
A0A023XSH2
A0A023XSQ1
A0A023XSR9
A0A023XSV5
A0A023XSW3
A0A023XSY3
A0A023XT23
A0A023XT42
A0A023XT46
A0A023XT55
A0A023XT74
A0A023XTD0
A0A023XTF8
A0A023XTG1
A0A023XTK8
A0A023XTL4
A0A023XTN0
A0A023XTN3
A0A023XTN8
A0A023XTR7
A0A023XTS2
A0A023XTT1
A0A023XTX7
A0A023XTY9
A0A023XTZ2
A0A023XU21
A0A023XU24
A0A023XU82
A0A023XU83
A0A023XUA0
A0A023XUB2
A0A023XUC0
A0A023XUD1
A0A023XUE6
A0A023XUK3
A0A023XUK6
A0A023XUL1
A0A023XUN5
A0A023XUR9
A0A023XUT0
A0A023XUV8
A0A023XUW1
A0A023XUY2
A0A023XV01
A0A023XV24
A0A023XV27
A0A023XV43
A0A023XV83
A0A023XV86
A0A023XVA7
A0A023XVC0
A0A023XVD3
A0A023XVD9
A0A023XVH4
A0A023XVH8
A0A023XVH9
A0A023XVI6
A0A023XVM0
A0A023XVQ3
A0A023XVU1
A0A023XVV2
A0A023XW48
A0A023XW50
A0A023XW58
A0A023XWA6
A0A023XWA7
A0A023XWB4
A0A023XWD9
A0A023XWF7
A0A023XWI2
A0A023XWJ3
A0A023XWM0
A0A023XWR3
A0A023XWS0
A0A023XWT5
A0A023XWT8
A0A023XWW4
A0A023XWX0
A0A023XX10
A0A023XX14
A0A023XX44
A0A023XX49
A0A023XX61
A0A023XX75
A0A023XXE3
A0A023XXI8
A0A023XXJ9
A0A023XXK1
A0A023XXL1
A0A023XXL7
A0A023XXM5
A0A023XXN6
A0A023XXR1
A0A023XXU4
A0A023XXV5
A0A023XXZ5
A0A023XY48
A0A023XY91
A0A023XY92
A0A023XYA4
A0A023XYC6
A0A023XYD2
A0A023XYT4
A0A023XYV4
A0A023XYZ4
A0A023XZ06
A0A023XZ11
A0A023XZA3
A0A023XZC1
A0A023XZC4
A0A023XZD6
A0A023XZD7
A0A023XZE3
A0A023XZF5
A0A023XZH9
A0A023XZK5
A0A023XZL3
A0A023XZL8
A0A023XZM5
A0A023XZN9
A0A023XZR4
A0A023XZR8
A0A023XZW8
A0A023XZX4
A0A023XZX7
A0A023XZY2
A0A023XZY8
A0A023XZZ9
A0A023Y028
A0A023Y040
A0A023Y047
A0A023Y048
A0A023Y052
A0A023Y055
A0A023Y097
A0A023Y0A8
A0A023Y0F2
A0A023Y0F4
A0A023Y0K2
A0A023Y0L8
A0A023Y0R2
A0A023Y0Y1
A0A023Y0Y3
A0A023Y0Z2
A0A023Y104
A0A023Y116
A0A023Y120
A0A023Y126
A0A023Y136
A0A023Y147
A0A023Y190
A0A023Y194
A0A023Y1A1
A0A023Y1A7
A0A023Y1D2
A0A023Y1M5
A0A023Y1M6
A0A023Y1N5
A0A023Y1Z4
A0A023Y1Z7
A0A023Y212
A0A023Y213
A0A023Y219
A0A023Y221
A0A023Y241
A0A023Y244
A0A023Y255
A0A023Y294
A0A023Y2I0
A0A023Y2M3
A0A023Y2T6
A0A023Y2T7
A0A023Y2V9
A0A023Y2W5
A0A023Y2Z7
A0A023Y300
A0A023Y355
A0A023Y364
A0A023Y371
A0A023Y384
A0A023Y3A7
A0A023Y3B6
A0A023Y3D1
A0A023Y3G0
A0A023Y3J3
A0A023Y3J6
A0A023Y3L0
A0A023Y3L1
A0A023Y3L5
A0A023Y3N2
A0A023Y3P7
A0A023Y3T3
A0A023Y3X4
A0A023Y3Y9
A0A023Y3Z1
A0A023Y415
A0A023Y449
A0A023Y473
A0A023Y491
A0A023Y492
A0A023Y499
A0A023Y4D0
A0A023Y4D6
A0A023Y4F5
A0A023Y4H8
A0A023Y4J0
A0A023Y4K1
A0A023Y4M7
A0A023Y4M8
A0A023Y4P3
A0A023Y4R4
A0A023Y4T7
A0A023Y4U0
A0A023Y4V5
A0A023Y528
A0A023Y5B2
A0A023Y5E1
A0A023Y5G3
A0A023Y5H2
A0A023Y5K3
A0A023Y5K6
A0A023Y5N8
A0A023Y5P4
A0A023Y5P9
A0A023Y5Q9
A0A023Y5R0
A0A023Y5S9
A0A023Y665
A0A023Y681
A0A023Y6A5
A0A023Y6C0
A0A023Y6H1
A0A023Y6J6
A0A023Y6L2
A0A023Y6L5
A0A023Y6P7
A0A023Y6Q8
A0A023Y6R4
A0A023Y6Y0
A0A023Y6Y9
A0A023Y6Z8
A0A023Y730
A0A023Y741
A0A023Y747
A0A023Y749
A0A023Y754
A0A023Y768
A0A023Y794
A0A023Y7C7
A0A023Y7J4
A0A023Y7L0
A0A023Y7L5
A0A023Y7L7
A0A023Y7Q6
A0A023Y7T4
A0A023Y7U6
A0A023Y7Y9
A0A023Y808
A0A023Y826
A0A023Y849
A0A023Y895
A0A023Y8A0
A0A023Y8A8
A0A023Y8C8
A0A023Y8D2
A0A023Y8G0
A0A023Y8G4
A0A023Y8J1
A0A023Y8L2
A0A023Y8M0
A0A023Y8M1
A0A023Y8N1
A0A023Y8T3
A0A023Y973
A0A023Y9B8
A0A023Y9J9
A0A023Y9M0
A0A023YAE9
A0A023YAG6
A0A023YB01
A0A023YB07
A0A023YB65
A0A023YBF7
A0A023YRP9
A0A023YRQ9
A0A023YRY1
A0A023YRY4
A0A023YRZ7
A0A023YS35
A0A023YSD2
A0A023YSI2
A0A023YSI8
A0A023YSL1
A0A023YSQ5
A0A023YSS3
A0A023YSU1
A0A023YSW5
A0A023YT12
A0A023YT57
A0A023YT70
A0A023YT89
A0A023YTE2
A0A023YTG9
A0A023YTI3
A0A023YTJ6
A0A023YTL6
A0A023YTM2
A0A023YTP9
A0A023YTS8
A0A023YTT0
A0A023YTX9
A0A023YU06
A0A023YU19
A0A023YU29
A0A023YU36
A0A023YU67
A0A023YUA3
A0A023YUA4
A0A023YUA6
A0A023YUC4
A0A023YUH9
A0A023YUJ6
A0A023YUP5
A0A023YUZ0
A0A023YV31
A0A023YV58
A0A023YV59
A0A023YV96
A0A023YVV0
A0A023YW09
A0A023YW23
A0A023YW33
A0A023YW54
A0A023YW77
A0A023YWC6
A0A023YWD8
A0A023YWH9
A0A023YWN2
A0A023YWS1
A0A023YWS6
A0A023YWW3
A0A023YWY3
A0A023YX17
A0A023YXG4
A0A023YXH4
A0A023YXL4
A0A023YXM3
A0A023YXN5
A0A023YXP8
A0A023YXR0
A0A023YXS9
A0A023YXT0
A0A023YXV5
A0A023YXV6
A0A023YXZ0
A0A023YY15
A0A023YY48
A0A023YY50
A0A023YY58
A0A023YY77
A0A023YY91
A0A023YY92
A0A023YY94
A0A023YYF5
A0A023YYG1
A0A023YYH7
A0A023YYN7
A0A023YZG7
A0A023YZM5
A0A023YZP2
A0A023YZQ2
A0A023YZR6
A0A023YZR8
A0A023YZV0
A0A023YZX7
A0A023Z042
A0A023Z064
A0A023Z0G0
A0A023Z0J5
A0A023Z0L7
A0A023Z0M4
A0A023Z0P2
A0A023Z0Q6
A0A023Z0U6
A0A023Z0Z2
A0A023Z0Z4
A0A023Z138
A0A023Z1C1
A0A023Z1E3
A0A023Z1F2
A0A023Z1H4
A0A023Z1J5
A0A023Z1Q4
A0A023Z1Q6
A0A023Z1S1
A0A023Z1V8
A0A023Z1Z5
A0A023Z217
A0A023Z235
A0A023Z236
A0A023Z251
A0A023Z261
A0A023Z2A9
A0A023Z2B4
A0A023Z2D4
A0A023Z2D5
A0A023Z2F1
A0A023Z2H9
A0A023Z2I0
A0A023Z2J3
A0A023Z2K2
A0A023Z2K9
A0A023Z2L0
A0A023Z2M1
A0A023Z2N5
A0A023Z2R8
A0A023Z2X9
A0A023Z353
A0A023Z373
A0A023Z391
A0A023Z3B7
A0A023Z3G3
A0A023Z3H0
A0A023Z3I3
A0A023Z3J6
A0A023Z3K0
A0A023Z3S0
A0A023Z3U1
A0A023Z403
A0A023Z432
A0A023Z435
A0A023Z438
A0A023Z450
A0A023Z473
A0A023Z4G3
A0A023Z4K5
A0A023Z4R0
A0A023Z4U5
A0A023Z4V6
A0A023Z4V7
A0A023Z528
A0A023Z550
A0A023Z5A2
A0A023Z5N3
A0A023Z5S8
A0A023Z5T0
A0A023Z5T9
A0A023Z630
A0A023Z697
A0A023Z6B0
A0A023Z6B6
A0A023Z6C4
A0A023Z6C8
A0A023Z6F9
A0A023Z6H3
A0A023Z6N8
A0A023Z6T3
A0A023Z6W9
A0A023Z726
A0A023Z773
A0A023Z792
A0A023Z7A9
A0A023Z7E0
A0A023Z7F4
A0A023Z7G7
A0A023Z7M5
A0A023Z7P6
A0A023Z7Q2
A0A023Z862
A0A023Z875
A0A023Z892
A0A023Z8D2
A0A023Z8F2
A0A023Z8H8
A0A023Z8I2
A0A023Z8K4
A0A023Z8K8
A0A023Z8M6
A0A023Z8R8
A0A023Z8S9
A0A023Z8T0
A0A023Z8T3
A0A023Z8T6
A0A023Z8T9
A0A023Z8X0
A0A023Z8X3
A0A023Z907
A0A023Z980
A0A023Z9C5
A0A023Z9D1
A0A023Z9D6
A0A023Z9E3
A0A023Z9G4
A0A023Z9G9
A0A023Z9I5
A0A023Z9M7
A0A023Z9Q1
A0A023Z9S7
A0A023Z9T1
A0A023Z9U8
A0A023Z9Z4
A0A023ZA31
A0A023ZA36
A0A023ZA53
A0A023ZA58
A0A023ZA62
A0A023ZAD5
A0A023ZAE3
A0A023ZAH3
A0A023ZAK5
A0A023ZAL8
A0A023ZAT9
A0A023ZAU6
A0A023ZAV2
A0A023ZB55
A0A023ZB60
A0A023ZB93
A0A023ZB99
A0A023ZBF4
A0A023ZBN4
A0A023ZBP0
A0A023ZBP3
A0A023ZBP9
A0A023ZBS9
A0A023ZC05
A0A023ZC06
A0A023ZC76
A0A023ZCF3
A0A023ZCH5
A0A023ZCI1
A0A023ZCI6
A0A023ZCK5
A0A023ZCP0
A0A023ZCS2
A0A023ZCS6
A0A023ZCS9
A0A023ZCU4
A0A023ZCU7
A0A023ZCV1
A0A023ZCZ2
A0A023ZCZ7
A0A023ZD35
A0A023ZD82
A0A023ZD84
A0A023ZDD4
A0A023ZDE4
A0A023ZDH6
A0A023ZDK1
A0A023ZDL0
A0A023ZDL5
A0A023ZDP7
A0A023ZDQ0
A0A023ZDQ9
A0A023ZDS1
A0A023ZDS6
A0A023ZDZ2
A0A023ZE00
A0A023ZE50
A0A023ZE71
A0A023ZEA2
A0A023ZEA6
A0A023ZEB0
A0A023ZEC0
A0A023ZED0
A0A023ZED4
A0A023ZEE2
A0A023ZEF9
A0A023ZEK5
A0A023ZEL5
A0A023ZET4
A0A023ZF06
A0A023ZF42
A0A023ZF52
A0A023ZFB3
A0A023ZFE7
A0A023ZFE8
A0A023ZFF0
A0A023ZFF5
A0A023ZFI6
A0A023ZFK4
A0A023ZFK8
A0A023ZFQ4
A0A023ZFQ7
A0A023ZFR3
A0A023ZFR8
A0A023ZFU4
A0A023ZFX2
A0A023ZFX9
A0A023ZG38
A0A023ZG77
A0A023ZGC6
A0A023ZGF6
A0A023ZGJ9
A0A023ZGK3
A0A023ZGL6
A0A023ZGM1
A0A023ZGP5
A0A023ZGT8
A0A023ZGW9
A0A023ZGX2
A0A023ZGZ9
A0A023ZH18
A0A023ZH68
A0A023ZH91
A0A023ZHC9
A0A023ZHI2
A0A023ZHI8
A0A023ZHK8
A0A023ZHN8
A0A023ZHS3
A0A023ZHU2
A0A023ZHV1
A0A023ZHV9
A0A023ZHX3
A0A023ZI13
A0A023ZI20
A0A023ZI28
A0A023ZI49
A0A023ZI80
A0A023ZI91
A0A023ZIB3
A0A023ZIB5
A0A023ZIC6
A0A023ZIG3
A0A023ZIH7
A0A023ZIJ8
A0A023ZIL2
A0A023ZIP7
A0A023ZIP8
A0A023ZIR6
A0A023ZIS5
A0A023ZIS9
A0A023ZIT5
A0A023ZIZ1
A0A023ZJ39
A0A023ZJ73
A0A023ZJF8
A0A023ZJI3
A0A023ZJI7
A0A023ZJM9
A0A023ZJT6
A0A023ZJU7
A0A023ZJW7
A0A023ZJY4
A0A023ZJZ0
A0A023ZK03
A0A023ZK04
A0A023ZK13
A0A023ZK15
A0A023ZK41
A0A023ZK89
A0A023ZK91
A0A023ZKD6
A0A023ZKM6
A0A023ZKQ6
A0A023ZKS5
A0A023ZKU7
A0A023ZKX0
A0A023ZL34
A0A023ZL46
A0A023ZL49
A0A023ZL53
A0A023ZL80
A0A023ZLC2
A0A023ZLE7
A0A023ZLG7
A0A023ZLJ9
A0A023ZLU1
A0A023ZLU4
A0A023ZLV2
A0A023ZLX1
A0A023ZLX4
A0A023ZM57
A0A023ZMB3
A0A023ZMB6
A0A023ZMD5
A0A023ZME0
A0A023ZME6
A0A023ZMG2
A0A023ZMK3
A0A023ZML4
A0A023ZMM3
A0A023ZMP3
A0A023ZMT1
A0A023ZMU5
A0A023ZMX4
A0A023ZN22
A0A023ZNA1
A0A023ZNG6
A0A023ZNG9
A0A023ZNH9
A0A023ZNJ7
A0A023ZNK5
A0A023ZNW2
A0A023ZSJ8
A0A023ZY45
A0A024A2S6
A0A024A413
A0A024AGJ6
A0A024AH73
A0A024AH91
A0A024AHA0
A0A024AHA6
A0A024AHB3
A0A024AHB6
A0A024AHF9
A0A024AHG4
A0A024AHG9
A0A024AHH2
A0A024AHH7
A0A024AHI3
A0A024AHK5
A0A024AHM5
A0A024AHN6
A0A024AHP1
A0A024AHP6
A0A024AHQ1
A0A024AHR8
A0A024AHT0
A0A024AHT8
A0A024AHU4
A0A024AHU6
A0A024AHV0
A0A024AHV1
A0A024AHV6
A0A024AHW0
A0A024AHW3
A0A024AHW7
A0A024AHX2
A0A024AI03
A0A024AI07
A0A024AI11
A0A024AI15
A0A024AI20
A0A024AI59
A0A024AI69
A0A024AI73
A0A024AI78
A0A024AI82
A0A024AI86
A0A024AID9
A0A024AIE3
A0A024AIE7
A0A024AIF0
A0A024AIF5
A0A024AIR7
A0A024AIS7
A0A024AIT0
A0A024AIT5
A0A024AIT9
A0A024AIZ5
A0A024AJ01
A0A024AJ03
A0A024AJ08
A0A024AJ12
A0A024AYD4
A0A024B5I6
A0A024B6E5
A0A024BSH6
A0A024BSR9
A0A024BT15
A0A024BTF4
A0A024BTI1
A0A024BTL2
A0A024BTR8
A0A024BTT2
A0A024BTX1
A0A024BU08
A0A024BU37
A0A024BU63
A0A024BUA4
A0A024BUC7
A0A024BUF1
A0A024BUX7
A0A024BV14
A0A024BV26
A0A024BV70
A0A024BV89
A0A024BVH8
A0A024BVI7
A0A024BVI8
A0A024BVN2
A0A024BVQ2
A0A024BW16
A0A024BW25
A0A024BW29
A0A024BW37
A0A024BW91
A0A024BWB3
A0A024BWC6
A0A024BWD5
A0A024BWE4
A0A024BWF3
A0A024BWH7
A0A024BWJ6
A0A024BWL2
A0A024BWL6
A0A024BWP8
A0A024BWV7
A0A024BWY5
A0A024BWZ2
A0A024BWZ8
A0A024BX22
A0A024BX29
A0A024BX89
A0A024BXA2
A0A024BXF5
A0A024BXI6
A0A024BXL5
A0A024BXS0
A0A024BXT0
A0A024BY22
A0A024BYD8
A0A024BYF3
A0A024BYI0
A0A024BYM5
A0A024BYR4
A0A024BYT9
A0A024BZ03
A0A024BZ80
A0A024BZA3
A0A024BZL8
A0A024C025
A0A024C047
A0A024C0A9
A0A024C0E7
A0A024C0L4
A0A024C0P4
A0A024C0R8
A0A024C0S5
A0A024C0V1
A0A024C150
A0A024C195
A0A024C1A5
A0A024C1D4
A0A024C1F9
A0A024C1T6
A0A024C2B8
A0A024C2G1
A0A024C2K7
A0A024C682
A0A024C6L0
A0A024C6W0
A0A024C732
A0A024C782
A0A024C7J3
A0A024C7S1
A0A024C7V5
A0A024C803
A0A024C894
A0A024C8B8
A0A024C8G7
A0A024C8H3
A0A024C8U2
A0A024C974
A0A024C980
A0A024C991
A0A024C9N7
A0A024C9T7
A0A024CA82
A0A024CA93
A0A024CAT3
A0A024CAY3
A0A024CB35
A0A024CB70
A0A024CBU2
A0A024CCI1
A0A024CIU5
A0A024CIV0
A0A024CIV3
A0A024CIV7
A0A024CJ51
A0A024CJ56
A0A024CJ60
A0A024CJ64
A0A024CJB3
A0A024CJB5
A0A024CJB9
A0A024CJC3
A0A024CJW2
A0A024CJX0
A0A024CJX3
A0A024CKX9
A0A024CKY2
A0A024CKY6
A0A024CKY9
A0A024D152
A0A024DAD9
A0A024DAX7
A0A024DBQ6
A0A024DBT9
A0A024DC25
A0A024DC40
A0A024DC82
A0A024DCC8
A0A024DCQ4
A0A024DCU2
A0A024DCV3
A0A024DCW4
A0A024DCZ5
A0A024DD22
A0A024DD82
A0A024DD96
A0A024DDC9
A0A024DDF4
A0A024DDI4
A0A024DDK0
A0A024DDM8
A0A024DDR5
A0A024DDV8
A0A024DDX0
A0A024DDX8
A0A024DDZ1
A0A024DDZ2
A0A024DE16
A0A024DE36
A0A024DE46
A0A024DE65
A0A024DE83
A0A024DEC4
A0A024DEC9
A0A024DED8
A0A024DEJ7
A0A024DEJ9
A0A024DEN0
A0A024DET7
A0A024DEW6
A0A024DF25
A0A024DF40
A0A024DF73
A0A024DFA7
A0A024DFK5
A0A024DFS2
A0A024DFV8
A0A024DFX7
A0A024DG04
A0A024DG24
A0A024DG56
A0A024DG99
A0A024DGE7
A0A024DGE8
A0A024DGJ7
A0A024DGJ9
A0A024DGN3
A0A024DGU0
A0A024DGU3
A0A024DGZ7
A0A024DH09
A0A024DH49
A0A024DHG3
A0A024DHH7
A0A024DIP3
A0A024E2G1
A0A024E2K9
A0A024E2N3
A0A024E2S0
A0A024E2S5
A0A024E2V1
A0A024E2X1
A0A024E366
A0A024E383
A0A024E387
A0A024E3C0
A0A024E3E1
A0A024E3G6
A0A024E3H1
A0A024E3I2
A0A024E3M8
A0A024E3N4
A0A024E3N8
A0A024E3P3
A0A024E3Q8
A0A024E3R5
A0A024E3S0
A0A024E3U0
A0A024E3V0
A0A024E3V8
A0A024E3W6
A0A024E3Z5
A0A024E426
A0A024E479
A0A024E490
A0A024E4E3
A0A024E4F6
A0A024E4G5
A0A024E4G6
A0A024E4I8
A0A024E4N3
A0A024E4U7
A0A024E4Y4
A0A024E4Z0
A0A024E503
A0A024E571
A0A024E584
A0A024E598
A0A024E5C1
A0A024E5D5
A0A024E5I0
A0A024E5J2
A0A024E5K9
A0A024E5M0
A0A024E5M2
A0A024E5M4
A0A024E5R0
A0A024E5S2
A0A024E5S6
A0A024E5V5
A0A024E5V6
A0A024E5V8
A0A024E5Z1
A0A024E602
A0A024E617
A0A024E626
A0A024E637
A0A024E671
A0A024E6C5
A0A024E6C7
A0A024E6C8
A0A024E6I2
A0A024E6I4
A0A024E6L7
A0A024E6P2
A0A024E6R9
A0A024E6U4
A0A024E6W4
A0A024E707
A0A024E7B1
A0A024E7D5
A0A024E7E5
A0A024E7G2
A0A024E7H2
A0A024E7K5
A0A024E7L7
A0A024E7L8
A0A024E7N0
A0A024E7Q1
A0A024E7Q6
A0A024E7R9
A0A024E7W2
A0A024E806
A0A024E814
A0A024E842
A0A024E860
A0A024E881
A0A024E8A1
A0A024E8A8
A0A024E8D1
A0A024E8H0
A0A024E8H5
A0A024E8I0
A0A024E8I9
A0A024E8K0
A0A024E8M6
A0A024E8V1
A0A024E8Y8
A0A024E8Z2
A0A024E8Z4
A0A024E8Z9
A0A024E905
A0A024E911
A0A024E928
A0A024E932
A0A024E942
A0A024E948
A0A024E977
A0A024E980
A0A024E985
A0A024E9C5
A0A024E9D0
A0A024E9U7
A0A024E9V2
A0A024E9W3
A0A024E9Z3
A0A024EA08
A0A024EA55
A0A024EA99
A0A024EAA3
A0A024EAA9
A0A024EAB8
A0A024EAE8
A0A024EAF6
A0A024EAG2
A0A024EAJ8
A0A024EAL7
A0A024EAM7
A0A024EAQ2
A0A024EAQ9
A0A024EAS4
A0A024EAT8
A0A024EAZ0
A0A024EB18
A0A024EB46
A0A024EB90
A0A024EBG2
A0A024EBK7
A0A024EBM5
A0A024EBM8
A0A024EBQ1
A0A024EBT7
A0A024EBU3
A0A024EBV7
A0A024EBX3
A0A024EBY5
A0A024EBY7
A0A024EC00
A0A024EC10
A0A024EC11
A0A024EC25
A0A024EC26
A0A024EC42
A0A024ECA4
A0A024ECE2
A0A024ECF2
A0A024ECF8
A0A024ECG4
A0A024ECH8
A0A024ECI7
A0A024ECL7
A0A024ECP1
A0A024ECR6
A0A024ECY0
A0A024ED18
A0A024ED67
A0A024ED68
A0A024ED72
A0A024ED78
A0A024ED82
A0A024EDC2
A0A024EDE2
A0A024EDG7
A0A024EDH6
A0A024EDI2
A0A024EDJ9
A0A024EDL6
A0A024EDM3
A0A024EDN3
A0A024EDP2
A0A024EDQ6
A0A024EDR2
A0A024EDT3
A0A024EDU4
A0A024EDX5
A0A024EE28
A0A024EE40
A0A024EE59
A0A024EE84
A0A024EE87
A0A024EED4
A0A024EEF4
A0A024EEF8
A0A024EEG8
A0A024EEK9
A0A024EEL2
A0A024EEL7
A0A024EEM1
A0A024EEN0
A0A024EEP3
A0A024EEP5
A0A024EEP7
A0A024EEQ6
A0A024EET1
A0A024EEV0
A0A024EEV2
A0A024EEZ4
A0A024EEZ9
A0A024EF06
A0A024EF08
A0A024EF66
A0A024EFA1
A0A024EFD3
A0A024EFG5
A0A024EFH4
A0A024EFH7
A0A024EFI0
A0A024EFK6
A0A024EFM8
A0A024EFP0
A0A024EFR5
A0A024EFV0
A0A024EFW2
A0A024EFX2
A0A024EFY1
A0A024EG06
A0A024EG08
A0A024EG23
A0A024EG27
A0A024EG62
A0A024EG63
A0A024EG84
A0A024EGA9
A0A024EGB1
A0A024EGE1
A0A024EGG9
A0A024EGH0
A0A024EGI2
A0A024EGM2
A0A024EGN2
A0A024EGP3
A0A024EGQ8
A0A024EGT5
A0A024EGV4
A0A024EGY9
A0A024EGZ7
A0A024EH03
A0A024EH33
A0A024EH54
A0A024EH74
A0A024EH82
A0A024EH89
A0A024EH94
A0A024EH95
A0A024EHA1
A0A024EHE6
A0A024EHF4
A0A024EHK1
A0A024EHK3
A0A024EHM6
A0A024EHM8
A0A024EHP8
A0A024EHQ7
A0A024EHR1
A0A024EHV2
A0A024EHV8
A0A024EHY3
A0A024EHY8
A0A024EHZ1
A0A024EHZ2
A0A024EI91
A0A024EID2
A0A024EIE9
A0A024EIF6
A0A024EIH6
A0A024EIN2
A0A024EIP2
A0A024EIQ4
A0A024EIQ8
A0A024EIR0
A0A024EIR2
A0A024EIR5
A0A024EIT2
A0A024EIT6
A0A024EIU1
A0A024EIV0
A0A024EIW3
A0A024EIY3
A0A024EJ16
A0A024EJ24
A0A024EJ44
A0A024EJ76
A0A024EJ88
A0A024EJC0
A0A024EJG6
A0A024EJH9
A0A024EJI4
A0A024EJL1
A0A024EJN8
A0A024EJP5
A0A024EJQ2
A0A024EJR5
A0A024EJU3
A0A024EJV6
A0A024EK15
A0A024EK25
A0A024EK47
A0A024EK49
A0A024EK51
A0A024EK55
A0A024EK59
A0A024EK89
A0A024EKA7
A0A024EKC2
A0A024EKD1
A0A024EKE1
A0A024EKG9
A0A024EKI5
A0A024EKK2
A0A024EKL9
A0A024EKM4
A0A024EKN3
A0A024EKP8
A0A024EKQ6
A0A024EKQ8
A0A024EKS8
A0A024EKW5
A0A024EKW7
A0A024EKX9
A0A024EKY7
A0A024EKZ6
A0A024EL07
A0A024EL35
A0A024EL52
A0A024EL60
A0A024EL74
A0A024EL95
A0A024ELA0
A0A024ELH6
A0A024ELJ2
A0A024ELL1
A0A024ELQ1
A0A024F8T9
A0A024F8U2
A0A024FA25
A0A024FBY3
A0A024FBY7
A0A024FC01
A0A024FC16
A0A024FC57
A0A024FCC3
A0A024FCJ8
A0A024FCM2
A0A024FCN1
A0A024FCS4
A0A024FCU6
A0A024FD23
A0A024FD26
A0A024FD34
A0A024FD40
A0A024FD63
A0A024FD85
A0A024FDF4
A0A024FDI2
A0A024FDL6
A0A024FDP7
A0A024FDX0
A0A024FE18
A0A024FE82
A0A024FED3
A0A024FEI4
A0A024FEJ7
A0A024FEM1
A0A024FEN4
A0A024FET0
A0A024FEU0
A0A024FEU3
A0A024FEW6
A0A024FEW7
A0A024FEY0
A0A024FF05
A0A024FF27
A0A024FF49
A0A024FF70
A0A024FFC3
A0A024FFE2
A0A024FFH1
A0A024FFH9
A0A024FFU1
A0A024FFX7
A0A024FG03
A0A024FG26
A0A024FG33
A0A024FG57
A0A024FGA0
A0A024FGC5
A0A024FGE2
A0A024FGF7
A0A024FGG5
A0A024FGH4
A0A024FGI6
A0A024FGP3
A0A024FGS4
A0A024FGT4
A0A024FGU5
A0A024FGV8
A0A024FGZ6
A0A024FH10
A0A024FH49
A0A024FH56
A0A024FH84
A0A024FH93
A0A024FHC7
A0A024FHC8
A0A024FHE0
A0A024FHL1
A0A024FHN8
A0A024FHR6
A0A024FHT7
A0A024FHW3
A0A024FHY2
A0A024FHZ7
A0A024FI19
A0A024FI26
A0A024FI88
A0A024FIB7
A0A024FIG1
A0A024FIH2
A0A024FII5
A0A024FIR7
A0A024FIT5
A0A024FIV7
A0A024FJ06
A0A024FJF4
A0A024FJH4
A0A024FJJ1
A0A024FJJ9
A0A024FJN5
A0A024FJY1
A0A024FK09
A0A024FK15
A0A024FK26
A0A024FK75
A0A024FKK6
A0A024FKM8
A0A024FKM9
A0A024FKN1
A0A024FKQ6
A0A024FKS1
A0A024FKT3
A0A024FKX9
A0A024FL15
A0A024FL40
A0A024FL89
A0A024FLB7
A0A024FLI8
A0A024FLJ4
A0A024FLN4
A0A024FM11
A0A024FM54
A0A024FM66
A0A024FMA7
A0A024GW39
A0A024GW82
A0A024GW85
A0A024GW87
A0A024GWG8
A0A024GWJ3
A0A024H9L1
A0A024H9L4
A0A024H9Q7
A0A024H9R1
A0A024H9V7
A0A024H9W1
A0A024H9Z2
A0A024HA39
A0A024HA42
A0A024HA45
A0A024HA71
A0A024HA85
A0A024HAA3
A0A024HAB2
A0A024HAB5
A0A024HAC3
A0A024HAE8
A0A024HAF6
A0A024HAG0
A0A024HAH0
A0A024HAH4
A0A024HAI3
A0A024HAJ0
A0A024HAM6
A0A024HAP0
A0A024HAP3
A0A024HAZ0
A0A024HB03
A0A024HB31
A0A024HB33
A0A024HB74
A0A024HB75
A0A024HB97
A0A024HBB4
A0A024HBE6
A0A024HBF2
A0A024HBH0
A0A024HBH1
A0A024HBL7
A0A024HBT1
A0A024HBU6
A0A024HBW1
A0A024HBX1
A0A024HBX7
A0A024HBZ6
A0A024HC26
A0A024HC67
A0A024HC77
A0A024HC86
A0A024HCA4
A0A024HCC2
A0A024HCG6
A0A024HCH1
A0A024HCI1
A0A024HCM0
A0A024HCM5
A0A024HCM6
A0A024HCY1
A0A024HCY5
A0A024HD78
A0A024HD94
A0A024HDB6
A0A024HDB8
A0A024HDK5
A0A024HDL5
A0A024HDM8
A0A024HDU0
A0A024HDU4
A0A024HDZ2
A0A024HE14
A0A024HE25
A0A024HE29
A0A024HE51
A0A024HE92
A0A024HEA5
A0A024HEC7
A0A024HEC8
A0A024HEG1
A0A024HEJ2
A0A024HEK5
A0A024HEL3
A0A024HEU8
A0A024HEV1
A0A024HEV4
A0A024HEW9
A0A024HEX0
A0A024HEX4
A0A024HEZ8
A0A024HF36
A0A024HF43
A0A024HF45
A0A024HF54
A0A024HF62
A0A024HFA5
A0A024HFD2
A0A024HFD4
A0A024HFE2
A0A024HFF4
A0A024HFG5
A0A024HFH2
A0A024HFH8
A0A024HFL0
A0A024HFN9
A0A024HFS3
A0A024HFS9
A0A024HFT1
A0A024HFT5
A0A024HFW4
A0A024HG04
A0A024HG12
A0A024HG19
A0A024HG31
A0A024HG46
A0A024HG87
A0A024HG96
A0A024HGA3
A0A024HGA7
A0A024HGB4
A0A024HGG1
A0A024HGG2
A0A024HGH5
A0A024HGI3
A0A024HGL5
A0A024HGM5
A0A024HGQ7
A0A024HGS7
A0A024HGT5
A0A024HGY6
A0A024HGY7
A0A024HH07
A0A024HH17
A0A024HH28
A0A024HH41
A0A024HH54
A0A024HH65
A0A024HH83
A0A024HHA6
A0A024HHE7
A0A024HHF8
A0A024HHH7
A0A024HHJ2
A0A024HHJ7
A0A024HHM8
A0A024HHP2
A0A024HHQ0
A0A024HHV8
A0A024HHX5
A0A024HHZ1
A0A024HI07
A0A024HI13
A0A024HI23
A0A024HI36
A0A024HI37
A0A024HI53
A0A024HIC3
A0A024HIG6
A0A024HIG7
A0A024HIJ3
A0A024HIP3
A0A024HIQ4
A0A024HIR3
A0A024HIS3
A0A024HIT0
A0A024HIW5
A0A024HIY6
A0A024HJ35
A0A024HJ40
A0A024HJ41
A0A024HJ63
A0A024HJ75
A0A024HJ86
A0A024HJ88
A0A024HJB8
A0A024HJS1
A0A024HJS4
A0A024HJT9
A0A024HJV2
A0A024HJY3
A0A024HJZ3
A0A024HK05
A0A024HK13
A0A024HK43
A0A024HK48
A0A024HK60
A0A024HK93
A0A024HKC8
A0A024HKJ2
A0A024HKL9
A0A024HKM4
A0A024HKM5
A0A024HKQ8
A0A024HKR0
A0A024HKR3
A0A024HKS5
A0A024HKS8
A0A024HKT1
A0A024HKT7
A0A024HKU4
A0A024HKV6
A0A024HKV8
A0A024HKW8
A0A024HKY5
A0A024HKZ4
A0A024HL30
A0A024HL34
A0A024HL43
A0A024HL50
A0A024HL64
A0A024HL90
A0A024HLA2
A0A024HLB5
A0A024HLB9
A0A024HLC0
A0A024HLG3
A0A024HLI1
A0A024HLI7
A0A024HLK2
A0A024HLQ5
A0A024HLS7
A0A024HLV5
A0A024HLV9
A0A024HLW5
A0A024HLX2
A0A024HLX8
A0A024HM19
A0A024HM33
A0A024HM34
A0A024HM35
A0A024HM41
A0A024HM53
A0A024HM82
A0A024HM83
A0A024HMA2
A0A024HMB9
A0A024HMD4
A0A024HMD6
A0A024HMJ9
A0A024HML5
A0A024HMM3
A0A024HMP8
A0A024HMQ4
A0A024HMQ8
A0A024HMR3
A0A024HMT6
A0A024HMV1
A0A024HMY2
A0A024HN50
A0A024HN95
A0A024HNC7
A0A024HNE8
A0A024HNF2
A0A024HNN4
A0A024HNP1
A0A024HNQ9
A0A024HNS9
A0A024HNU0
A0A024HNX9
A0A024HNY5
A0A024HNZ1
A0A024HNZ2
A0A024HP43
A0A024HP44
A0A024HP50
A0A024HP51
A0A024HP76
A0A024HP83
A0A024HP88
A0A024HP93
A0A024HPB1
A0A024HPD4
A0A024HPL2
A0A024HPL7
A0A024HPM3
A0A024HPN7
A0A024HPN8
A0A024HPP6
A0A024HPS2
A0A024HPS4
A0A024HPS8
A0A024HPV3
A0A024HPV5
A0A024HPW2
A0A024HPY7
A0A024HPZ2
A0A024HQ17
A0A024HQ40
A0A024HQ63
A0A024HQ67
A0A024HQ70
A0A024HQ76
A0A024HQ92
A0A024HQ95
A0A024HQE5
A0A024HQG5
A0A024HQL5
A0A024HQL7
A0A024HQM0
A0A024HQN5
A0A024HQP5
A0A024HQU2
A0A024HQX1
A0A024HQX3
A0A024HQY9
A0A024HVQ2
A0A024HYN7
A0A024HYN9
A0A024HYP1
A0A024HYP3
A0A024HYP6
A0A024HYP7
A0A024HYQ0
A0A024HYQ2
A0A024HYQ4
A0A024HYQ7
A0A024HYQ8
A0A024HYR1
A0A024HYR2
A0A024HYR5
A0A024HYR7
A0A024HYR9
A0A024HZ24
A0A024HZ26
A0A024HZ29
A0A024HZ31
A0A024HZ34
A0A024HZ36
A0A024HZ39
A0A024HZ43
A0A024HZ45
A0A024HZ49
A0A024HZ53
A0A024HZ56
A0A024HZ59
A0A024HZ64
A0A024HZ66
A0A024HZ71
A0A024HZ72
A0A024HZ75
A0A024HZ78
A0A024HZ82
A0A024HZ85
A0A024HZ88
A0A024HZ93
A0A024HZ94
A0A024HZ99
A0A024HZA2
A0A024HZA6
A0A024HZB0
A0A024HZB3
A0A024HZB7
A0A024HZC1
A0A024HZC4
A0A024HZS5
A0A024HZS9
A0A024HZT2
A0A024HZT6
A0A024HZU0
A0A024HZU2
A0A024HZU6
A0A024HZU9
A0A024HZV3
A0A024HZV6
A0A024HZW1
A0A024HZW4
A0A024HZW9
A0A024HZX2
A0A024HZX6
A0A024HZY0
A0A024HZY4
A0A024I042
A0A024I047
A0A024I051
A0A024I054
A0A024I057
A0A024I061
A0A024I064
A0A024I069
A0A024I071
A0A024I076
A0A024I079
A0A024I082
A0A024I086
A0A024I089
A0A024I093
A0A024I097
A0A024JPJ5
A0A024JPL7
A0A024JPU6
A0A024JQ56
A0A024JQA8
A0A024JQC3
A0A024JQD4
A0A024JQF7
A0A024JQJ7
A0A024JQM8
A0A024JQP2
A0A024JQR3
A0A024JQY4
A0A024JQZ5
A0A024JR23
A0A024JR24
A0A024JR33
A0A024JR35
A0A024JR39
A0A024JR46
A0A024JR51
A0A024JR63
A0A024JR64
A0A024JR72
A0A024JR75
A0A024JR78
A0A024JR80
A0A024JR92
A0A024JRA1
A0A024JRA2
A0A024JRC6
A0A024JRC9
A0A024JRD1
A0A024JRD8
A0A024JRG2
A0A024JRG6
A0A024JRH8
A0A024JRI3
A0A024JRJ0
A0A024JRJ5
A0A024JRJ9
A0A024JRK1
A0A024JRK6
A0A024JRL5
A0A024JRL8
A0A024JRM1
A0A024JRN5
A0A024JRP8
A0A024JRR3
A0A024JRU5
A0A024JRV0
A0A024JRV1
A0A024JRY7
A0A024JRZ2
A0A024JRZ5
A0A024JS04
A0A024JS21
A0A024JS35
A0A024JS46
A0A024JS69
A0A024JS98
A0A024JSA1
A0A024JSC0
A0A024JSG6
A0A024JSJ2
A0A024JSK2
A0A024JSK7
A0A024JSL1
A0A024JSN4
A0A024JSP4
A0A024JSU5
A0A024JSU9
A0A024JSV3
A0A024JSV6
A0A024JSW3
A0A024JSW4
A0A024JSX3
A0A024JSX4
A0A024JSX9
A0A024JT26
A0A024JT32
A0A024JT77
A0A024JT97
A0A024JTC4
A0A024JTC9
A0A024JTE0
A0A024JTH2
A0A024JTJ5
A0A024JTJ6
A0A024JTK3
A0A024JTN4
A0A024JTN6
A0A024JTR1
A0A024JTR5
A0A024JTR7
A0A024JTS8
A0A024JTU0
A0A024JTU3
A0A024JTU7
A0A024JTU8
A0A024JTV2
A0A024JTW0
A0A024JTY1
A0A024JTY8
A0A024JU18
A0A024JU24
A0A024JU25
A0A024JU42
A0A024JU45
A0A024JU58
A0A024JU65
A0A024JU68
A0A024JU83
A0A024JU95
A0A024JU96
A0A024JU99
A0A024JUA8
A0A024JUC4
A0A024JUF0
A0A024JUF9
A0A024JUH4
A0A024JUH8
A0A024JUJ6
A0A024JUK3
A0A024JUK8
A0A024JUM3
A0A024JUP5
A0A024JUQ6
A0A024JUS3
A0A024JUU6
A0A024JUV0
A0A024JUV2
A0A024JUV3
A0A024JUW9
A0A024JUY2
A0A024JUZ8
A0A024JV00
A0A024JV09
A0A024JV21
A0A024JV37
A0A024JV43
A0A024JV90
A0A024JV97
A0A024JVA7
A0A024JVA8
A0A024JVB6
A0A024JVD1
A0A024JVD2
A0A024JVE2
A0A024JVI0
A0A024JVI2
A0A024JVI5
A0A024JVJ3
A0A024JVL7
A0A024JVM1
A0A024JVN7
A0A024JVQ0
A0A024JVR3
A0A024JVV9
A0A024JVW9
A0A024JVX9
A0A024JVY0
A0A024JVY5
A0A024JVY6
A0A024JVZ2
A0A024JW03
A0A024JW10
A0A024JW35
A0A024JW51
A0A024JW68
A0A024JW74
A0A024JW79
A0A024JW96
A0A024JWA0
A0A024JWA5
A0A024JWC4
A0A024JWC5
A0A024JWE7
A0A024JWG1
A0A024JWG9
A0A024JWI0
A0A024JWI4
A0A024JWI7
A0A024JWI9
A0A024JWJ5
A0A024JWJ8
A0A024JWJ9
A0A024JWK4
A0A024JWL9
A0A024JWN6
A0A024JWR2
A0A024JWR7
A0A024JWS0
A0A024JWS5
A0A024JWT3
A0A024JWT4
A0A024JWT6
A0A024JWT9
A0A024JWU6
A0A024JWY3
A0A024JWZ8
A0A024JX08
A0A024JX20
A0A024JX39
A0A024JX61
A0A024JX74
A0A024JX84
A0A024JX96
A0A024JXA5
A0A024JXC3
A0A024JXF1
A0A024JXG0
A0A024JXH8
A0A024JXJ8
A0A024JXL3
A0A024JXR1
A0A024JXS9
A0A024JXT4
A0A024JXT9
A0A024JXV4
A0A024JXV7
A0A024JXW8
A0A024JXX2
A0A024JXZ1
A0A024JXZ6
A0A024JY06
A0A024JY53
A0A024JY66
A0A024JY70
A0A024JY76
A0A024JY92
A0A024JYE5
A0A024JYF0
A0A024JYG1
A0A024JYG5
A0A024JYH8
A0A024JYI2
A0A024JYJ0
A0A024JYJ5
A0A024JYJ8
A0A024JYM9
A0A024JYN9
A0A024JYP4
A0A024JYP5
A0A024JYQ3
A0A024JYQ5
A0A024JYR5
A0A024JYR6
A0A024JYS4
A0A024JYS8
A0A024JYT6
A0A024JYW1
A0A024JYY6
A0A024JYZ8
A0A024JZ00
A0A024JZ05
A0A024JZ06
A0A024JZ15
A0A024JZ38
A0A024JZ41
A0A024JZ64
A0A024JZ68
A0A024JZ78
A0A024JZA8
A0A024JZB3
A0A024JZB8
A0A024JZE0
A0A024JZG5
A0A024JZI2
A0A024JZK4
A0A024JZK7
A0A024JZL2
A0A024JZM3
A0A024JZM8
A0A024JZP8
A0A024JZQ6
A0A024JZR8
A0A024JZS4
A0A024JZS7
A0A024JZU3
A0A024JZW7
A0A024JZY1
A0A024JZY4
A0A024JZY8
A0A024K020
A0A024K034
A0A024K046
A0A024K048
A0A024K051
A0A024K058
A0A024K082
A0A024K086
A0A024K0D3
A0A024K0E1
A0A024K0G3
A0A024K0K2
A0A024K0K3
A0A024K0L6
A0A024K0L8
A0A024K0M1
A0A024K0N2
A0A024K0P0
A0A024K0Q0
A0A024K0R6
A0A024K0S5
A0A024K0T4
A0A024K0U7
A0A024K0W9
A0A024K0X2
A0A024K0X9
A0A024K0Y0
A0A024K154
A0A024K162
A0A024K197
A0A024K1D3
A0A024K1E8
A0A024K1G2
A0A024K1G9
A0A024K1I8
A0A024K1J7
A0A024K1K5
A0A024K1K9
A0A024K1M6
A0A024K1M7
A0A024K1M8
A0A024K1N7
A0A024K1P6
A0A024K1Q9
A0A024K1R0
A0A024K1W0
A0A024K207
A0A024K212
A0A024K232
A0A024K239
A0A024K249
A0A024K285
A0A024K296
A0A024K2D7
A0A024K2F0
A0A024K2I2
A0A024K2I8
A0A024K2J1
A0A024K2M1
A0A024K2M3
A0A024K2N4
A0A024K2Q8
A0A024K2R6
A0A024K2S2
A0A024K2U5
A0A024K2V3
A0A024K2V5
A0A024K2X0
A0A024K2X6
A0A024K2X8
A0A024K2Y1
A0A024K2Y4
A0A024K2Y7
A0A024K2Z5
A0A024K2Z6
A0A024K305
A0A024K315
A0A024K344
A0A024K357
A0A024K359
A0A024K362
A0A024K370
A0A024K374
A0A024K384
A0A024K390
A0A024K395
A0A024K3A7
A0A024K3C0
A0A024K3D1
A0A024K3D9
A0A024K3F5
A0A024K3G0
A0A024K3H4
A0A024K3H5
A0A024K3H8
A0A024K3I8
A0A024K3K4
A0A024K3N7
A0A024K3P4
A0A024K3S0
A0A024K3U3
A0A024K3V0
A0A024K3W8
A0A024K3X3
A0A024K3Z2
A0A024K3Z5
A0A024K429
A0A024K451
A0A024K454
A0A024K455
A0A024K463
A0A024K470
A0A024K475
A0A024K479
A0A024K493
A0A024K4B2
A0A024K4C5
A0A024K4D4
A0A024K4F2
A0A024K4G2
A0A024K4J3
A0A024K4J4
A0A024K4K0
A0A024K4L3
A0A024K4L8
A0A024K4L9
A0A024K4S1
A0A024K4S2
A0A024K4T0
A0A024K4U4
A0A024K4U6
A0A024K4U9
A0A024K4V5
A0A024K4V9
A0A024K4Y4
A0A024K4Z2
A0A024K501
A0A024K518
A0A024K572
A0A024K5B9
A0A024K5C7
A0A024K5G7
A0A024K5I7
A0A024K5M2
A0A024K5M4
A0A024K5R1
A0A024K5R9
A0A024K5S6
A0A024K5U0
A0A024K5U2
A0A024K5W3
A0A024K5W7
A0A024K5Y4
A0A024K5Y5
A0A024K613
A0A024K623
A0A024K627
A0A024K628
A0A024K638
A0A024K666
A0A024K667
A0A024K679
A0A024K6A1
A0A024K6C9
A0A024K6D2
A0A024K6E8
A0A024K6I6
A0A024K6N0
A0A024K6N6
A0A024K6W5
A0A024K751
A0A024K7F1
A0A024K7F5
A0A024K7F7
A0A024K7V1
A0A024KK56
A0A024KK89
A0A024KKB2
A0A024KKH4
A0A024KKK9
A0A024KKL9
A0A024KKV4
A0A024KL43
A0A024KL74
A0A024KL77
A0A024KLB8
A0A024KLJ1
A0A024KLJ8
A0A024KLL7
A0A024KM26
A0A024KM51
A0A024KM68
A0A024KM72
A0A024KM95
A0A024KMA8
A0A024KMB8
A0A024KMC2
A0A024KMC3
A0A024KME1
A0A024KMF7
A0A024KMH8
A0A024KMI1
A0A024KMK0
A0A024KMP5
A0A024KMQ2
A0A024KMS3
A0A024KMT0
A0A024KMT4
A0A024KMU5
A0A024KMV6
A0A024KN02
A0A024KN36
A0A024KN89
A0A024KNA8
A0A024KNF6
A0A024KNH4
A0A024KNH5
A0A024KNK0
A0A024KNL9
A0A024KNQ5
A0A024KNQ7
A0A024KNR1
A0A024KNU4
A0A024KNV6
A0A024KNX9
A0A024KNY0
A0A024KNZ4
A0A024KP45
A0A024KPD4
A0A024KPF5
A0A024KPH3
A0A024KPH9
A0A024KPI6
A0A024KPJ5
A0A024KPL2
A0A024KPM2
A0A024KPM9
A0A024KPQ9
A0A024KPT4
A0A024KPV0
A0A024KPX0
A0A024KQ01
A0A024KQ03
A0A024KQ20
A0A024KQ30
A0A024KQ32
A0A024KQ55
A0A024KQ64
A0A024KQ73
A0A024KQA4
A0A024KQB8
A0A024KQE1
A0A024KQE8
A0A024KQH1
A0A024KQH6
A0A024KQK8
A0A024KQL9
A0A024KQN9
A0A024KQU7
A0A024KQV5
A0A024KQY1
A0A024KR35
A0A024KR58
A0A024KRB4
A0A024KRD0
A0A024KRF6
A0A024KRG2
A0A024KRG4
A0A024KRI3
A0A024KRI6
A0A024KRR3
A0A024KRT2
A0A024KS70
A0A024KS78
A0A024KSJ2
A0A024KSJ6
A0A024KSQ6
A0A024KSR0
A0A024KSS3
A0A024KSU1
A0A024KSV0
A0A024KT12
A0A024KT93
A0A024KT97
A0A024KTA0
A0A024KTC6
A0A024KTF4
A0A024KTQ2
A0A024KTQ5
A0A024KTQ8
A0A024KTS8
A0A024KTT0
A0A024KTT1
A0A024KTT8
A0A024KTU4
A0A024KU18
A0A024KUE4
A0A024KUF2
A0A024KUK2
A0A024KUN9
A0A024KUT1
A0A024KUV9
A0A024KV34
A0A024KVC7
A0A024KVD6
A0A024KVE3
A0A024KVF3
A0A024KVF9
A0A024KVM8
A0A024KVR8
A0A024KVS0
A0A024KVV9
A0A024KVX9
A0A024KVY4
A0A024KVZ5
A0A024KW82
A0A024KWA0
A0A024KWC8
A0A024KWD4
A0A024KWH8
A0A024KWI0
A0A024KWI1
A0A024KWI6
A0A024KWL1
A0A024KWN3
A0A024KWR2
A0A024KWT5
A0A024KWV0
A0A024KWY1
A0A024KWY4
A0A024KX19
A0A024KX60
A0A024KX67
A0A024KX77
A0A024KXA0
A0A024KXB4
A0A024KXJ1
A0A024KXJ2
A0A024KXK4
A0A024KXM2
A0A024KXM3
A0A024KXN8
A0A024KXS7
A0A024KXU0
A0A024KXY0
A0A024KXY2
A0A024KY30
A0A024KY76
A0A024KYA0
A0A024KYC9
A0A024KYF9
A0A024KYH8
A0A024KYK6
A0A024KYM8
A0A024KYQ3
A0A024KYR8
A0A024KZ39
A0A024KZ81
A0A024KZA7
A0A024KZC7
A0A024KZF7
A0A024KZH3
A0A024KZK3
A0A024KZL1
A0A024KZM7
A0A024KZN8
A0A024KZQ3
A0A024KZV4
A0A024L0B2
A0A024L0K1
A0A024L0X9
A0A024L0Z1
A0A024L107
A0A024L114
A0A024L152
A0A024L1H5
A0A024L1I1
A0A024L1L2
A0A024L1S2
A0A024L1U5
A0A024L1V6
A0A024L1W4
A0A024L220
A0A024L229
A0A024L254
A0A024L269
A0A024L270
A0A024L294
A0A024L2J4
A0A024L2R1
A0A024L2Z9
A0A024L320
A0A024L3E2
A0A024L3L3
A0A024L4E0
A0A024L4U9
A0A024L571
A0A024L5B0
A0A024L5K5
A0A024L5N9
A0A024L6A0
A0A024L6D2
A0A024L6F2
A0A024L6J7
A0A024L6M3
A0A024L6W4
A0A024L781
A0A024L7J6
A0A024L7L4
A0A024L7R9
A0A024L7X2
A0A024L855
A0A024L872
A0A024L8B2
A0A024L8D9
A0A024L8R7
A0A024L8S1
A0A024L8S8
A0A024L917
A0A024L954
A0A024L9B7
A0A024L9B9
A0A024L9H1
A0A024L9Y9
A0A024LAA5
A0A024LAI8
A0A024LAJ6
A0A024LAK9
A0A024LAM0
A0A024LAS8
A0A024LAY5
A0A024LBD8
A0A024LBY3
A0A024LNA2
A0A024LNB1
A0A024LNV6
A0A024LP33
A0A024LP38
A0A024LP45
A0A024LPL3
A0A024LPR1
A0A024LPT8
A0A024LPU3
A0A024LPV3
A0A024LPV6
A0A024LPW7
A0A024LPY0
A0A024LQ63
A0A024LQ98
A0A024LQI3
A0A024LQU2
A0A024LQV3
A0A024LQW7
A0A024LQX3
A0A024LQX4
A0A024LQX8
A0A024LR18
A0A024LR19
A0A024LR28
A0A024LR72
A0A024LRC3
A0A024LRD7
A0A024LRE4
A0A024LRH0
A0A024LRK0
A0A024LRL8
A0A024LRM8
A0A024LRQ5
A0A024LRQ9
A0A024LRS1
A0A024LRT1
A0A024LRX0
A0A024LS41
A0A024LS46
A0A024LSD7
A0A024LSF6
A0A024LSJ1
A0A024LSK0
A0A024LSK2
A0A024LSK3
A0A024LSQ0
A0A024LSS6
A0A024LT04
A0A024LT06
A0A024LT45
A0A024LTA0
A0A024LTB0
A0A024LTC2
A0A024LTF1
A0A024LTF4
A0A024LTG7
A0A024LTG8
A0A024LTK1
A0A024LTQ1
A0A024LTS5
A0A024LTY8
A0A024LTZ1
A0A024LU00
A0A024LU17
A0A024LU52
A0A024LU82
A0A024LUB4
A0A024LUE1
A0A024LUF1
A0A024LUL2
A0A024LUN1
A0A024LUP8
A0A024LUR7
A0A024LUR8
A0A024LUS3
A0A024LUS5
A0A024LUU9
A0A024LUV1
A0A024LUV8
A0A024LUW0
A0A024LUZ2
A0A024LV04
A0A024LV05
A0A024LV18
A0A024LV48
A0A024LV63
A0A024LV64
A0A024LVA3
A0A024LVC1
A0A024LVC7
A0A024LVH9
A0A024LVJ2
A0A024LVJ8
A0A024LVK1
A0A024LVL4
A0A024LVL7
A0A024LVM6
A0A024LVN8
A0A024LVQ6
A0A024LVR0
A0A024LVR6
A0A024LVS1
A0A024LVT1
A0A024LVT8
A0A024LVV7
A0A024LVV8
A0A024LVX7
A0A024LW25
A0A024LW31
A0A024LW41
A0A024LW48
A0A024LW78
A0A024LWA9
A0A024LWC9
A0A024LWD4
A0A024LWD7
A0A024LWE5
A0A024LWE6
A0A024LWG3
A0A024LWH5
A0A024LWI4
A0A024LWJ4
A0A024LWJ6
A0A024LWJ7
A0A024LWK9
A0A024LWM6
A0A024LWM8
A0A024LWN3
A0A024LWN5
A0A024LWN7
A0A024LWQ2
A0A024LWT5
A0A024LWU2
A0A024LWV2
A0A024LWX0
A0A024LWX1
A0A024LWY1
A0A024LWY8
A0A024LWZ9
A0A024LX11
A0A024LX36
A0A024LX54
A0A024LX80
A0A024LX93
A0A024LX94
A0A024LX99
A0A024LXC1
A0A024LXE1
A0A024LXE3
A0A024LXE4
A0A024LXF1
A0A024LXF2
A0A024LXJ8
A0A024LXK7
A0A024LXL0
A0A024LXQ1
A0A024LXQ5
A0A024LXQ8
A0A024LXR5
A0A024LXR6
A0A024LXU7
A0A024LXX1
A0A024LXZ4
A0A024LY16
A0A024LY22
A0A024LY46
A0A024LY49
A0A024LY55
A0A024LY69
A0A024LY79
A0A024LY83
A0A024LY90
A0A024LY95
A0A024LY96
A0A024LYA6
A0A024LYC0
A0A024LYD5
A0A024LYE7
A0A024LYF2
A0A024LYF7
A0A024LYJ5
A0A024LYN0
A0A024LYP0
A0A024LYR0
A0A024LYR1
A0A024LYR9
A0A024LYT2
A0A024LYV2
A0A024LYX4
A0A024LYY2
A0A024LYZ8
A0A024LZ29
A0A024LZ35
A0A024LZ44
A0A024LZ70
A0A024LZ79
A0A024LZA6
A0A024LZE7
A0A024LZE9
A0A024LZG0
A0A024LZH0
A0A024LZM3
A0A024LZN6
A0A024LZR0
A0A024LZV4
A0A024LZW0
A0A024LZW3
A0A024LZW7
A0A024LZZ1
A0A024M001
A0A024M026
A0A024M034
A0A024M043
A0A024M059
A0A024M062
A0A024M067
A0A024M0A7
A0A024M0B4
A0A024M0B5
A0A024M0C2
A0A024M0C8
A0A024M0F1
A0A024M0F5
A0A024M0I0
A0A024M0K1
A0A024M0K4
A0A024M0L7
A0A024M0L8
A0A024M0M9
A0A024M0N2
A0A024M0Q9
A0A024M0S6
A0A024M0T0
A0A024M0U6
A0A024M0U9
A0A024M0V6
A0A024M0V8
A0A024M0W1
A0A024M0W3
A0A024M0Y7
A0A024M140
A0A024M175
A0A024M181
A0A024M190
A0A024M197
A0A024M1A2
A0A024M1A6
A0A024M1B6
A0A024M1D0
A0A024M1D2
A0A024M1G1
A0A024M1H8
A0A024M1H9
A0A024M1N7
A0A024M1Q9
A0A024M1S2
A0A024M1S3
A0A024M1T0
A0A024M1T7
A0A024M1V2
A0A024M1Y1
A0A024M1Y2
A0A024M202
A0A024M213
A0A024M215
A0A024M218
A0A024M221
A0A024M230
A0A024M236
A0A024M246
A0A024M269
A0A024M2C6
A0A024M2D6
A0A024M2F3
A0A024M2I0
A0A024M2I1
A0A024M2R4
A0A024M2U8
A0A024M2Y1
A0A024M2Y3
A0A024M2Z9
A0A024M308
A0A024M323
A0A024M349
A0A024M351
A0A024M363
A0A024M3A5
A0A024M3C4
A0A024M3C7
A0A024M3F8
A0A024M3H1
A0A024M3H6
A0A024M3H9
A0A024M3J1
A0A024M3J2
A0A024M3J5
A0A024M3J8
A0A024M3K3
A0A024M3M5
A0A024M3N5
A0A024M3N6
A0A024M3N7
A0A024M3N9
A0A024M3Q6
A0A024M3S2
A0A024M3S8
A0A024M3T2
A0A024M3T6
A0A024M3U4
A0A024M3X7
A0A024M3X9
A0A024M403
A0A024M414
A0A024M434
A0A024M453
A0A024M459
A0A024M493
A0A024M496
A0A024M4D3
A0A024M4D5
A0A024M4H4
A0A024M4H9
A0A024M4I5
A0A024M4L2
A0A024M4L8
A0A024M4M1
A0A024M4P7
A0A024M4Q2
A0A024M4Q8
A0A024M4R9
A0A024M4S1
A0A024M4S4
A0A024M4W5
A0A024M4X1
A0A024M4Y0
A0A024M536
A0A024M570
A0A024M575
A0A024M5A1
A0A024M5B7
A0A024M5B9
A0A024M5C5
A0A024M5C7
A0A024M5G3
A0A024M5G4
A0A024M5H2
A0A024M5I1
A0A024M5J0
A0A024M5J2
A0A024M5J3
A0A024M5L9
A0A024M5M8
A0A024M5N6
A0A024M5P4
A0A024M5P5
A0A024M5Q9
A0A024M5R8
A0A024M5S1
A0A024M5V4
A0A024M632
A0A024M636
A0A024M641
A0A024M649
A0A024M650
A0A024M652
A0A024M658
A0A024M670
A0A024M679
A0A024M6A3
A0A024M6D4
A0A024M6D9
A0A024M6E7
A0A024M6F0
A0A024M6F2
A0A024M6H8
A0A024M6K5
A0A024M6L8
A0A024M6N5
A0A024M6P4
A0A024M6T3
A0A024M6V2
A0A024M704
A0A024M721
A0A024M726
A0A024M734
A0A024M740
A0A024M775
A0A024M7E6
A0A024M7F1
A0A024M7G0
A0A024M7H0
A0A024M7H6
A0A024M7K3
A0A024M7K9
A0A024M7M7
A0A024M7R3
A0A024M7S6
A0A024M7S7
A0A024M7T2
A0A024M7T5
A0A024M7T6
A0A024M7U5
A0A024M7X9
A0A024M7Z8
A0A024M811
A0A024M818
A0A024M820
A0A024M843
A0A024M844
A0A024M859
A0A024M8A9
A0A024M8B0
A0A024M8D1
A0A024M8E3
A0A024M8E5
A0A024M8H7
A0A024M8I7
A0A024M8L3
A0A024M8R6
A0A024M8X5
A0A024M903
A0A024M916
A0A024M924
A0A024M925
A0A024M950
A0A024M972
A0A024M985
A0A024M993
A0A024M9C0
A0A024M9C6
A0A024M9E7
A0A024M9F0
A0A024M9F5
A0A024M9J1
A0A024M9K5
A0A024M9P3
A0A024M9P5
A0A024M9R1
A0A024M9S5
A0A024M9V5
A0A024M9X5
A0A024M9Z3
A0A024MA22
A0A024MAA0
A0A024MAB1
A0A024QHZ5
A0A024QI14
A0A024QI45
A0A024QI57
A0A024QI98
A0A024QIA5
A0A024QIB3
A0A024QIF2
A0A024QIF4
A0A024QIF8
A0A024QII5
A0A024QIL6
A0A024QIT4
A0A024QIT6
A0A024QIX3
A0A024QIY0
A0A024QJ40
A0A024QJ43
A0A024QJ61
A0A024QJ64
A0A024QJ92
A0A024QJ93
A0A024QJA1
A0A024QJA2
A0A024QJA4
A0A024QJB2
A0A024QJC7
A0A024QJD0
A0A024QJE1
A0A024QJF0
A0A024QJF5
A0A024QJG7
A0A024QJI0
A0A024QJK1
A0A024QJM9
A0A024QJQ1
A0A024QJR8
A0A024QJS5
A0A024QJS9
A0A024QJU7
A0A024QJW4
A0A024QJX4
A0A024QK12
A0A024QK32
A0A024QK51
A0A024QK56
A0A024QK82
A0A024QK93
A0A024QKB6
A0A024QKD0
A0A024QKI3
A0A024QKJ6
A0A024QKM7
A0A024QKQ3
A0A024QKQ5
A0A024QKR2
A0A024QKR8
A0A024QKS6
A0A024QKS9
A0A024QKV5
A0A024QKV9
A0A024QKW4
A0A024QKY5
A0A024QKY6
A0A024QKZ6
A0A024QL25
A0A024QL46
A0A024QL69
A0A024QL82
A0A024QLA3
A0A024QLE1
A0A024QLH3
A0A024QLI9
A0A024QLK2
A0A024QLM0
A0A024QLN1
A0A024QLN5
A0A024QLP8
A0A024QLQ6
A0A024QLR2
A0A024QLS8
A0A024QLU2
A0A024QLV8
A0A024QLW0
A0A024QLW5
A0A024QLZ2
A0A024QM44
A0A024QM48
A0A024QM49
A0A024QM52
A0A024QM53
A0A024QMB1
A0A024QMB2
A0A024QMF0
A0A024QMI5
A0A024QMI8
A0A024QMJ1
A0A024QMJ2
A0A024QMK1
A0A024QMM1
A0A024QMM4
A0A024QMP8
A0A024QMQ9
A0A024QMS7
A0A024QMU1
A0A024QMX8
A0A024QN07
A0A024QN57
A0A024QN62
A0A024QN80
A0A024QND0
A0A024QNE2
A0A024QNE7
A0A024QNF1
A0A024QNG0
A0A024QNK6
A0A024QNL1
A0A024QNP0
A0A024QNQ7
A0A024QNS4
A0A024QNT6
A0A024QNU8
A0A024QNV8
A0A024QP11
A0A024QP16
A0A024QP18
A0A024QP25
A0A024QP46
A0A024QPA9
A0A024QPB1
A0A024QPF8
A0A024QPI8
A0A024QPP4
A0A024QPR7
A0A024QPS6
A0A024QPU8
A0A024QPX7
A0A024QPZ5
A0A024QQ12
A0A024QQ35
A0A024QQ46
A0A024QQ75
A0A024QQ78
A0A024QQ98
A0A024QQC6
A0A024QQD3
A0A024QQD8
A0A024QQE3
A0A024QQG6
A0A024QQG7
A0A024QQK6
A0A024QQM9
A0A024QQR7
A0A024QQR8
A0A024QQS8
A0A024QQT6
A0A024QQU4
A0A024QQU6
A0A024QQW8
A0A024QQZ7
A0A024QR23
A0A024QR75
A0A024QR92
A0A024QR95
A0A024QR99
A0A024QRA2
A0A024QRA9
A0A024QRE2
A0A024QRF1
A0A024QRF3
A0A024QRF4
A0A024QRH6
A0A024QRI1
A0A024QRJ8
A0A024QRN2
A0A024QRR3
A0A024QRR9
A0A024QRS6
A0A024QRT2
A0A024QRT5
A0A024QRV4
A0A024QRZ3
A0A024QS08
A0A024QS25
A0A024QS36
A0A024QS54
A0A024QSA4
A0A024QSD5
A0A024QSE0
A0A024QSE9
A0A024QSG0
A0A024QSI4
A0A024QSI5
A0A024QSJ1
A0A024QSJ2
A0A024QSK2
A0A024QSK3
A0A024QSM4
A0A024QSW0
A0A024QSY6
A0A024QSZ0
A0A024QSZ8
A0A024QT32
A0A024QT48
A0A024QT68
A0A024QT78
A0A024QT89
A0A024QT95
A0A024QT96
A0A024QTA0
A0A024QTB8
A0A024QTC1
A0A024QTC3
A0A024QTD0
A0A024QTD1
A0A024QTG3
A0A024QTG4
A0A024QTL4
A0A024QTL7
A0A024QTN3
A0A024QTN4
A0A024QTP7
A0A024QTT8
A0A024QTY1
A0A024QTY9
A0A024QTZ3
A0A024QU18
A0A024QU22
A0A024QU28
A0A024QU33
A0A024QU72
A0A024QUC1
A0A024QUF1
A0A024QUH5
A0A024QUI3
A0A024QUJ1
A0A024QUJ2
A0A024QUM1
A0A024QUP6
A0A024QUQ5
A0A024QUR6
A0A024QUU7
A0A024QUX6
A0A024QUY9
A0A024QUZ3
A0A024QUZ6
A0A024QUZ9
A0A024QV01
A0A024QV02
A0A024QV03
A0A024QV11
A0A024QV22
A0A024QV26
A0A024QV34
A0A024QV35
A0A024QVC4
A0A024QVC8
A0A024QVE1
A0A024QVE9
A0A024QVF7
A0A024QVG4
A0A024QVG9
A0A024QVH0
A0A024QVI7
A0A024QVJ3
A0A024QVK6
A0A024QVM5
A0A024QVP9
A0A024QVQ0
A0A024QVQ5
A0A024QVR2
A0A024QVV3
A0A024QVW3
A0A024QVX3
A0A024QW03
A0A024QW10
A0A024QW14
A0A024QW49
A0A024QW51
A0A024QW54
A0A024QW63
A0A024QW80
A0A024QW81
A0A024QWB1
A0A024QWE8
A0A024QWK0
A0A024QWM0
A0A024QWN3
A0A024QWR9
A0A024QWT1
A0A024QWT9
A0A024QWU6
A0A024QWV0
A0A024QWV4
A0A024QWV7
A0A024QWY2
A0A024QWZ9
A0A024QX04
A0A024QX25
A0A024QX40
A0A024QX46
A0A024QX66
A0A024QX72
A0A024QX77
A0A024QX86
A0A024QX98
A0A024QXI1
A0A024QXJ1
A0A024QXJ4
A0A024QXN5
A0A024QXP2
A0A024QXQ3
A0A024QXQ4
A0A024QXS1
A0A024QXU9
A0A024QXV4
A0A024QXV7
A0A024QXV9
A0A024QXW2
A0A024QY13
A0A024QY21
A0A024QY30
A0A024QYE8
A0A024QYF4
A0A024QYL7
A0A024QYP1
A0A024QYW7
A0A024QYY6
A0A024QYY7
A0A024QZ12
A0A024QZ20
A0A024QZ21
A0A024QZ50
A0A024QZ70
A0A024QZA8
A0A024QZA9
A0A024QZB1
A0A024QZE8
A0A024QZI4
A0A024QZJ8
A0A024QZP7
A0A024QZU0
A0A024QZU1
A0A024QZV1
A0A024QZW0
A0A024QZY5
A0A024R049
A0A024R0C3
A0A024R0F9
A0A024R0I0
A0A024R0J1
A0A024R0J6
A0A024R0L5
A0A024R0L8
A0A024R0M8
A0A024R0T1
A0A024R0Y2
A0A024R118
A0A024R125
A0A024R172
A0A024R177
A0A024R178
A0A024R183
A0A024R1D8
A0A024R1H0
A0A024R1H6
A0A024R1I8
A0A024R1M2
A0A024R1Z6
A0A024R230
A0A024R244
A0A024R273
A0A024R2A0
A0A024R2F6
A0A024R2M7
A0A024R2W7
A0A024R2Y6
A0A024R301
A0A024R328
A0A024R331
A0A024R3G7
A0A024R420
A0A024R426
A0A024R440
A0A024R452
A0A024R454
A0A024R4B2
A0A024R4K3
A0A024R4M8
A0A024R555
A0A024R567
A0A024R5B2
A0A024R5C5
A0A024R5E0
A0A024R5E6
A0A024R5P0
A0A024R5W3
A0A024R5X5
A0A024R5Y2
A0A024R603
A0A024R604
A0A024R6B5
A0A024R6D1
A0A024R6H3
A0A024R6K3
A0A024R6N2
A0A024R6Q2
A0A024R704
A0A024R713
A0A024R725
A0A024R728
A0A024R759
A0A024R7E4
A0A024R7J0
A0A024R7M7
A0A024R7P8
A0A024R7Q5
A0A024R7S1
A0A024R7X6
A0A024R807
A0A024R880
A0A024R8A6
A0A024R8D6
A0A024R8E2
A0A024R8E4
A0A024R8K3
A0A024R8R3
A0A024R8X3
A0A024R8Y7
A0A024R8Z4
A0A024R906
A0A024R913
A0A024R934
A0A024R964
A0A024R980
A0A024R996
A0A024R9D7
A0A024R9H6
A0A024R9Q4
A0A024R9Q5
A0A024R9W0
A0A024RA53
A0A024RA66
A0A024RA85
A0A024RAB7
A0A024RAH0
A0A024RAT6
A0A024RAW5
A0A024RAY5
A0A024RAZ2
A0A024RB10
A0A024RB18
A0A024RB43
A0A024RB62
A0A024RB77
A0A024RB84
A0A024RBB6
A0A024RBH0
A0A024RBK9
A0A024RBL3
A0A024RBP6
A0A024RBP8
A0A024RBQ0
A0A024RBQ3
A0A024RBU5
A0A024RC92
A0A024RCE9
A0A024RCF5
A0A024RCJ0
A0A024RCL1
A0A024RCN9
A0A024RCQ1
A0A024RCU9
A0A024RD04
A0A024RD15
A0A024RD17
A0A024RD18
A0A024RD25
A0A024RD59
A0A024RD80
A0A024RD88
A0A024RDA0
A0A024RDF8
A0A024RDG9
A0A024RDH3
A0A024RDI3
A0A024RDI5
A0A024RDJ8
A0A024RDK3
A0A024RDL4
A0A024RDM3
A0A024RUJ1
A0A024RUK2
A0A024RUR4
A0A024RUU1
A0A024RUX4
A0A024RUX8
A0A024RV15
A0A024RV18
A0A024RV84
A0A024RVA3
A0A024RVB9
A0A024RVI2
A0A024RVL3
A0A024RVW9
A0A024RVY9
A0A024RVZ0
A0A024RW02
A0A024RW09
A0A024RW62
A0A024RW63
A0A024RW75
A0A024RW86
A0A024RWH1
A0A024RWI7
A0A024RWJ9
A0A024RWN1
A0A024RWT3
A0A024RX12
A0A024RX52
A0A024RX84
A0A024RXA4
A0A024RXL0
A0A024RXR1
A0A024RXR6
A0A024RXS6
A0A024RXW5
A0A024RXX5
A0A024RY08
A0A024RY17
A0A024RY63
A0A024RY93
A0A024RYA4
A0A024RYF9
A0A024RYG9
A0A024RYI3
A0A024RYJ6
A0A024RYK8
A0A024RYL6
A0A024RYR2
A0A024RYR4
A0A024RYR7
A0A024RYT2
A0A024RYU6
A0A024RYZ4
A0A024RYZ8
A0A024RZ10
A0A024RZ15
A0A024RZ78
A0A024RZ80
A0A024RZ86
A0A024RZB3
A0A024RZE0
A0A024RZE1
A0A024RZF9
A0A024RZG9
A0A024RZM1
A0A024RZN6
A0A024RZT1
A0A024RZU3
A0A024RZU7
A0A024RZV1
A0A024RZW4
A0A024RZZ9
A0A024S040
A0A024S083
A0A024S0D4
A0A024S0D9
A0A024S0G5
A0A024S0H1
A0A024S0H7
A0A024S0I9
A0A024S0J3
A0A024S0J7
A0A024S0K0
A0A024S0S3
A0A024S0U9
A0A024S0X4
A0A024S0Z6
A0A024S126
A0A024S142
A0A024S154
A0A024S170
A0A024S179
A0A024S194
A0A024S1A0
A0A024S1H1
A0A024S1H3
A0A024S1J3
A0A024S1J7
A0A024S1K0
A0A024S1K2
A0A024S1X8
A0A024S1Y4
A0A024S1Y7
A0A024S1Y9
A0A024S212
A0A024S227
A0A024S233
A0A024S237
A0A024S247
A0A024S260
A0A024S279
A0A024S283
A0A024S287
A0A024S2A0
A0A024S2D5
A0A024S2E4
A0A024S2E9
A0A024S2F2
A0A024S2J7
A0A024S2M3
A0A024S2S1
A0A024S2T1
A0A024S2U5
A0A024S2Z2
A0A024S323
A0A024S360
A0A024S389
A0A024S3B4
A0A024S3B9
A0A024S3D1
A0A024S3E3
A0A024S3K3
A0A024S3K8
A0A024S3M3
A0A024S3N1
A0A024S3P0
A0A024S3T3
A0A024S3V1
A0A024S407
A0A024S431
A0A024S463
A0A024S478
A0A024S496
A0A024S4R8
A0A024S4S6
A0A024S4U5
A0A024S4Z7
A0A024S500
A0A024S513
A0A024S540
A0A024S556
A0A024S558
A0A024S560
A0A024S561
A0A024S593
A0A024S5C5
A0A024S5D1
A0A024S5E9
A0A024S5F6
A0A024S5M7
A0A024S5M9
A0A024S5U6
A0A024S5V5
A0A024S5Y1
A0A024S5Y2
A0A024S607
A0A024S617
A0A024S641
A0A024S687
A0A024S695
A0A024S697
A0A024S6B7
A0A024S6D0
A0A024S6E9
A0A024S6G6
A0A024S6I1
A0A024S6J0
A0A024S6L9
A0A024S6S6
A0A024S6T2
A0A024S6U3
A0A024S6X0
A0A024S6Y6
A0A024S708
A0A024S718
A0A024S731
A0A024S756
A0A024S758
A0A024S795
A0A024S7B6
A0A024S7D5
A0A024S7L3
A0A024S7U4
A0A024S802
A0A024S831
A0A024S870
A0A024S887
A0A024S8A0
A0A024S8A3
A0A024S8G4
A0A024S8I0
A0A024S8J0
A0A024S8M7
A0A024S8P2
A0A024S8W5
A0A024S8Y1
A0A024S8Y6
A0A024S911
A0A024S917
A0A024S938
A0A024S939
A0A024S963
A0A024S996
A0A024S9C1
A0A024S9D4
A0A024S9E6
A0A024S9F6
A0A024S9F8
A0A024S9I2
A0A024S9K7
A0A024S9L9
A0A024S9P6
A0A024S9S3
A0A024S9S5
A0A024S9T8
A0A024SA05
A0A024SA06
A0A024SA36
A0A024SA37
A0A024SA52
A0A024SA57
A0A024SA89
A0A024SAB8
A0A024SAL7
A0A024SAM2
A0A024SAP2
A0A024SAS1
A0A024SAU2
A0A024SAY2
A0A024SAZ9
A0A024SB03
A0A024SB29
A0A024SBB3
A0A024SBB6
A0A024SBD4
A0A024SBE1
A0A024SBG2
A0A024SBI0
A0A024SBM3
A0A024SBQ9
A0A024SBS7
A0A024SBT0
A0A024SBV7
A0A024SBV9
A0A024SBX1
A0A024SC03
A0A024SC35
A0A024SC51
A0A024SC54
A0A024SC63
A0A024SCF2
A0A024SCL5
A0A024SCM5
A0A024SCM8
A0A024SCQ6
A0A024SCS3
A0A024SCT2
A0A024SCW5
A0A024SCX4
A0A024SD16
A0A024SD43
A0A024SD45
A0A024SD74
A0A024SD83
A0A024SDB9
A0A024SDD5
A0A024SDE6
A0A024SDF4
A0A024SDF7
A0A024SDG0
A0A024SDG3
A0A024SDH1
A0A024SDI0
A0A024SDJ4
A0A024SDL1
A0A024SDN8
A0A024SDP2
A0A024SDQ9
A0A024SDV4
A0A024SDV9
A0A024SDW5
A0A024SDW7
A0A024SE05
A0A024SE07
A0A024SE18
A0A024SE29
A0A024SE30
A0A024SE48
A0A024SE56
A0A024SE79
A0A024SE92
A0A024SE99
A0A024SED3
A0A024SEE6
A0A024SEH9
A0A024SEN4
A0A024SEQ0
A0A024SET2
A0A024SEV5
A0A024SEW3
A0A024SEX9
A0A024SEZ5
A0A024SF03
A0A024SF28
A0A024SF76
A0A024SF80
A0A024SFA8
A0A024SFB6
A0A024SFD6
A0A024SFG0
A0A024SFG7
A0A024SFH4
A0A024SFI4
A0A024SFK0
A0A024SFN8
A0A024SFQ4
A0A024SFU5
A0A024SFU8
A0A024SFY2
A0A024SFY9
A0A024SFZ5
A0A024SG29
A0A024SG31
A0A024SG48
A0A024SG65
A0A024SG92
A0A024SGA5
A0A024SGE2
A0A024SGF9
A0A024SGH2
A0A024SGJ2
A0A024SGM5
A0A024SGM6
A0A024SGQ3
A0A024SGR0
A0A024SGU3
A0A024SGU4
A0A024SGV5
A0A024SGZ2
A0A024SH02
A0A024SH05
A0A024SH07
A0A024SH40
A0A024SH42
A0A024SH63
A0A024SH66
A0A024SHC6
A0A024SHF5
A0A024SHH7
A0A024SHI4
A0A024SHJ4
A0A024SHJ8
A0A024SHK2
A0A024SHP1
A0A024SHQ0
A0A024SHQ8
A0A024SI06
A0A024SI23
A0A024SI33
A0A024SI69
A0A024SI87
A0A024SII4
A0A024SIL5
A0A024SIM0
A0A024SIN9
A0A024SIR5
A0A024SJ22
A0A024SJ50
A0A024SJ74
A0A024SJ99
A0A024SJC2
A0A024SJD9
A0A024SJF3
A0A024SJG9
A0A024SJJ5
A0A024SJJ8
A0A024SJK9
A0A024SJP1
A0A024SJQ9
A0A024SJS9
A0A024SJT0
A0A024SJT6
A0A024SJU6
A0A024SJW7
A0A024SJX6
A0A024SK05
A0A024SK35
A0A024SK62
A0A024SK80
A0A024SK90
A0A024SKA2
A0A024SKC4
A0A024SKC6
A0A024SKG9
A0A024SKI9
A0A024SKM1
A0A024SKX3
A0A024SL14
A0A024SL20
A0A024SL29
A0A024SL32
A0A024SL64
A0A024SL76
A0A024SL96
A0A024SLC5
A0A024SLE4
A0A024SLI0
A0A024SLM9
A0A024SLR7
A0A024SLS6
A0A024SM00
A0A024SM06
A0A024SM21
A0A024SM44
A0A024SM52
A0A024SM61
A0A024SM66
A0A024SMB3
A0A024SMB6
A0A024SMC2
A0A024SMC9
A0A024SMD1
A0A024SMJ1
A0A024SML9
A0A024SMP6
A0A024SMR8
A0A024SMW8
A0A024SMX5
A0A024SMY1
A0A024SMZ2
A0A024SN03
A0A024SN05
A0A024SN07
A0A024SN41
A0A024SN72
A0A024SN79
A0A024SNC0
A0A024SNH0
A0A024SNI0
A0A024SNK8
A0A024T7T5
A0A024T7W9
A0A024T8M8
A0A024T8T8
A0A024T8W0
A0A024T8W3
A0A024T8X1
A0A024T933
A0A024T979
A0A024T9J7
A0A024T9K9
A0A024T9Q8
A0A024T9T9
A0A024T9W8
A0A024T9Y8
A0A024TA67
A0A024TA70
A0A024TAB3
A0A024TAC9
A0A024TAD9
A0A024TAE5
A0A024TAH9
A0A024TAI2
A0A024TAI7
A0A024TAP1
A0A024TAP4
A0A024TAP5
A0A024TAX2
A0A024TAY2
A0A024TAZ3
A0A024TB54
A0A024TB69
A0A024TB75
A0A024TBC3
A0A024TBH2
A0A024TBU8
A0A024TBU9
A0A024TC97
A0A024TCA3
A0A024TCD4
A0A024TCI0
A0A024TCM7
A0A024TD09
A0A024TD42
A0A024TDC2
A0A024TDD2
A0A024TDM7
A0A024TDS2
A0A024TE61
A0A024TE91
A0A024TEC4
A0A024TEC5
A0A024TEE3
A0A024TEE9
A0A024TEL6
A0A024TEN9
A0A024TER7
A0A024TER9
A0A024TET1
A0A024TET7
A0A024TEW9
A0A024TEZ7
A0A024TF05
A0A024TF27
A0A024TFD8
A0A024TFL4
A0A024TFM3
A0A024TFX5
A0A024TFZ5
A0A024TG23
A0A024TG55
A0A024TG99
A0A024TGD6
A0A024TGE0
A0A024TGH7
A0A024TGK7
A0A024TGN3
A0A024TGQ2
A0A024TGS3
A0A024TGX3
A0A024TH40
A0A024TH65
A0A024TH69
A0A024TH88
A0A024TH89
A0A024THB8
A0A024THS8
A0A024TIB7
A0A024TID8
A0A024TII9
A0A024TIY0
A0A024TIZ0
A0A024TJ03
A0A024TJ34
A0A024TJ62
A0A024TJ69
A0A024TJ76
A0A024TJC5
A0A024TJI7
A0A024TJL9
A0A024TK07
A0A024TK62
A0A024TK77
A0A024TKB9
A0A024TKN9
A0A024TKU5
A0A024TKV9
A0A024TKZ2
A0A024TKZ5
A0A024TL16
A0A024TL53
A0A024TL57
A0A024TL66
A0A024TL75
A0A024TLE0
A0A024TLK3
A0A024TLL0
A0A024TLP5
A0A024TLX5
A0A024TM28
A0A024TM67
A0A024TMA9
A0A024TMC1
A0A024TMC2
A0A024TME1
A0A024TME3
A0A024TMG9
A0A024TMN7
A0A024TMQ2
A0A024TN05
A0A024TN22
A0A024TN83
A0A024TN85
A0A024TND8
A0A024TND9
A0A024TNG3
A0A024TNG6
A0A024TNH8
A0A024TNM5
A0A024TNQ6
A0A024TNT8
A0A024TNZ2
A0A024TP05
A0A024TP12
A0A024TP36
A0A024TP53
A0A024TPA4
A0A024TPG8
A0A024TPJ0
A0A024TPQ3
A0A024TPT7
A0A024TPV4
A0A024TPV5
A0A024TPW1
A0A024TPY2
A0A024TPY3
A0A024TQ86
A0A024TQF4
A0A024TQF9
A0A024TQJ6
A0A024TQL6
A0A024TQM2
A0A024TQS0
A0A024TQZ6
A0A024TR20
A0A024TR23
A0A024TR34
A0A024TRA9
A0A024TRS3
A0A024TRV4
A0A024TS53
A0A024TS56
A0A024TSH5
A0A024TSK1
A0A024TSL5
A0A024TSR1
A0A024TSV5
A0A024TSW4
A0A024TT06
A0A024TT46
A0A024TTR9
A0A024TTV5
A0A024TTZ5
A0A024TU22
A0A024TU48
A0A024TU58
A0A024TU76
A0A024TU78
A0A024TUA4
A0A024TUB2
A0A024TUC9
A0A024TUD7
A0A024TUG9
A0A024TUJ3
A0A024TUL3
A0A024TUP0
A0A024TUQ3
A0A024TUT2
A0A024TUW6
A0A024TUX5
A0A024TUZ5
A0A024TV75
A0A024TV81
A0A024TV90
A0A024TVF0
A0A024TVH7
A0A024TVK0
A0A024TVN8
A0A024TVP4
A0A024TVQ0
A0A024TVV2
A0A024TW00
A0A024TW18
A0A024TW38
A0A024TW65
A0A024TW69
A0A024TW72
A0A024TW82
A0A024TW83
A0A024TW84
A0A024TW94
A0A024TW96
A0A024TWI9
A0A024TWJ3
A0A024TWJ6
A0A024TWL8
A0A024TWN2
A0A024TWN4
A0A024TWP3
A0A024TWP9
A0A024TWS1
A0A024TWU6
A0A024TWU8
A0A024TWW0
A0A024TX25
A0A024TX76
A0A024TX82
A0A024TX83
A0A024TXA7
A0A024TXC8
A0A024TXD0
A0A024TXF6
A0A024TXJ2
A0A024TXK6
A0A024TXL7
A0A024TXP6
A0A024TXR0
A0A024TXV5
A0A024TXY4
A0A024TY70
A0A024TYF7
A0A024TYH7
A0A024TYJ5
A0A024TYK3
A0A024TYP4
A0A024TYX6
A0A024TZ02
A0A024TZ41
A0A024TZ52
A0A024TZ99
A0A024TZA7
A0A024TZC4
A0A024TZE7
A0A024TZI0
A0A024TZQ8
A0A024TZV7
A0A024TZX5
A0A024TZZ1
A0A024U002
A0A024U023
A0A024U058
A0A024U0B1
A0A024U0E3
A0A024U0F4
A0A024U0F9
A0A024U0H1
A0A024U0H3
A0A024U0I0
A0A024U0I5
A0A024U0L7
A0A024U0P1
A0A024U0V0
A0A024U100
A0A024U106
A0A024U111
A0A024U124
A0A024U154
A0A024U187
A0A024U193
A0A024U1A4
A0A024U1A8
A0A024U1A9
A0A024U1F7
A0A024U1G7
A0A024U1H8
A0A024U1J2
A0A024U1L3
A0A024U1L4
A0A024U1Q9
A0A024U1T3
A0A024U1U1
A0A024U1U5
A0A024U1V9
A0A024U1W7
A0A024U1X1
A0A024U261
A0A024U298
A0A024U2A7
A0A024U2C9
A0A024U2D6
A0A024U2F2
A0A024U2G9
A0A024U2K7
A0A024U2M3
A0A024U2T9
A0A024U2V3
A0A024U2X4
A0A024U2X5
A0A024U323
A0A024U367
A0A024U384
A0A024U397
A0A024U3B7
A0A024U3C4
A0A024U3E6
A0A024U3G6
A0A024U3L3
A0A024U3L7
A0A024U3N7
A0A024U3Q4
A0A024U3U0
A0A024U3V7
A0A024U3W4
A0A024U3X6
A0A024U3Z3
A0A024U3Z5
A0A024U408
A0A024U418
A0A024U4C1
A0A024U4E7
A0A024U4G1
A0A024U4J2
A0A024U4J4
A0A024U4P1
A0A024U4W6
A0A024U523
A0A024U529
A0A024U5B5
A0A024U5Q4
A0A024U5Z3
A0A024U600
A0A024U612
A0A024U623
A0A024U660
A0A024U662
A0A024U6A8
A0A024U6F3
A0A024U6G3
A0A024U6L8
A0A024U6T9
A0A024U6X7
A0A024U726
A0A024U735
A0A024U787
A0A024U795
A0A024U7A6
A0A024U7F3
A0A024U7G8
A0A024U7Q0
A0A024U7R4
A0A024U7T6
A0A024U7V3
A0A024U7X6
A0A024U7Y7
A0A024U7Y9
A0A024U7Z2
A0A024U835
A0A024U8A4
A0A024U8M0
A0A024U8M8
A0A024U8N7
A0A024U8P3
A0A024U8Q2
A0A024U8R9
A0A024U8T7
A0A024U8U6
A0A024U940
A0A024U958
A0A024U966
A0A024U9F6
A0A024U9I3
A0A024U9L6
A0A024U9Q1
A0A024U9R7
A0A024U9T0
A0A024U9T8
A0A024U9V0
A0A024U9V3
A0A024U9V5
A0A024U9Z7
A0A024UA21
A0A024UA37
A0A024UAA2
A0A024UAC6
A0A024UAD1
A0A024UAE1
A0A024UAE8
A0A024UAH0
A0A024UAI3
A0A024UAL6
A0A024UAN8
A0A024UAP6
A0A024UAU3
A0A024UAV9
A0A024UB94
A0A024UB98
A0A024UBK6
A0A024UBM7
A0A024UBP9
A0A024UBR7
A0A024UBS1
A0A024UBS8
A0A024UBT0
A0A024UBT7
A0A024UBU7
A0A024UBU8
A0A024UBW3
A0A024UBY6
A0A024UC34
A0A024UC45
A0A024UC49
A0A024UC84
A0A024UCA6
A0A024UCN5
A0A024UCR8
A0A024UCU9
A0A024UCV0
A0A024UCV3
A0A024UCX9
A0A024UCY3
A0A024UD13
A0A024UD66
A0A024UDA6
A0A024UDB8
A0A024UDF2
A0A024UDK2
A0A024UDQ3
A0A024UDS6
A0A024UDT2
A0A024UDU5
A0A024UEL6
A0A024UEP2
A0A024UEP3
A0A024UEQ2
A0A024UEQ9
A0A024UER1
A0A024UEW1
A0A024UEY3
A0A024UEY4
A0A024UF02
A0A024UF76
A0A024UF99
A0A024UFB2
A0A024UFD5
A0A024UFF6
A0A024UFK9
A0A024UFM1
A0A024UFV5
A0A024UG41
A0A024UG55
A0A024UGJ9
A0A024UGK3
A0A024UGM0
A0A024UGN1
A0A024UGN2
A0A024UGP7
A0A024UGS0
A0A024UGV4
A0A024UGZ2
A0A024UH23
A0A024UH25
A0A024UH38
A0A024UH54
A0A024UHA7
A0A024UHC4
A0A024UHL7
A0A024UHR6
A0A024UHS7
A0A024UHV0
A0A024UHZ0
A0A024UI02
A0A024UI33
A0A024UI51
A0A024UI84
A0A024UII3
A0A024UIJ3
A0A024UIM5
A0A024UIN6
A0A024UIR2
A0A024UIT0
A0A024UIY0
A0A024UIZ2
A0A024UJ40
A0A024UJ70
A0A024UJG4
A0A024UJM6
A0A024UJT8
A0A024UJX5
A0A024UK05
A0A024UK29
A0A024UK31
A0A024UK40
A0A024UK54
A0A024UK77
A0A024UKL2
A0A024UKL5
A0A024UKQ9
A0A024UKS0
A0A024UL18
A0A024UL26
A0A024ULG9
A0A024ULX0
A0A024ULY8
A0A024UM29
A0A024UMK0
A0A024UMP8
A0A024UMT4
A0A024UMX4
A0A024UN01
A0A024UN20
A0A024UN27
A0A024UN29
A0A024UN30
A0A024UN80
A0A024UN85
A0A024UNB0
A0A024UNC1
A0A024UNM1
A0A024UNN4
A0A024UNR9
A0A024UNS7
A0A024UNT0
A0A024UNV0
A0A024UNW7
A0A024UNW9
A0A024UP41
A0A024UP52
A0A024UP72
A0A024UPA8
A0A024UPB1
A0A024UPF4
A0A024UPH4
A0A024UPI6
A0A024UPN2
A0A024UPW0
A0A024UPY6
A0A024UQ62
A0A024UQ67
A0A024UQ70
A0A024UQA9
A0A024UQE7
A0A024UQF0
A0A024UQK7
A0A024UQS0
A0A024UQS6
A0A024UQV0
A0A024UQX6
A0A024UQZ3
A0A024UQZ4
A0A024UR12
A0A024UR28
A0A024URA3
A0A024URI6
A0A024URK0
A0A024URK5
A0A024URR7
A0A024US50
A0A024US84
A0A024USA3
A0A024USD2
A0A024USD3
A0A024USF4
A0A024USK9
A0A024USP5
A0A024USR8
A0A024USV5
A0A024USV7
A0A024USZ5
A0A024UT23
A0A024UT48
A0A024UT54
A0A024UT55
A0A024UT67
A0A024UT80
A0A024UT83
A0A024UTA3
A0A024UTI2
A0A024UTL3
A0A024UTL7
A0A024UTQ8
A0A024UTS4
A0A024UTW4
A0A024UTX5
A0A024UU07
A0A024UU97
A0A024UUD0
A0A024UUF2
A0A024UUM5
A0A024UUQ3
A0A024UUR5
A0A024UUV6
A0A024UV76
A0A024UV92
A0A024UV98
A0A024UVA4
A0A024UVC5
A0A024UVD4
A0A024UVE1
A0A024UVF7
A0A024UVH3
A0A024UVJ0
A0A024UVL3
A0A024UVW4
A0A024UW08
A0A024UW20
A0A024UW58
A0A024UWF1
A0A024UWI4
A0A024UWJ1
A0A024UWW2
A0A024UWW4
A0A024UWW7
A0A024UWX2
A0A024UX23
A0A024UXD7
A0A024UXN4
A0A024UXS8
A0A024UXU4
A0A024UXX6
A0A024UY91
A0A024UYA6
A0A024UYV0
A0A024UYZ5
A0A024UZ05
A0A024UZ46
A0A024UZ92
A0A024UZ99
A0A024UZC6
A0A024UZI9
A0A024UZJ0
A0A024UZL1
A0A024UZM9
A0A024UZR0
A0A024UZV0
A0A024UZZ7
A0A024V0A9
A0A024V0B9
A0A024V0D0
A0A024V0D7
A0A024V0F2
A0A024V0Q7
A0A024V0T0
A0A024V153
A0A024V171
A0A024V188
A0A024V196
A0A024V1A0
A0A024V1C2
A0A024V1D2
A0A024V1G5
A0A024V1S2
A0A024V1U2
A0A024V1X0
A0A024V223
A0A024V295
A0A024V2A2
A0A024V2H2
A0A024V2J1
A0A024V2K4
A0A024V2L4
A0A024V2V0
A0A024V2X8
A0A024V2Y8
A0A024V2Y9
A0A024V322
A0A024V3C8
A0A024V3G3
A0A024V3M9
A0A024V3V7
A0A024V3Y2
A0A024V439
A0A024V4D4
A0A024V4F9
A0A024V4I7
A0A024V4Q0
A0A024V4S9
A0A024V4Z9
A0A024V539
A0A024V542
A0A024V5J2
A0A024V5M2
A0A024V5N9
A0A024V5T4
A0A024V5U0
A0A024V666
A0A024V681
A0A024V6C5
A0A024V6J8
A0A024V6N8
A0A024V6S9
A0A024V6V9
A0A024V707
A0A024V712
A0A024V714
A0A024V750
A0A024V763
A0A024V788
A0A024V7B6
A0A024V7L4
A0A024V7N8
A0A024V7S5
A0A024V7Z0
A0A024V805
A0A024V8B3
A0A024V8D0
A0A024V8D1
A0A024V8I1
A0A024V8L4
A0A024V8P6
A0A024V8U0
A0A024V8V1
A0A024V8X4
A0A024V906
A0A024V969
A0A024V9C3
A0A024V9D2
A0A024V9D5
A0A024V9F6
A0A024V9P6
A0A024V9U4
A0A024V9Z0
A0A024V9Z3
A0A024VA93
A0A024VAA3
A0A024VAD3
A0A024VAE4
A0A024VAI0
A0A024VAK3
A0A024VAL1
A0A024VAU8
A0A024VAY5
A0A024VB14
A0A024VB33
A0A024VB74
A0A024VB76
A0A024VBI9
A0A024VBP9
A0A024VC36
A0A024VCE3
A0A024VCK1
A0A024VCN0
A0A024VCU3
A0A024VCX0
A0A024VD12
A0A024VD99
A0A024VDE0
A0A024VDJ1
A0A024VDJ2
A0A024VDV5
A0A024VDX1
A0A024VDX9
A0A024VE14
A0A024VE60
A0A024VEB9
A0A024VEG1
A0A024VEL1
A0A024VEL4
A0A024VER3
A0A024VEX2
A0A024VEY0
A0A024VEY3
A0A024VEZ4
A0A024VF73
A0A024VF80
A0A024VF92
A0A024VFD4
A0A024VFH3
A0A024VFI4
A0A024VFN1
A0A024VG08
A0A024VG47
A0A024VGB0
A0A024VGC3
A0A024VGE2
A0A024VGI1
A0A024VGT3
A0A024VH07
A0A024VH10
A0A024VH16
A0A024VH40
A0A024VH48
A0A024VHG9
A0A024VHU1
A0A024VIE6
A0A024VIE8
A0A024VIK1
A0A024VIM3
A0A024VIR4
A0A024VIV4
A0A024VIW1
A0A024VIX5
A0A024VIY7
A0A024VJB5
A0A024VJH4
A0A024VJH5
A0A024VJN7
A0A024VJQ0
A0A024VJR2
A0A024VJS0
A0A024VJT7
A0A024VJV2
A0A024VK29
A0A024VK86
A0A024VK88
A0A024VKC6
A0A024VKL7
A0A024VKP4
A0A024VKQ8
A0A024VL44
A0A024VL60
A0A024VL68
A0A024VLA0
A0A024VLC3
A0A024VLC7
A0A024VLL0
A0A024VLM2
A0A024VLX1
A0A024VLX3
A0A024VM44
A0A024VMH7
A0A024VMI2
A0A024VMP2
A0A024VMX8
A0A024VMY7
A0A024VN07
A0A024VN13
A0A024VNH4
A0A024VNJ5
A0A024VNL0
A0A024VNN9
A0A024VNR4
A0A024VNR7
A0A024VNS0
A0A024VNT2
A0A024VNZ9
A0A024VP17
A0A024VP86
A0A024VPH6
A0A024VPH8
A0A024VPI1
A0A024VPK9
A0A024VPM3
A0A024VPN4
A0A024VPN8
A0A024VPR8
A0A024VPS9
A0A024VPZ9
A0A024VQ28
A0A024VQC6
A0A024VQG5
A0A024VQU6
A0A024VQW8
A0A024VQZ2
A0A024VQZ4
A0A024VR29
A0A024VR35
A0A024VR60
A0A024VR92
A0A024VRB7
A0A024VRH4
A0A024VRL3
A0A024VRP8
A0A024VRR9
A0A024VS69
A0A024VS90
A0A024VSA1
A0A024VSB6
A0A024VSE4
A0A024VSJ4
A0A024VSN1
A0A024VSW9
A0A024VSX2
A0A024VT17
A0A024VT21
A0A024VTA0
A0A024VTE1
A0A024VTE4
A0A024VTL4
A0A024VTP1
A0A024VTR4
A0A024VUJ4
A0A024VUR8
A0A024VUT2
A0A024VV06
A0A024VV40
A0A024VV42
A0A024VV55
A0A024VV61
A0A024VVM1
A0A024VVR7
A0A024VVV5
A0A024VW37
A0A024VWC6
A0A024VWF5
A0A024VWJ9
A0A024VWN5
A0A024VWR5
A0A024VWR8
A0A024VWX2
A0A024VWY7
A0A024VXU7
A0A024VY71
A0A024VYE1
A0A024VYE6
A0A024VYG3
A0A024VYI5
A0A024VYL3
A0A024VYM3
A0A024VYP6
A0A024VYT5
A0A024VYT8
A0A024VYV7
A0A024VYZ8
A0A024VZF7
A0A024VZH0
A0A024VZN6
A0A024VZR2
A0A024W014
A0A024W021
A0A024W032
A0A024W061
A0A024W0B5
A0A024W0C9
A0A024W0D8
A0A024W0E7
A0A024W0Y0
A0A024W147
A0A024W1A0
A0A024W1B0
A0A024W1S1
A0A024W1U8
A0A024W1X5
A0A024W207
A0A024W248
A0A024W299
A0A024W2H1
A0A024W2J1
A0A024W2J6
A0A024W2N3
A0A024W2R9
A0A024W2T5
A0A024W2W7
A0A024W303
A0A024W364
A0A024W386
A0A024W3J6
A0A024W3K8
A0A024W3P8
A0A024W3T0
A0A024W403
A0A024W425
A0A024W458
A0A024W460
A0A024W4C0
A0A024W4D6
A0A024W4M0
A0A024W4T1
A0A024W4W8
A0A024W4Z9
A0A024W512
A0A024W565
A0A024W570
A0A024W5D9
A0A024W5F3
A0A024W5G9
A0A024W5J5
A0A024W5N9
A0A024W5S3
A0A024W5V4
A0A024W678
A0A024W6A1
A0A024W6G1
A0A024W6G4
A0A024W6S5
A0A024W6T6
A0A024W6U0
A0A024W705
A0A024W727
A0A024W765
A0A024W7C2
A0A024W7T0
A0A024W7T5
A0A024W841
A0A024W8C4
A0A024W8K0
A0A024W8S0
A0A024W8X0
A0A024W8X6
A0A024W8Z4
A0A024W903
A0A024W953
A0A024W954
A0A024W955
A0A024W963
A0A024W973
A0A024W988
A0A024W993
A0A024W9A3
A0A024W9B3
A0A024W9B6
A0A024W9C7
A0A024W9D7
A0A024W9G1
A0A024W9J6
A0A024W9Q1
A0A024W9U3
A0A024W9U8
A0A024WAA7
A0A024WAB0
A0A024WAG2
A0A024WAT4
A0A024WAW3
A0A024WAY7
A0A024WB33
A0A024WBF3
A0A024WBN2
A0A024WBS4
A0A024WC02
A0A024WC22
A0A024WC70
A0A024WCI8
A0A024WCS5
A0A024WCZ2
A0A024WD74
A0A024WDA2
A0A024WDD5
A0A024WDE7
A0A024WDH6
A0A024WDH7
A0A024WDR1
A0A024WEC6
A0A024WEF9
A0A024WEI2
A0A024WEJ3
A0A024WF55
A0A024WF83
A0A024WF94
A0A024WFD7
A0A024WFS0
A0A024WG59
A0A024WG81
A0A024WG97
A0A024WGB1
A0A024WGS7
A0A024WGX4
A0A024WHC2
A0A024WHK6
A0A024WHL1
A0A024WHL9
A0A024WHN2
A0A024WHT0
A0A024WHZ6
A0A024WI10
A0A024WI89
A0A024WIC3
A0A024WIC8
A0A024WII5
A0A024WIM1
A0A024WIP4
A0A024WIU3
A0A024WIX4
A0A024WJ40
A0A024WJ74
A0A024WJE4
A0A024WJE9
A0A024WJP8
A0A024WJS0
A0A024WJS8
A0A024WJZ1
A0A024WK97
A0A024WKI0
A0A024WKN9
A0A024WKQ9
A0A024WKT2
A0A024WKY6
A0A024WL07
A0A024WL39
A0A024WLC8
A0A024WLG1
A0A024WLH7
A0A024WLJ4
A0A024WLP1
A0A024WLQ7
A0A024WLU7
A0A024WM33
A0A024WM71
A0A024WMD5
A0A024WME1
A0A024WME9
A0A024WMF0
A0A024WMK0
A0A024WMM3
A0A024WMN1
A0A024WMR2
A0A024WMS1
A0A024WN27
A0A024WN55
A0A024WN79
A0A024WNA6
A0A024WNA8
A0A024WNB0
A0A024WNB2
A0A024WNC2
A0A024WNF9
A0A024WNR6
A0A024WNV9
A0A024WP23
A0A024WP41
A0A024WP61
A0A024WPK9
A0A024WQ38
A0A024WQ59
A0A024WQ89
A0A024WQA3
A0A024WQG2
A0A024WQH8
A0A024WQK5
A0A024WQR3
A0A024WQU0
A0A024WQY7
A0A024WQZ3
A0A024WR01
A0A024WR76
A0A024WR79
A0A024WRJ9
A0A024WRK3
A0A024WRY7
A0A024WS44
A0A024WS46
A0A024WS78
A0A024WSA7
A0A024WSD9
A0A024WSE0
A0A024WSH4
A0A024WSL0
A0A024WSR3
A0A024WSV9
A0A024WSW0
A0A024WSW5
A0A024WT35
A0A024WT52
A0A024WT57
A0A024WT77
A0A024WT78
A0A024WT91
A0A024WTH9
A0A024WTI2
A0A024WTN5
A0A024WTT2
A0A024WU05
A0A024WU36
A0A024WU49
A0A024WU98
A0A024WUB6
A0A024WUG0
A0A024WUU8
A0A024WUV2
A0A024WUV7
A0A024WUZ0
A0A024WV80
A0A024WVK9
A0A024WVP4
A0A024WVS1
A0A024WVX3
A0A024WW89
A0A024WWI8
A0A024WWJ4
A0A024WWK3
A0A024WWP2
A0A024WWS6
A0A024WWU0
A0A024WWX5
A0A024WX40
A0A024WXF3
A0A024WXJ9
A0A024WXK3
A0A024WXP4
A0A024WY25
A0A024WY36
A0A024WY61
A0A024WYA2
A0A024WYC1
A0A024WYE8
A0A024WYR1
A0A024WYY3
A0A024WYY9
A0A024WYZ8
A0A024WZ07
A0A024WZ19
A0A024WZ53
A0A024WZB6
A0A024WZE0
A0A024WZI1
A0A024WZJ9
A0A024WZQ6
A0A024WZR7
A0A024WZR9
A0A024X028
A0A024X037
A0A024X0F6
A0A024X129
A0A024X167
A0A024X1G2
A0A024X1I6
A0A024X1I8
A0A024X1L8
A0A024X1P6
A0A024X1R4
A0A024X1U5
A0A024X248
A0A024X256
A0A024X283
A0A024X2B5
A0A024X2E1
A0A024X2P3
A0A024X2P8
A0A024X2U9
A0A024X342
A0A024X3H1
A0A024X3H2
A0A024X3H5
A0A024X3I5
A0A024X3K8
A0A024X3P2
A0A024X3R9
A0A024X3W4
A0A024X488
A0A024X4B8
A0A024X4D7
A0A024X4E3
A0A024X4U8
A0A024X4X1
A0A024X4Z4
A0A024X517
A0A024X537
A0A024X551
A0A024X583
A0A024X5B0
A0A024X5E9
A0A024X5H6
A0A024X5Q5
A0A024X5U2
A0A024X5V2
A0A024X5X2
A0A024X5Y0
A0A024X605
A0A024X613
A0A024X645
A0A024X6A9
A0A024X6H5
A0A024X6M2
A0A024X6Z3
A0A024X707
A0A024X719
A0A024X746
A0A024X7F9
A0A024X7I3
A0A024X7S0
A0A024X7Z0
A0A024X7Z4
A0A024X825
A0A024X837
A0A024X8A5
A0A024X8B0
A0A024X8B6
A0A024X8D4
A0A024X8H1
A0A024X8I4
A0A024X902
A0A024X909
A0A024X913
A0A024X929
A0A024X960
A0A024X979
A0A024X9C5
A0A024X9D0
A0A024X9N1
A0A024X9S6
A0A024X9U4
A0A024X9V3
A0A024XAD3
A0A024XAH5
A0A024XAI1
A0A024XAJ2
A0A024XAL9
A0A024XAZ1
A0A024XB12
A0A024XB35
A0A024XB50
A0A024XBH3
A0A024XBS4
A0A024XBY0
A0A024XC26
A0A024XC69
A0A024XCA3
A0A024XCF3
A0A024XCF9
A0A024XCI4
A0A024XCM3
A0A024XCN2
A0A024XCQ2
A0A024XCQ4
A0A024XCS5
A0A024XCU1
A0A024XCZ1
A0A024XD16
A0A024XDD9
A0A024XDG1
A0A024XDL3
A0A024XDP3
A0A024XDQ8
A0A024XDT1
A0A024XEB8
A0A024XEE7
A0A024XEI6
A0A024XEM3
A0A024XES3
A0A024XET9
A0A024XEV0
A0A024XEV7
A0A024XF63
A0A024XFB7
A0A024XFJ5
A0A024XFL2
A0A024XFN3
A0A024XFS8
A0A024XG02
A0A024XG36
A0A024XG41
A0A024XG70
A0A024XG87
A0A024XG99
A0A024XGE7
A0A024XGF4
A0A024XGF8
A0A024XGI4
A0A024XGK4
A0A024XGL0
A0A024XGL1
A0A024XGL5
A0A024XGR1
A0A024XGR8
A0A024XGU1
A0A024XGU2
A0A024XH48
A0A024XH52
A0A024XH58
A0A024XH72
A0A024XH82
A0A024XH96
A0A024XHG8
A0A024XHK9
A0A024XHP2
A0A024XHU6
A0A024XHW1
A0A024XHX2
A0A024XHY3
A0A024XI32
A0A024XI34
A0A024XI37
A0A024XI57
A0A024XI75
A0A024XIE1
A0A024XIG8
A0A024XII0
A0A024XIJ3
A0A024XIK4
A0A024XIQ6
A0A024XJ49
A0A024XJ98
A0A024XJA4
A0A024XJD2
A0A024XJE5
A0A024XJG9
A0A024XJH0
A0A024XJH4
A0A024XJI6
A0A024XJP9
A0A024XJR9
A0A024XJS3
A0A024XJU8
A0A024XJX0
A0A024XK01
A0A024XK16
A0A024XK38
A0A024XK83
A0A024XK96
A0A024XKK5
A0A024XKL7
A0A024XKN0
A0A024XKP0
A0A024XKR8
A0A024XKS3
A0A024XKS7
A0A024XL10
A0A024XL32
A0A024XL45
A0A024XL83
A0A024XL85
A0A024XLB7
A0A024XLD3
A0A024XLF3
A0A024XLG3
A0A024XLH3
A0A024XLJ3
A0A024XLL4
A0A024XLS0
A0A024XLS8
A0A024XLS9
A0A024XLT0
A0A024XLV0
A0A024XLX2
A0A024XM25
A0A024XM73
A0A024XM79
A0A024XM91
A0A024XM97
A0A024XMB6
A0A024XMC9
A0A024XMG5
A0A024XMG6
A0A024XMI5
A0A024XMJ4
A0A024XMM1
A0A024XMN4
A0A024XMR7
A0A024XMS2
A0A024XMW3
A0A024XMX1
A0A024XMX9
A0A024XMZ3
A0A024XMZ4
A0A024XN43
A0A024XN58
A0A024XN65
A0A024XNB8
A0A024XNE3
A0A024XNF8
A0A024XNH7
A0A024XNH9
A0A024XNN0
A0A024XNN1
A0A024XNT4
A0A024XNV4
A0A024XP01
A0A024XP09
A0A024XP21
A0A024XP23
A0A024XP31
A0A024XP36
A0A024XP46
A0A024XP93
A0A024XPB0
A0A024XPB2
A0A024XPB3
A0A024XPB9
A0A024XPD1
A0A024XPH9
A0A024XPL5
A0A024XPN2
A0A024XPZ8
A0A024XQ14
A0A024XQE4
A0A024XQF5
A0A024XQK2
A0A024XQK3
A0A024XQP2
A0A024XQT5
A0A024XQX0
A0A024XQZ1
A0A024XQZ4
A0A024XR18
A0A024XR64
A0A024XRA1
A0A024XRG2
A0A024XRG5
A0A024XRI6
A0A024XRP3
A0A024XRR0
A0A024XRT7
A0A024XRW4
A0A024XRZ6
A0A024XS24
A0A024XS57
A0A024XS70
A0A024XS87
A0A024XS98
A0A024XSA1
A0A024XSD5
A0A024XSE0
A0A024XSE6
A0A024XSH8
A0A024XSI6
A0A024XSJ1
A0A024XSK6
A0A024XSP6
A0A024XSV4
A0A024XSW4
A0A024XSW5
A0A024XSX4
A0A024XT29
A0A024XT36
A0A024XT77
A0A024XT90
A0A024XT93
A0A024XTC1
A0A024XTG7
A0A024XTH7
A0A024XTK9
A0A024XTL6
A0A024XTP4
A0A024XTT2
A0A024XTY6
A0A024XTY7
A0A024XU63
A0A024XU74
A0A024XUC8
A0A024XUG8
A0A024XUJ8
A0A024XUK4
A0A024XUQ2
A0A024XUR3
A0A024XUT8
A0A024XUW0
A0A024XV19
A0A024XV28
A0A024XV74
A0A024XV78
A0A024XV82
A0A024XVD1
A0A024XVD4
A0A024XVL1
A0A024XVP2
A0A024XVS1
A0A024XVS6
A0A024XVT5
A0A024XVY3
A0A024XVZ0
A0A024XW06
A0A024XW07
A0A024XW51
A0A024XW53
A0A024XW65
A0A024XW80
A0A024XW91
A0A024XWA3
A0A024XWD2
A0A024XWF1
A0A024XWJ5
A0A024XWK9
A0A024XWP3
A0A024XWR3
A0A024XWS5
A0A024XWT7
A0A024XX02
A0A024XX51
A0A024XX80
A0A024XX81
A0A024XX86
A0A024XXB5
A0A024XXD2
A0A024XXM4
A0A024XXQ3
A0A024XXQ9
A0A024XXS5
A0A024XXT2
A0A024XXZ1
A0A024XXZ5
A0A024XY13
A0A024XY32
A0A024XY51
A0A024XY57
A0A024XYC5
A0A024XYE6
A0A024XYI2
A0A024XYM0
A0A024XYN2
A0A024XYT8
A0A024XYY3
A0A024XZ15
A0A024XZ35
A0A024XZG8
A0A024XZJ9
A0A024XZM1
A0A024XZP9
A0A024XZV3
A0A024XZW3
A0A024XZW9
A0A024Y071
A0A024Y089
A0A024Y0B9
A0A024Y0C2
A0A024Y0C9
A0A024Y0E2
A0A024Y0E9
A0A024Y0I0
A0A024Y0I4
A0A024Y0I6
A0A024Y0J1
A0A024Y0J7
A0A024Y0N1
A0A024Y0Q9
A0A024Y0R1
A0A024Y0T5
A0A024Y0U5
A0A024Y0U8
A0A024Y0V7
A0A024Y0W9
A0A024Y120
A0A024Y137
A0A024Y140
A0A024Y143
A0A024Y148
A0A024Y171
A0A024Y1A1
A0A024Y1C1
A0A024Y1D7
A0A024Y1E0
A0A024Y1G2
A0A024Y1G5
A0A024Y1I5
A0A024Y1K4
A0A024Y1R4
A0A024Y1X0
A0A024Y1Y1
A0A024Y1Z3
A0A024Y203
A0A024Y282
A0A024Y299
A0A024Y2A1
A0A024Y2B8
A0A024Y2C0
A0A024Y2E2
A0A024Y2F6
A0A024Y2L0
A0A024Y2L2
A0A024Y2L5
A0A024Y2P2
A0A024Y2R0
A0A024Y2Y3
A0A024Y2Y9
A0A024Y309
A0A024Y326
A0A024Y330
A0A024Y369
A0A024Y3A5
A0A024Y3C0
A0A024Y3D6
A0A024Y3E3
A0A024Y3F3
A0A024Y3G7
A0A024Y3M9
A0A024Y3P5
A0A024Y3U7
A0A024Y414
A0A024Y439
A0A024Y4A0
A0A024Y4A3
A0A024Y4E6
A0A024Y4G9
A0A024Y4P6
A0A024Y4V4
A0A024Y4Z0
A0A024Y519
A0A024Y529
A0A024Y531
A0A024Y535
A0A024Y544
A0A024Y577
A0A024Y592
A0A024Y596
A0A024Y5A7
A0A024Y5C3
A0A024Y5I5
A0A024Y5I8
A0A024Y5K8
A0A024Y5R2
A0A024Y600
A0A024Y647
A0A024Y659
A0A024Y666
A0A024Y675
A0A024Y679
A0A024Y690
A0A024Y6B6
A0A024Y6C5
A0A024Y6D3
A0A024Y6F4
A0A024Y6K2
A0A024Y6K5
A0A024Y6Z0
A0A024Y738
A0A024Y747
A0A024Y751
A0A024Y7A6
A0A024Y7B5
A0A024Y7K9
A0A024Y7P1
A0A024Y7P3
A0A024Y7S7
A0A024Y7T1
A0A024Y7U7
A0A024Y7W9
A0A024Y7X8
A0A024Y815
A0A024Y817
A0A024Y826
A0A024Y880
A0A024Y8C7
A0A024Y8D8
A0A024Y8G6
A0A024Y8I2
A0A024Y8K6
A0A024Y8P6
A0A024Y8Q8
A0A024Y8R0
A0A024Y8T6
A0A024Y8U6
A0A024Y8V5
A0A024Y8W3
A0A024Y8Y4
A0A026VRG7
A0A026VS03
A0A026VS54
A0A026VSB5
A0A026VSE5
A0A026VSG9
A0A026VSQ2
A0A026VSY3
A0A026VT08
A0A026VTA7
A0A026VTD9
A0A026VTH9
A0A026VTZ0
A0A026VTZ9
A0A026VU01
A0A026VUB9
A0A026VUC9
A0A026VUM0
A0A026VUN5
A0A026VV03
A0A026VV53
A0A026VV64
A0A026VV67
A0A026VV80
A0A026VV94
A0A026VVA3
A0A026VVA5
A0A026VVH3
A0A026VVL9
A0A026VVM4
A0A026VVQ3
A0A026VVQ8
A0A026VVU8
A0A026VVV7
A0A026VW56
A0A026VWK7
A0A026VX80
A0A026VXA9
A0A026VXG4
A0A026VXL7
A0A026VXQ4
A0A026VY21
A0A026VY68
A0A026VY77
A0A026VYA8
A0A026VYG1
A0A026VYR1
A0A026VYR3
A0A026VYU9
A0A026VYV3
A0A026VYV6
A0A026VYW4
A0A026VYY6
A0A026VYZ9
A0A026VZH6
A0A026VZI7
A0A026VZN5
A0A026VZX2
A0A026VZY1
A0A026W008
A0A026W016
A0A026W029
A0A026W067
A0A026W0A3
A0A026W0A9
A0A026W0B9
A0A026W0D8
A0A026W0F9
A0A026W0G7
A0A026W0J7
A0A026W0S7
A0A026W126
A0A026W135
A0A026W178
A0A026W1E6
A0A026W1L5
A0A026W1M9
A0A026W1P1
A0A026W1Q5
A0A026W1V9
A0A026W235
A0A026W249
A0A026W269
A0A026W2M7
A0A026W2Q2
A0A026W317
A0A026W359
A0A026W3F0
A0A026W3J1
A0A026W3L4
A0A026W3X7
A0A026W3X9
A0A026W3Y4
A0A026W461
A0A026W484
A0A026W4C4
A0A026W4D0
A0A026W4W0
A0A026W508
A0A026W523
A0A026W547
A0A026W555
A0A026W571
A0A026W5K8
A0A026W5Q4
A0A026W5R2
A0A026W5R6
A0A026W5X6
A0A026W623
A0A026W644
A0A026W6H1
A0A026W6M0
A0A026W785
A0A026W7F4
A0A026W7G3
A0A026W7N4
A0A026W7U7
A0A026W7V4
A0A026W7X2
A0A026W7Z7
A0A026W8C9
A0A026W8F7
A0A026W8W6
A0A026W974
A0A026W9C5
A0A026W9F0
A0A026W9F8
A0A026W9R8
A0A026W9T1
A0A026WA62
A0A026WAG8
A0A026WAI1
A0A026WAM1
A0A026WAP1
A0A026WAQ7
A0A026WAQ9
A0A026WAY9
A0A026WB13
A0A026WBM2
A0A026WBY7
A0A026WC00
A0A026WC62
A0A026WC71
A0A026WCD8
A0A026WCH9
A0A026WCJ1
A0A026WCK3
A0A026WCM2
A0A026WCQ3
A0A026WCX3
A0A026WCX4
A0A026WCY5
A0A026WCZ0
A0A026WCZ8
A0A026WD03
A0A026WD51
A0A026WD76
A0A026WDA0
A0A026WDA5
A0A026WDH7
A0A026WDL7
A0A026WDQ1
A0A026WDQ5
A0A026WDR9
A0A026WDS0
A0A026WDW8
A0A026WDZ5
A0A026WDZ8
A0A026WE33
A0A026WE34
A0A026WE69
A0A026WE97
A0A026WES5
A0A026WES8
A0A026WEZ0
A0A026WF34
A0A026WF68
A0A026WF73
A0A026WFH9
A0A026WFS4
A0A026WFY4
A0A026WG16
A0A026WG17
A0A026WG79
A0A026WGC5
A0A026WGF8
A0A026WGH1
A0A026WGL1
A0A026WH10
A0A026WH22
A0A026WH33
A0A026WH71
A0A026WH98
A0A026WHB2
A0A026WHX1
A0A026WI33
A0A026WI34
A0A026WI44
A0A026WI73
A0A026WIC2
A0A026WIF7
A0A026WIM1
A0A026WIQ2
A0A026WIZ1
A0A026WJ13
A0A026WJ58
A0A026WJG0
A0A026WJJ3
A0A026WJK8
A0A026WJP8
A0A026WJU6
A0A026WJV4
A0A026WK12
A0A026WK66
A0A026WKB8
A0A026WKI5
A0A026WKY3
A0A026WKZ7
A0A026WL73
A0A026WLA6
A0A026WLD5
A0A026WLK1
A0A026WLL4
A0A026WLQ0
A0A026WLV5
A0A026WLW2
A0A026WM06
A0A026WM24
A0A026WM32
A0A026WM97
A0A026WMA8
A0A026WMD3
A0A026WMG4
A0A026WMM7
A0A026WMN7
A0A026WMT5
A0A026WN62
A0A026WN81
A0A026WN91
A0A026WNA8
A0A026WNB0
A0A026WNE4
A0A026WNG4
A0A026WNL9
A0A026WNR4
A0A026WNV9
A0A026WNZ0
A0A026WNZ6
A0A026WP09
A0A026WP12
A0A026WP46
A0A026WPD6
A0A026WPG9
A0A026WPL4
A0A026WPN6
A0A026WPW6
A0A026WQ26
A0A026WQ75
A0A026WQ93
A0A026WQC3
A0A026WQC5
A0A026WQI1
A0A026WQS4
A0A026WQS6
A0A026WQT1
A0A026WQX3
A0A026WR62
A0A026WR92
A0A026WR96
A0A026WRA5
A0A026WRA9
A0A026WRE6
A0A026WRG4
A0A026WRL6
A0A026WRL7
A0A026WRM0
A0A026WRM2
A0A026WRN9
A0A026WRP4
A0A026WRT8
A0A026WRW7
A0A026WRY8
A0A026WS07
A0A026WS53
A0A026WSB3
A0A026WSD7
A0A026WSE6
A0A026WSG0
A0A026WSP7
A0A026WSU7
A0A026WSV1
A0A026WSX5
A0A026WT40
A0A026WT56
A0A026WT90
A0A026WTB5
A0A026WTD2
A0A026WTJ4
A0A026WTM4
A0A026WTT7
A0A026WTW3
A0A026WTY5
A0A026WTZ7
A0A026WU78
A0A026WU80
A0A026WUC2
A0A026WUG1
A0A026WUI1
A0A026WUM3
A0A026WUM4
A0A026WUP7
A0A026WUU7
A0A026WV04
A0A026WV25
A0A026WV76
A0A026WV79
A0A026WVB2
A0A026WVE3
A0A026WVI5
A0A026WVM0
A0A026WVP9
A0A026WVQ9
A0A026WVT4
A0A026WVT9
A0A026WVU2
A0A026WVY6
A0A026WW01
A0A026WW10
A0A026WW16
A0A026WW17
A0A026WW48
A0A026WWB1
A0A026WWC0
A0A026WWJ3
A0A026WWJ6
A0A026WWK3
A0A026WWL1
A0A026WWN3
A0A026WWN6
A0A026WX44
A0A026WX71
A0A026WX95
A0A026WX98
A0A026WXE7
A0A026WXK6
A0A026WXP4
A0A026WXQ3
A0A026WXS0
A0A026WXT0
A0A026WY44
A0A026WY93
A0A026WYB5
A0A026WYC4
A0A026WYE6
A0A026WYK1
A0A026WYN9
A0A026WYW1
A0A026WYZ9
A0A026WZ84
A0A026WZF1
A0A026WZG3
A0A026WZG5
A0A026WZI6
A0A026WZP8
A0A026WZR6
A0A026WZU7
A0A026WZV4
A0A026WZV5
A0A026X000
A0A026X006
A0A026X053
A0A026X0B3
A0A026X0B9
A0A026X0D2
A0A026X0W3
A0A026X129
A0A026X153
A0A026X1H1
A0A026X1P9
A0A026X1S2
A0A026X1S3
A0A026X1W3
A0A026X1W8
A0A026X243
A0A026X2A7
A0A026X2C4
A0A026X2D7
A0A026X2E1
A0A026X2N6
A0A026X2P1
A0A026X2T3
A0A026X2X1
A0A026X332
A0A026X346
A0A026X3B5
A0A026X3C3
A0A026X3J9
A0A026X3N1
A0A026X3P0
A0A026X3R9
A0A026X3T5
A0A026X418
A0A026X461
A0A026X4D5
A0A026X545
A0A028IKU2
A0A028IKX1
A0A028IL24
A0A028IL82
A0A028ILC4
A0A028ILI7
A0A028ILT1
A0A028ILU3
A0A028ILY0
A0A028ILY4
A0A028IM00
A0A028IM21
A0A028IM74
A0A028IMB3
A0A028IMD5
A0A028IMD7
A0A028IME9
A0A028IMG3
A0A028IMH6
A0A028IMJ7
A0A028IMK6
A0A028IMM1
A0A028IMN0
A0A028IMR9
A0A028IMY1
A0A028IN23
A0A028IN43
A0A028IN97
A0A028INB1
A0A028INB7
A0A028IND4
A0A028IND9
A0A028INI7
A0A028INL2
A0A028INM4
A0A028INP8
A0A028INQ2
A0A028INS4
A0A028INU1
A0A028IP28
A0A028IP53
A0A028IPJ8
A0A028IPM4
A0A028IQ37
A0A028IQ49
A0A028IQ54
A0A028IQ59
A0A028IQ75
A0A028IQ81
A0A028IQD0
A0A028IQD2
A0A028IQD5
A0A028IQE8
A0A028IQH6
A0A028IQI8
A0A028IQJ9
A0A028IQQ8
A0A028IQR1
A0A028IQR3
A0A028IQR6
A0A028IQS8
A0A028IQU9
A0A028IQZ8
A0A028IR24
A0A028IR56
A0A028IR61
A0A028IRH0
A0A028IRJ1
A0A028IRM0
A0A028IRQ2
A0A028IRU1
A0A028IRU3
A0A028IRU7
A0A028IRV6
A0A028IRX0
A0A028IRY3
A0A028IS95
A0A028ISB1
A0A028ISB5
A0A028ISD3
A0A028ISE5
A0A028ISI9
A0A028ISR7
A0A028IST8
A0A028ISW1
A0A028ISX7
A0A028ISY8
A0A028IT36
A0A028IT43
A0A028ITC8
A0A028ITD2
A0A028ITF5
A0A028ITG8
A0A028ITJ1
A0A028ITJ4
A0A028ITS0
A0A028ITV0
A0A028ITX5
A0A028IU52
A0A028IU63
A0A028IUJ3
A0A028IUW2
A0A028IUX7
A0A028IUZ2
A0A028IV67
A0A028IWA8
A0A028IWF5
A0A028IWI6
A0A028IWI8
A0A028IWJ8
A0A028IWN4
A0A028IWN6
A0A028IWP3
A0A028IWR7
A0A028IWW0
A0A028IX07
A0A028IX11
A0A028IX16
A0A028IX40
A0A028IX51
A0A028IX58
A0A028IXT1
A0A028IY28
A0A028IY48
A0A028IY73
A0A028IYC1
A0A028IYS4
A0A028IZ29
A0A028IZ44
A0A028J061
A0A028J0L2
A0A028J0M5
A0A028J1A9
A0A028J1L9
A0A028J2E8
A0A028J2F6
A0A028J2X3
A0A028J303
A0A028J327
A0A028J340
A0A028J344
A0A028J366
A0A028J371
A0A028J378
A0A028J384
A0A028J386
A0A028J3B2
A0A028J3C9
A0A028J3F7
A0A028J3G4
A0A028J3H6
A0A028J440
A0A028J446
A0A028J857
A0A028J891
A0A028J8G4
A0A028J8I6
A0A028J8U8
A0A028J8W5
A0A028J8W7
A0A028J8Z6
A0A028J914
A0A028J955
A0A028J9B5
A0A028J9H7
A0A028J9L8
A0A028J9R6
A0A028J9U0
A0A028J9U5
A0A028J9W3
A0A028JA33
A0A028JAB9
A0A028JAC4
A0A028JAC6
A0A028JAE6
A0A028JAG6
A0A028JAL1
A0A028JAN2
A0A028JAQ2
A0A028JAR4
A0A028JAS1
A0A028JAW1
A0A028JB24
A0A028JB38
A0A028JB39
A0A028JB54
A0A028JB57
A0A028JB60
A0A028JB66
A0A028JBB2
A0A028JBE6
A0A028JBG8
A0A028JBL6
A0A028JBM7
A0A028JBN1
A0A028JBP9
A0A028JBT3
A0A028JBX2
A0A028JBY9
A0A028JBZ9
A0A028JC65
A0A028JC76
A0A028JC81
A0A028JCE4
A0A028JCF3
A0A028JCG5
A0A028JCR2
A0A028JCR7
A0A028JCS4
A0A028JCV1
A0A028JD22
A0A028JD24
A0A028JD88
A0A028JDA0
A0A028JDF0
A0A028JDK4
A0A028JDL9
A0A028JDM3
A0A028JDN3
A0A028JDS1
A0A028JDU9
A0A028JDW5
A0A028JDZ5
A0A028JE13
A0A028JE21
A0A028JE44
A0A028JE76
A0A028JE77
A0A028JE78
A0A028JE82
A0A028JEA7
A0A028JEB3
A0A028JEH7
A0A028JEQ9
A0A028JEW3
A0A028JF02
A0A028JF15
A0A028JF31
A0A028JF46
A0A028JF65
A0A028JF85
A0A028JFD1
A0A028JFG3
A0A028JFM0
A0A028JFM7
A0A028JFN1
A0A028JFS4
A0A028JG64
A0A028JG65
A0A028JG70
A0A028JG87
A0A028JGA9
A0A028JGB0
A0A028JGD6
A0A028JGE2
A0A028JGS8
A0A028JGU1
A0A028JGW6
A0A028JGZ0
A0A028JH18
A0A028JH47
A0A028JH56
A0A028JH70
A0A028JHC2
A0A028JHG0
A0A028JHI4
A0A028JHK5
A0A028JHM5
A0A028JHN3
A0A028JHN4
A0A028JHQ0
A0A028JHS2
A0A028JHU1
A0A028JHV2
A0A028JHZ7
A0A028JI20
A0A028JI44
A0A028JI47
A0A028JI49
A0A028JI69
A0A028JI74
A0A028JIB0
A0A028JID1
A0A028JIE5
A0A028JIN4
A0A028JIR8
A0A028JIW5
A0A028JIX3
A0A028JIZ2
A0A028JJ58
A0A028JJ96
A0A028JJA1
A0A028JJA2
A0A028JJA7
A0A028JJC0
A0A028JJQ6
A0A028JJR8
A0A028JJU1
A0A028JJW2
A0A028JK19
A0A028JK23
A0A028JK41
A0A028JKC0
A0A028JKF3
A0A028JKK0
A0A028JKM0
A0A028JKM8
A0A028JKS4
A0A028JKV4
A0A028JKY7
A0A028JKZ6
A0A028JKZ8
A0A028JL25
A0A028JLB1
A0A028JLC3
A0A028JLE6
A0A028JLE7
A0A028JLH2
A0A028JLH9
A0A028JLJ6
A0A028JLM2
A0A028JLM5
A0A028JLP5
A0A028JLT7
A0A028JLU1
A0A028JM08
A0A028JM67
A0A028JMB1
A0A028JMC3
A0A028JMD1
A0A028JMG2
A0A028JMI9
A0A028JMN1
A0A028JMR0
A0A028JMT4
A0A028JN13
A0A028JN48
A0A028JN89
A0A028JNA1
A0A028JNB5
A0A028JNE5
A0A028JNH5
A0A028JNK8
A0A028JNR0
A0A028JNS3
A0A028JNS5
A0A028JNU3
A0A028JNV5
A0A028JP06
A0A028JP36
A0A028JP67
A0A028JP70
A0A028JP99
A0A028JPB1
A0A028JPB2
A0A028JPC8
A0A028JPD2
A0A028JPF7
A0A028JPM0
A0A028JPM4
A0A028JPP4
A0A028JPT5
A0A028JPU5
A0A028JQ06
A0A028JQ20
A0A028JQ60
A0A028JQ86
A0A028JQA5
A0A028JQG7
A0A028JQH1
A0A028JQM7
A0A028JQN1
A0A028JQP8
A0A028JQR7
A0A028JQS1
A0A028JQS7
A0A028JQW6
A0A028JQY0
A0A028JR19
A0A028JRA0
A0A028JRC0
A0A028JRG2
A0A028JRI7
A0A028JRM8
A0A028JRV2
A0A028JRV6
A0A028JRV9
A0A028JRZ5
A0A028JS45
A0A028JS57
A0A028JSB8
A0A028JSC1
A0A028JSF9
A0A028JSJ1
A0A028JSM1
A0A028JSM7
A0A028JSM8
A0A028JSN1
A0A028JSW8
A0A028JT28
A0A028JTC6
A0A028JTD6
A0A028JTG0
A0A028JTH1
A0A028JTJ8
A0A028JTP8
A0A028JTX8
A0A028JU04
A0A028JU08
A0A028JU59
A0A028JU79
A0A028JU88
A0A028JUE3
A0A028JUI7
A0A028JUL5
A0A028JUM2
A0A028JUP2
A0A028JUT1
A0A028JUU9
A0A028JUW7
A0A028JV09
A0A028JV51
A0A028JV58
A0A028JV80
A0A028JV81
A0A028JV91
A0A028JVA3
A0A028JVN7
A0A028JVX1
A0A028JW51
A0A028JW87
A0A028JWA3
A0A028JWA6
A0A028JWB1
A0A028JWB6
A0A028JWC1
A0A028JWI3
A0A028JWS4
A0A028JWW1
A0A028JWW8
A0A028JWY8
A0A028JWZ4
A0A028JX29
A0A028JX87
A0A028JX94
A0A028JXF5
A0A028JXF8
A0A028JXK4
A0A028JXM1
A0A028JXU7
A0A028JXY2
A0A028JY18
A0A028JY34
A0A028JY94
A0A028JYA2
A0A028JYG5
A0A028JYH3
A0A028JYR5
A0A028JYS0
A0A028JYT9
A0A028JYY5
A0A028JYY7
A0A028JYZ2
A0A028JZ82
A0A028JZ96
A0A028JZJ1
A0A028JZP1
A0A028JZP3
A0A028JZS1
A0A028JZS4
A0A028JZT0
A0A028JZX0
A0A028K007
A0A028K017
A0A028K029
A0A028K058
A0A028K085
A0A028K0B1
A0A028K0B9
A0A028K0F0
A0A028K0J1
A0A028K0K3
A0A028K0K6
A0A028K0R0
A0A028K0T4
A0A028K0Y2
A0A028K107
A0A028K149
A0A028K165
A0A028K1A9
A0A028K1G6
A0A028K1H0
A0A028K1N5
A0A028K1R2
A0A028K1X6
A0A028K1Y7
A0A028K1Z1
A0A028K1Z2
A0A028K1Z8
A0A028K204
A0A028K264
A0A028K2A3
A0A028K2B8
A0A028K2C3
A0A028K2E9
A0A028K2N8
A0A028K2T0
A0A028K2W3
A0A028K2Y8
A0A028K305
A0A028K393
A0A028K3B2
A0A028K3G4
A0A028K3G9
A0A028K3I0
A0A028K3P9
A0A028K3R0
A0A028K3R5
A0A028K3W3
A0A028K416
A0A028K436
A0A028ZGQ4
A0A028ZHE0
A0A031W986
A0A031W9Z3
A0A031WA87
A0A031WAD5
A0A031WAQ6
A0A031WAT6
A0A031WAW6
A0A031WAZ3
A0A031WB96
A0A031WBB2
A0A031WBD5
A0A031WBU1
A0A031WBV1
A0A031WC91
A0A031WCX6
A0A031WDN0
A0A031WDV8
A0A031WDZ6
A0A031WE14
A0A031WEA4
A0A031WEC4
A0A031WEK0
A0A031WF11
A0A031WFG7
A0A031WFI7
A0A031WFS9
A0A031WFW0
A0A031WG47
A0A031WG74
A0A031WGI3
A0A031WGI8
A0A031WGS9
A0A031WGT9
A0A031WH03
A0A031WH82
A0A031WHN3
A0A031WHT2
A0A031WHV7
A0A031WHV8
A0A031WI50
A0A031WI74
A0A031WI80
A0A031WI91
A0A031WIC6
A0A031WIG5
A0A031WIK4
A0A031WIM6
A0A031WIQ9
A0A031WIU9
A0A031WIV1
A0A031WIW0
A0A031WIY8
A0A031WIZ1
A0A031WJ59
A0A031WJB2
A0A031WJB8
A0A031WJB9
A0A031WJI9
A0A031WJM1
A0A031WJR4
A0A031WJX2
A0A031WK27
A0A031WK57
A0A031WK77
A0A031WKW3
A0A034UX34
A0A034UYN6
A0A034UZ41
A0A034V0G8
A0A034V108
A0A034V162
A0A034V164
A0A034V168
A0A034V171
A0A034V192
A0A034V1S9
A0A034V1W3
A0A034V1X4
A0A034V1Y7
A0A034V1Y9
A0A034V240
A0A034V2C6
A0A034V2D2
A0A034V2E0
A0A034V2J7
A0A034V2S2
A0A034V3B1
A0A034V3C8
A0A034V3F1
A0A034V3I0
A0A034V3P1
A0A034V3P6
A0A034V3T6
A0A034V3V1
A0A034V3W4
A0A034V416
A0A034V443
A0A034V485
A0A034V499
A0A034V4A7
A0A034V4B0
A0A034V4F6
A0A034V4N5
A0A034V527
A0A034V567
A0A034V571
A0A034V580
A0A034V5A2
A0A034V5D9
A0A034V5W0
A0A034V5X5
A0A034V5Y1
A0A034V629
A0A034V633
A0A034V672
A0A034V6B6
A0A034V6F3
A0A034V6G5
A0A034V6J4
A0A034V6J5
A0A034V6R6
A0A034V6W2
A0A034V6Y5
A0A034V706
A0A034V727
A0A034V742
A0A034V744
A0A034V748
A0A034V749
A0A034V757
A0A034V7G1
A0A034V7H7
A0A034V7I2
A0A034V7S7
A0A034V7T5
A0A034V813
A0A034V8D4
A0A034V8G9
A0A034V8P9
A0A034V8S4
A0A034V8T2
A0A034V8V0
A0A034V8W8
A0A034V957
A0A034V9C0
A0A034V9E5
A0A034V9E8
A0A034V9F3
A0A034V9L9
A0A034V9M5
A0A034V9V5
A0A034V9V9
A0A034VA23
A0A034VA35
A0A034VA69
A0A034VA85
A0A034VA88
A0A034VAF2
A0A034VAK1
A0A034VAY6
A0A034VB44
A0A034VB64
A0A034VB77
A0A034VBC9
A0A034VBG6
A0A034VBG7
A0A034VBJ0
A0A034VBK9
A0A034VBM4
A0A034VBN3
A0A034VBP1
A0A034VBP5
A0A034VBV5
A0A034VC07
A0A034VCB1
A0A034VCC1
A0A034VCH4
A0A034VCM4
A0A034VCP3
A0A034VCT4
A0A034VCU8
A0A034VCV3
A0A034VD28
A0A034VD90
A0A034VD92
A0A034VDA3
A0A034VDH7
A0A034VDI5
A0A034VDM0
A0A034VDQ7
A0A034VDS0
A0A034VDS3
A0A034VDU0
A0A034VDX9
A0A034VE27
A0A034VE41
A0A034VE72
A0A034VE82
A0A034VEF5
A0A034VEG4
A0A034VEL3
A0A034VEL7
A0A034VEX8
A0A034VEZ1
A0A034VF65
A0A034VF74
A0A034VF88
A0A034VFA9
A0A034VFB2
A0A034VFI1
A0A034VFJ2
A0A034VFR1
A0A034VFS1
A0A034VFT5
A0A034VFY7
A0A034VG49
A0A034VGH7
A0A034VGH9
A0A034VH51
A0A034VH71
A0A034VHA2
A0A034VHG3
A0A034VHN7
A0A034VHP2
A0A034VHU0
A0A034VHU5
A0A034VI98
A0A034VIC9
A0A034VIK1
A0A034VIK6
A0A034VIM0
A0A034VIN9
A0A034VJ86
A0A034VJ94
A0A034VJ96
A0A034VJA2
A0A034VJA6
A0A034VJA9
A0A034VJC7
A0A034VJE0
A0A034VJJ8
A0A034VJL0
A0A034VJS8
A0A034VK02
A0A034VK40
A0A034VK46
A0A034VKK0
A0A034VKQ2
A0A034VKR0
A0A034VKR9
A0A034VKX9
A0A034VKZ1
A0A034VL39
A0A034VLD1
A0A034VLD5
A0A034VLF6
A0A034VLK0
A0A034VLL9
A0A034VLQ5
A0A034VLX5
A0A034VMB0
A0A034VMB2
A0A034VMD2
A0A034VMD5
A0A034VME3
A0A034VME9
A0A034VMF6
A0A034VMG6
A0A034VMN7
A0A034VMX2
A0A034VMX8
A0A034VN31
A0A034VNB7
A0A034VNF1
A0A034VNG6
A0A034VNH0
A0A034VNH7
A0A034VNI0
A0A034VNP8
A0A034VNR7
A0A034VNS0
A0A034VP61
A0A034VP85
A0A034VPC9
A0A034VPI9
A0A034VPJ4
A0A034VPL3
A0A034VPR5
A0A034VPS4
A0A034VPS9
A0A034VPW7
A0A034VQ15
A0A034VQ20
A0A034VQ86
A0A034VQ93
A0A034VQE4
A0A034VQT5
A0A034VQU4
A0A034VQY7
A0A034VR29
A0A034VR34
A0A034VR42
A0A034VR43
A0A034VR44
A0A034VRF0
A0A034VRJ6
A0A034VRK7
A0A034VRL1
A0A034VRM4
A0A034VRV5
A0A034VS02
A0A034VS24
A0A034VSC3
A0A034VSC7
A0A034VSR8
A0A034VSS0
A0A034VST8
A0A034VSU1
A0A034VSU8
A0A034VSY9
A0A034VT63
A0A034VTA3
A0A034VTC8
A0A034VTF1
A0A034VTH0
A0A034VTQ5
A0A034VTQ9
A0A034VTS5
A0A034VU01
A0A034VU17
A0A034VU23
A0A034VU27
A0A034VU66
A0A034VUF4
A0A034VUH5
A0A034VUI2
A0A034VUI6
A0A034VUS5
A0A034VUS9
A0A034VV10
A0A034VV76
A0A034VV89
A0A034VVD5
A0A034VVF0
A0A034VVG1
A0A034VVH3
A0A034VVI4
A0A034VVK4
A0A034VVS4
A0A034VVS7
A0A034VVX1
A0A034VW11
A0A034VW15
A0A034VW20
A0A034VW55
A0A034VW58
A0A034VW60
A0A034VWL8
A0A034VWM6
A0A034VWN1
A0A034VWN7
A0A034VWT8
A0A034VX00
A0A034VX31
A0A034VX36
A0A034VX52
A0A034VXA1
A0A034VXJ7
A0A034VXM1
A0A034VXX4
A0A034VY40
A0A034VY46
A0A034VY56
A0A034VY78
A0A034VYA0
A0A034VYE6
A0A034VYI5
A0A034VYM8
A0A034VYN4
A0A034VYN8
A0A034VYP1
A0A034VYZ1
A0A034VZ06
A0A034VZ34
A0A034VZ52
A0A034VZ89
A0A034VZ97
A0A034VZC3
A0A034VZK0
A0A034VZK3
A0A034VZK8
A0A034VZK9
A0A034VZL4
A0A034VZL9
A0A034VZM4
A0A034VZQ6
A0A034VZT1
A0A034VZU7
A0A034VZV9
A0A034W022
A0A034W034
A0A034W062
A0A034W066
A0A034W069
A0A034W086
A0A034W087
A0A034W0B2
A0A034W0F6
A0A034W0H1
A0A034W0K9
A0A034W0L1
A0A034W0L4
A0A034W0Q1
A0A034W0R5
A0A034W0T2
A0A034W0V0
A0A034W0Z3
A0A034W141
A0A034W143
A0A034W163
A0A034W173
A0A034W177
A0A034W178
A0A034W183
A0A034W1D1
A0A034W1L3
A0A034W1L9
A0A034W1Z2
A0A034W204
A0A034W288
A0A034W2C9
A0A034W2L1
A0A034W2T0
A0A034W2W3
A0A034W2Y4
A0A034W397
A0A034W3C2
A0A034W3H0
A0A034W3H4
A0A034W3L9
A0A034W3M1
A0A034W3U1
A0A034W3X1
A0A034W4A4
A0A034W4D3
A0A034W4E2
A0A034W4L5
A0A034W4S4
A0A034W4S6
A0A034W4T3
A0A034W4X6
A0A034W4Y6
A0A034W505
A0A034W515
A0A034W564
A0A034W568
A0A034W579
A0A034W5D1
A0A034W5E4
A0A034W5H4
A0A034W5L3
A0A034W5L6
A0A034W5U2
A0A034W5U9
A0A034W5V0
A0A034W5Y1
A0A034W5Z4
A0A034W621
A0A034W678
A0A034W6A1
A0A034W6F9
A0A034W6J5
A0A034W6K9
A0A034W6U8
A0A034W756
A0A034W774
A0A034W7B8
A0A034W7D2
A0A034W7H6
A0A034W7J8
A0A034W7L7
A0A034W7N1
A0A034W7P3
A0A034W7T4
A0A034W7Z4
A0A034W829
A0A034W898
A0A034W8G9
A0A034W8J2
A0A034W8K5
A0A034W8N3
A0A034W8Q2
A0A034W8S5
A0A034W8W4
A0A034W905
A0A034W915
A0A034W916
A0A034W987
A0A034W9E0
A0A034W9E6
A0A034W9F0
A0A034W9K4
A0A034W9Q3
A0A034WA06
A0A034WA32
A0A034WA73
A0A034WAH5
A0A034WAI7
A0A034WAR7
A0A034WAT7
A0A034WAU9
A0A034WAY2
A0A034WAY9
A0A034WB62
A0A034WB66
A0A034WB84
A0A034WBM9
A0A034WC10
A0A034WC15
A0A034WC77
A0A034WCF4
A0A034WCF5
A0A034WCK9
A0A034WCS4
A0A034WCU1
A0A034WD67
A0A034WDG1
A0A034WDI5
A0A034WDL4
A0A034WDS3
A0A034WDU4
A0A034WDU5
A0A034WDY9
A0A034WE59
A0A034WE78
A0A034WE81
A0A034WEH0
A0A034WEJ1
A0A034WEJ4
A0A034WEM0
A0A034WEN5
A0A034WEN9
A0A034WES8
A0A034WES9
A0A034WEZ9
A0A034WF06
A0A034WF21
A0A034WF85
A0A034WFE9
A0A034WFL4
A0A034WFS1
A0A034WFW6
A0A034WFW8
A0A034WFZ1
A0A034WG20
A0A034WG71
A0A034WG91
A0A034WGA6
A0A034WGE1
A0A034WGN1
A0A034WGP0
A0A034WGS0
A0A034WGS5
A0A034WGU9
A0A034WH69
A0A034WH73
A0A034WH87
A0A034WHE9
A0A034WHI1
A0A034WHP6
A0A034WHQ7
A0A034WHR3
A0A034WHS3
A0A034WHY6
A0A034WI70
A0A034WI72
A0A034WI81
A0A034WIC9
A0A034WIK4
A0A034WIM1
A0A034WIY0
A0A034WIY7
A0A034WJ51
A0A034WJ56
A0A034WJ68
A0A034WJ72
A0A034WJA5
A0A034WJM5
A0A034WJP5
A0A034WJQ9
A0A034WJR5
A0A034WJU9
A0A034WK70
A0A034WK90
A0A034WKE5
A0A034WKG7
A0A034WKH0
A0A034WKI0
A0A034WKL7
A0A034WKN7
A0A034WKP5
A0A034WKQ6
A0A034WKS5
A0A034WL03
A0A034WLK1
A0A034WLL8
A0A034WLM0
A0A034WLV3
A0A034WLX2
A0A034WM08
A0A034WMD1
A0A034WMG5
A0A034WML9
A0A034WMN3
A0A034WMW8
A0A034WN47
A0A034WN98
A0A034WNC6
A0A034WNG1
A0A034WNK9
A0A034WNQ0
A0A034WNQ3
A0A034WNU7
A0A034WP54
A0A034WP77
A0A034WPA7
A0A034WPJ2
A0A034WPP2
A0A034WQ39
A0A034WQ58
A0A034WQA8
A0A034WQF8
A0A034WR15
A0A034WR34
A0A034WR98
A0A034WRB7
A0A034WRG8
A0A034WRN1
A0A034WSC9
A0A034WSF9
A0A034WSM7
A0A034WSR9
A0A034WSS4
A0A034WSU4
A0A034WSX2
A0A034WT15
A0A034WT24
A0A034WTE8
A0A034WTF7
A0A034WTQ4
A0A034WTS2
A0A034WTV3
A0A034WU43
A0A034WUF5
A0A034WUI2
A0A034WUN1
A0A034WV04
A0A034WV71
A0A034WVH2
A0A034WVM8
A0A034WVV0
A0A034WVV5
A0A034WVX0
A0A034WVZ2
A0A034WW42
A0A034WWH9
A0A034WWI1
A0A034WX84
A0A034WXE0
A0A034WXH3
A0A034WXY9
A0A034WZ96
A0A037Y128
A0A037Y5W8
A0A037Y785
A0A037Y8D4
A0A037Y8N0
A0A037Y8U2
A0A037YAT2
A0A037YBB0
A0A037YBF4
A0A037YBH5
A0A037YEC2
A0A037YEU3
A0A037YFE0
A0A037YFS3
A0A037YGB5
A0A037YIK2
A0A037YJW2
A0A037YKG4
A0A037YLQ6
A0A037YPK2
A0A038CJL6
A0A038CN13
A0A038CN35
A0A038CNE8
A0A038CNK0
A0A038CNZ6
A0A038CP88
A0A038CPK0
A0A038CPL6
A0A038CPX5
A0A038CQH8
A0A038CQY9
A0A038CR76
A0A038CRD5
A0A038CSD0
A0A038CSY4
A0A038CU10
A0A038CU35
A0A038CUL5
A0A038CUX3
A0A038CVB5
A0A038CWE8
A0A038CWI4
A0A038CWN8
A0A038CX24
A0A038CX62
A0A038CXR1
A0A038CY37
A0A038CYN1
A0A038CYR9
A0A044QJW7
A0A044QL93
A0A044QM37
A0A044QMW5
A0A044QNG2
A0A044QNM6
A0A044QQZ6
A0A044QR02
A0A044QRC0
A0A044QS95
A0A044QSJ6
A0A044QSM4
A0A044QTG9
A0A044QU96
A0A044QUB5
A0A044QUD1
A0A044QUV2
A0A044QVA0
A0A044QVE9
A0A044QVK8
A0A044QVQ6
A0A044QWC4
A0A044QX42
A0A044QXE5
A0A044QYD2
A0A044QYH4
A0A044QZ38
A0A044QZL4
A0A044QZQ6
A0A044QZR0
A0A044R0E1
A0A044R0N3
A0A044R0Y9
A0A044R1G3
A0A044R2M1
A0A044R2R5
A0A044R3D7
A0A044R3J9
A0A044R4T5
A0A044R525
A0A044R580
A0A044R6E8
A0A044R6H7
A0A044R6Z3
A0A044R721
A0A044R7E2
A0A044R7H0
A0A044R7U2
A0A044R9C0
A0A044RAI2
A0A044RB88
A0A044RBD4
A0A044RCQ1
A0A044RD88
A0A044RDE8
A0A044RDK8
A0A044RDS9
A0A044RDV3
A0A044RGC2
A0A044RH63
A0A044RHP4
A0A044RIP5
A0A044RIU9
A0A044RJ14
A0A044RJH9
A0A044RJL7
A0A044RJT8
A0A044RKY6
A0A044RLH5
A0A044RM31
A0A044RNC6
A0A044RPD7
A0A044RTW8
A0A044RX92
A0A044RYH8
A0A044RZE3
A0A044RZS7
A0A044S023
A0A044S068
A0A044S0S2
A0A044S1R5
A0A044S273
A0A044S2D3
A0A044S2G5
A0A044S2H5
A0A044S2W2
A0A044S314
A0A044S3G9
A0A044S3M1
A0A044S4N3
A0A044S5K2
A0A044S5X4
A0A044S6I2
A0A044S6I7
A0A044S7M5
A0A044S827
A0A044S884
A0A044S8C1
A0A044SA61
A0A044SAD7
A0A044SAN6
A0A044SAS1
A0A044SB48
A0A044SBW8
A0A044SDE2
A0A044SDE7
A0A044SDG7
A0A044SDH2
A0A044SDH7
A0A044SEJ4
A0A044SEL2
A0A044SEN6
A0A044SER6
A0A044SFI6
A0A044SFK8
A0A044SFP2
A0A044SFR0
A0A044SFS0
A0A044SG85
A0A044SGC9
A0A044SGE1
A0A044SGF1
A0A044SGI3
A0A044SGZ2
A0A044SHF3
A0A044SHI9
A0A044SI25
A0A044SIC5
A0A044SJ16
A0A044SJ99
A0A044SK21
A0A044SK85
A0A044SK90
A0A044SK94
A0A044SKC5
A0A044SKD0
A0A044SKW8
A0A044SLK7
A0A044SLN3
A0A044SLR7
A0A044SN57
A0A044SNH5
A0A044SQA9
A0A044SRG5
A0A044SS42
A0A044SSA9
A0A044SSB7
A0A044STJ6
A0A044SU92
A0A044SUG6
A0A044SVA7
A0A044SVV8
A0A044SW79
A0A044SWC4
A0A044SWC6
A0A044SXB3
A0A044SXD4
A0A044SXE6
A0A044SY68
A0A044SYL7
A0A044SZ66
A0A044SZ79
A0A044T008
A0A044T0G7
A0A044T0R2
A0A044T1C4
A0A044T1D9
A0A044T1F8
A0A044T1U9
A0A044T272
A0A044T2J3
A0A044T2J4
A0A044T2L5
A0A044T2T7
A0A044T325
A0A044T372
A0A044T3N8
A0A044T3Y9
A0A044T4P7
A0A044T5H2
A0A044T654
A0A044T658
A0A044T6D4
A0A044T6E0
A0A044T6F1
A0A044T6G0
A0A044T6N5
A0A044T6Q9
A0A044T729
A0A044T7G5
A0A044T805
A0A044T9D6
A0A044T9L7
A0A044TAC8
A0A044TAS9
A0A044TBB1
A0A044TBE7
A0A044TBL9
A0A044TC07
A0A044TC74
A0A044TCK8
A0A044TCN1
A0A044TCS6
A0A044TD24
A0A044TDE5
A0A044TDV2
A0A044TDV8
A0A044TEU6
A0A044TFB3
A0A044TFM6
A0A044TFU1
A0A044TH27
A0A044TIC3
A0A044TK16
A0A044TK99
A0A044TL41
A0A044TLA5
A0A044TLH2
A0A044TLN1
A0A044TLX6
A0A044TMH6
A0A044TMT1
A0A044TPA3
A0A044TPB0
A0A044TPN6
A0A044TR49
A0A044TRK8
A0A044TRP0
A0A044TS06
A0A044TSA7
A0A044TSP4
A0A044TSX5
A0A044TTG9
A0A044TU21
A0A044TV08
A0A044TV88
A0A044TVN0
A0A044TWI1
A0A044TWM8
A0A044TWN3
A0A044TX96
A0A044TXS3
A0A044TY06
A0A044TY51
A0A044TYG1
A0A044TYZ2
A0A044U020
A0A044U187
A0A044U1B1
A0A044U238
A0A044U263
A0A044U2J3
A0A044U4F7
A0A044U4Q3
A0A044U586
A0A044U5I1
A0A044U7C5
A0A044U8Z0
A0A044U905
A0A044U9H3
A0A044UAW6
A0A044UB42
A0A044UBG6
A0A044UBL0
A0A044UBP0
A0A044UBV2
A0A044UC78
A0A044UDP6
A0A044UE49
A0A044UF99
A0A044UFH8
A0A044UG50
A0A044UGE8
A0A044UGG2
A0A044UH81
A0A044UHC7
A0A044UHL0
A0A044UI15
A0A044UI31
A0A044UI80
A0A044UIE9
A0A044UIH6
A0A044UIZ2
A0A044UJE5
A0A044UJL5
A0A044UJU9
A0A044UKQ6
A0A044ULL6
A0A044ULU4
A0A044UMQ4
A0A044UN21
A0A044UN46
A0A044UP09
A0A044UP51
A0A044UPV7
A0A044UQD0
A0A044UQX9
A0A044UR15
A0A044URG2
A0A044US32
A0A044UST6
A0A044UTB5
A0A044UTK2
A0A044UU49
A0A044UUJ7
A0A044UUU1
A0A044UWT9
A0A044UWY4
A0A044UX42
A0A044UX78
A0A044UX86
A0A044UYT9
A0A044UYX2
A0A044UYZ4
A0A044UZ01
A0A044UZ44
A0A044UZG1
A0A044UZJ1
A0A044UZU0
A0A044UZV1
A0A044V0E0
A0A044V0F3
A0A044V0J3
A0A044V0L6
A0A044V0T0
A0A044V126
A0A044V139
A0A044V164
A0A044V1H0
A0A044V1Y7
A0A044V2C2
A0A044V2E6
A0A044V320
A0A044V327
A0A044V3J5
A0A044V412
A0A044V414
A0A044V423
A0A044V479
A0A044V492
A0A044V4B7
A0A044V4F4
A0A044V4H7
A0A044V4K7
A0A044V504
A0A044V5B3
A0A044V5S9
A0A044V6P5
A0A044V724
A0A044V729
A0A044V7E8
A0A044V7G0
A0A044V7H8
A0A044V7Z2
A0A044V801
A0A044V8S6
A0A044V924
A0A044V945
A0A044V946
A0A044V959
A0A044V995
A0A044V9F0
A0A044V9L9
A0A044V9P7
A0A044V9S6
A0A044VA72
A0A044VAD8
A0A044VAJ0
A0A044VAP5
A0A044VB14
A0A044VB80
A0A044VBN5
A0A044VC36
A0A044VDM5
A0A044VEB5
A0A044VFN8
A0A044VFR8
A0A044VG97
A0A044VHT2
A0A044VI25
A0A044VJK3
A0A044VJP5
A0A045GLI5
A0A045GMG7
A0A045GNA9
A0A045GNK6
A0A045GQ13
A0A045GQW4
A0A045GQX0
A0A045GR57
A0A045GRG0
A0A045GSB1
A0A045GSS6
A0A045GSV0
A0A045GT16
A0A045GUW7
A0A045GYB8
A0A045GYG7
A0A045GYS8
A0A045GYU9
A0A045H0J6
A0A045H1A5
A0A045H3P4
A0A045H406
A0A045H4Q2
A0A045H4W2
A0A045H6E8
A0A045H745
A0A045H759
A0A045H8C1
A0A045H9K3
A0A045H9M6
A0A045H9R5
A0A045H9V5
A0A045HB15
A0A045HB50
A0A045HBJ1
A0A045HBS6
A0A045HC53
A0A045HCR5
A0A045HDF1
A0A045HFE3
A0A045HJH7
A0A045HJK1
A0A045HK15
A0A045HLW3
A0A045HT62
A0A045HTE1
A0A045HTE4
A0A045HTX2
A0A045HU98
A0A045HUB0
A0A045HUN9
A0A045HUV4
A0A045HV41
A0A045HVK1
A0A045HVN3
A0A045HW75
A0A045I0Z3
A0A045I143
A0A045I1E7
A0A045I2K7
A0A045I659
A0A045I6A4
A0A045I6G9
A0A045I6K6
A0A045I729
A0A045I7Q4
A0A045I863
A0A045I966
A0A045I9E0
A0A045I9R3
A0A045IA05
A0A045IAZ8
A0A045IBN9
A0A045IBR7
A0A045IDS7
A0A045IG05
A0A045IG35
A0A045IGD9
A0A045IKR6
A0A045ILF4
A0A045ILL3
A0A045ILP4
A0A045IME9
A0A045IMJ0
A0A045IMJ4
A0A045IMX0
A0A045ING4
A0A045INS1
A0A045INY7
A0A045IPA1
A0A045IPL0
A0A045IQ95
A0A045IQJ4
A0A045IQK1
A0A045IR02
A0A045IR25
A0A045IRK2
A0A045IRL4
A0A045IRN4
A0A045IRS2
A0A045ISW5
A0A045IUI9
A0A045IUM0
A0A045IUR8
A0A045IVP9
A0A045IVR8
A0A045IVT8
A0A045IVY2
A0A045IW63
A0A045IWB4
A0A045IWU9
A0A045IXX5
A0A045IYT5
A0A045IYW4
A0A045IYZ6
A0A045IZ20
A0A045IZ96
A0A045IZA6
A0A045IZP6
A0A045IZY2
A0A045J010
A0A045J042
A0A045J0E8
A0A045J0H9
A0A045J0K4
A0A045J0L7
A0A045J0T7
A0A045J1E9
A0A045J1S8
A0A045J2C5
A0A045J2W3
A0A045J2Y2
A0A045J379
A0A045J3G4
A0A045J3I0
A0A045J3M1
A0A045J3U3
A0A045J463
A0A045J677
A0A045J6W7
A0A045J7U7
A0A045J989
A0A045J9I4
A0A045JA00
A0A045JAU5
A0A045JAX5
A0A045JB24
A0A045JB41
A0A045JB82
A0A045JBD9
A0A045JBK5
A0A045JC29
A0A045JFF7
A0A045JGR5
A0A045JH16
A0A045JH42
A0A045JIS4
A0A045JIX3
A0A045JJ98
A0A045JKA8
A0A045JMM8
A0A045JMP7
A0A045JN46
A0A045JNF9
A0A045JNQ1
A0A045JNT5
A0A045JPS2
A0A045JQB3
A0A045JQD7
A0A045JQF7
A0A045JRI3
A0A045JSM5
A0A045JT65
A0A045JV96
A0A045JWD6
A0A045JXR2
A0A045JYH5
A0A045K030
A0A045K0H7
A0A045K2P5
A0A045K3Z5
A0A045K416
A0A045K4W9
A0A045K7Q6
A0A045K8R9
A0A045KBY7
A0A045KCJ0
A0A045KCR4
A0A045KDQ1
A0A045KEE0
A0A045KFF7
A0A045KGM7
A0A045KHF9
A0A045KIY9
A0A045KJ02
A0A058YYX8
A0A058YZ11
A0A058YZ60
A0A058YZ82
A0A058YZB7
A0A058YZH3
A0A058YZN9
A0A058YZQ2
A0A058YZT0
A0A058YZU0
A0A058YZW2
A0A058Z007
A0A058Z047
A0A058Z055
A0A058Z084
A0A058Z091
A0A058Z0C7
A0A058Z0D3
A0A058Z0F2
A0A058Z0G6
A0A058Z0L0
A0A058Z0L7
A0A058Z0N1
A0A058Z0P5
A0A058Z0Q4
A0A058Z0Q7
A0A058Z0Q8
A0A058Z0R6
A0A058Z0U4
A0A058Z0W4
A0A058Z126
A0A058Z174
A0A058Z192
A0A058Z1F9
A0A058Z1H0
A0A058Z1H2
A0A058Z1H7
A0A058Z1I2
A0A058Z1I3
A0A058Z1I5
A0A058Z1J1
A0A058Z1J7
A0A058Z1J9
A0A058Z1K1
A0A058Z1K2
A0A058Z1K4
A0A058Z1K7
A0A058Z1L7
A0A058Z1P1
A0A058Z1R0
A0A058Z1R7
A0A058Z1S0
A0A058Z1U3
A0A058Z1W5
A0A058Z1X9
A0A058Z1Y0
A0A058Z1Y4
A0A058Z204
A0A058Z224
A0A058Z227
A0A058Z252
A0A058Z278
A0A058Z295
A0A058Z2A5
A0A058Z2B9
A0A058Z2C5
A0A058Z2G8
A0A058Z2H1
A0A058Z2H4
A0A058Z2H7
A0A058Z2J3
A0A058Z2J7
A0A058Z2L0
A0A058Z2L2
A0A058Z2M8
A0A058Z2S0
A0A058Z2U2
A0A058Z2V4
A0A058Z308
A0A058Z312
A0A058Z319
A0A058Z339
A0A058Z356
A0A058Z359
A0A058Z376
A0A058Z385
A0A058Z3B2
A0A058Z3C0
A0A058Z3C2
A0A058Z3F9
A0A058Z3M9
A0A058Z3N4
A0A058Z3P5
A0A058Z3R4
A0A058Z3Y6
A0A058Z458
A0A058Z471
A0A058Z4B7
A0A058Z4C1
A0A058Z4C7
A0A058Z4G1
A0A058Z4H3
A0A058Z4M1
A0A058Z4P4
A0A058Z4P5
A0A058Z4V5
A0A058Z4W0
A0A058Z4X0
A0A058Z4Z1
A0A058Z509
A0A058Z530
A0A058Z544
A0A058Z562
A0A058Z591
A0A058Z599
A0A058Z5C3
A0A058Z5D5
A0A058Z5G0
A0A058Z5G6
A0A058Z5J1
A0A058Z5J4
A0A058Z5W5
A0A058Z5W8
A0A058Z5X6
A0A058Z5Y4
A0A058Z607
A0A058Z668
A0A058Z681
A0A058Z684
A0A058Z692
A0A058Z695
A0A058Z697
A0A058Z6B4
A0A058Z6B5
A0A058Z6C2
A0A058Z6C3
A0A058Z6P0
A0A058Z6P6
A0A058Z6R6
A0A058Z6S0
A0A058Z6W3
A0A058Z6W9
A0A058Z759
A0A058Z765
A0A058Z768
A0A058Z780
A0A058Z790
A0A058Z794
A0A058Z7B1
A0A058Z7K1
A0A058Z7P6
A0A058Z7S0
A0A058Z7T2
A0A058Z7T5
A0A058Z809
A0A058Z811
A0A058Z854
A0A058Z897
A0A058Z8B8
A0A058Z8C4
A0A058Z8D1
A0A058Z8F3
A0A058Z8F4
A0A058Z8G2
A0A058Z8L5
A0A058Z8R5
A0A058Z8V9
A0A058Z975
A0A058Z978
A0A058Z991
A0A058Z998
A0A058Z9C6
A0A058Z9D8
A0A058Z9D9
A0A058Z9E5
A0A058Z9F8
A0A058Z9H2
A0A058Z9R6
A0A058Z9R8
A0A058Z9T4
A0A058Z9T6
A0A058Z9V7
A0A058Z9V9
A0A058Z9W0
A0A058Z9Z0
A0A058ZA18
A0A058ZA44
A0A058ZA57
A0A058ZA70
A0A058ZA94
A0A058ZAC5
A0A058ZAG2
A0A058ZAJ5
A0A058ZAL4
A0A058ZAN0
A0A058ZAT7
A0A058ZAU0
A0A058ZAU8
A0A058ZAY4
A0A058ZB00
A0A058ZB50
A0A058ZB66
A0A058ZB72
A0A058ZBE5
A0A058ZBH7
A0A058ZBK5
A0A058ZBK6
A0A058ZBU5
A0A058ZBW8
A0A058ZBX9
A0A058ZC33
A0A058ZC47
A0A058ZC95
A0A058ZCB0
A0A058ZCC6
A0A058ZCD4
A0A058ZCD8
A0A058ZCE2
A0A058ZCH4
A0A058ZCJ9
A0A058ZCM8
A0A058ZCR1
A0A058ZCV4
A0A058ZCW6
A0A058ZCX0
A0A058ZCY3
A0A058ZD39
A0A058ZD70
A0A058ZD95
A0A058ZDA9
A0A058ZDG5
A0A058ZDI9
A0A058ZDL9
A0A058ZDS2
A0A058ZE07
A0A058ZE20
A0A058ZED4
A0A058ZEF8
A0A058ZEK9
A0A058ZEM5
A0A058ZEN6
A0A058ZEP2
A0A058ZEV5
A0A058ZEV6
A0A058ZEW0
A0A058ZEW4
A0A058ZEY3
A0A058ZF37
A0A058ZF72
A0A058ZF76
A0A058ZFB2
A0A058ZFE0
A0A058ZFG0
A0A058ZFI1
A0A058ZFJ5
A0A058ZFK4
A0A058ZFK8
A0A058ZFL4
A0A058ZFN1
A0A058ZFQ4
A0A058ZFS6
A0A058ZFT6
A0A058ZFZ3
A0A058ZG07
A0A058ZG61
A0A058ZGC1
A0A058ZGC4
A0A058ZGK9
A0A058ZGN5
A0A058ZGW0
A0A058ZGW8
A0A058ZH10
A0A058ZH39
A0A058ZH81
A0A058ZHR0
A0A058ZHR3
A0A058ZHW9
A0A058ZIG1
A0A058ZIU4
A0A058ZQQ7
A0A058ZQT3
A0A058ZQT7
A0A058ZQY5
A0A058ZQZ8
A0A058ZR13
A0A058ZR73
A0A058ZR78
A0A058ZR90
A0A058ZRP1
A0A058ZRQ8
A0A058ZRQ9
A0A058ZRR7
A0A058ZRT3
A0A058ZRT7
A0A058ZRT8
A0A058ZRU8
A0A058ZRX9
A0A058ZRZ4
A0A058ZRZ7
A0A058ZRZ8
A0A058ZS00
A0A058ZS61
A0A058ZS65
A0A058ZS97
A0A058ZSA5
A0A058ZSA8
A0A058ZSB0
A0A058ZSE1
A0A058ZSJ7
A0A058ZSJ8
A0A058ZSK3
A0A058ZSM4
A0A058ZSP1
A0A058ZSQ2
A0A058ZSQ3
A0A058ZSR4
A0A058ZSR7
A0A058ZST0
A0A058ZSV0
A0A058ZSW3
A0A058ZSW8
A0A058ZSY5
A0A058ZSZ4
A0A058ZT39
A0A058ZT51
A0A058ZT56
A0A058ZT62
A0A058ZT86
A0A058ZT91
A0A058ZTA7
A0A058ZTD1
A0A058ZTD8
A0A058ZTF5
A0A058ZTH6
A0A058ZTH8
A0A058ZTK4
A0A058ZTM4
A0A058ZTM8
A0A058ZTN2
A0A058ZTP4
A0A058ZTQ0
A0A058ZTQ6
A0A058ZTR3
A0A058ZTR8
A0A058ZTS1
A0A058ZTS9
A0A058ZTT2
A0A058ZTU2
A0A058ZTV8
A0A058ZTX0
A0A058ZTY8
A0A058ZTZ4
A0A058ZTZ8
A0A058ZU34
A0A058ZU45
A0A058ZU52
A0A058ZU59
A0A058ZU74
A0A058ZU75
A0A058ZU83
A0A058ZU84
A0A058ZU88
A0A058ZUB4
A0A058ZUC4
A0A058ZUC8
A0A058ZUF1
A0A058ZUF6
A0A058ZUG1
A0A058ZUH1
A0A058ZUI2
A0A058ZUI9
A0A058ZUJ3
A0A058ZUL1
A0A058ZUM4
A0A058ZUP9
A0A058ZUS4
A0A058ZUT1
A0A058ZUT7
A0A058ZUV2
A0A058ZUX1
A0A058ZUX2
A0A058ZUX4
A0A058ZUX9
A0A058ZUY0
A0A058ZUZ7
A0A058ZV03
A0A058ZV17
A0A058ZV27
A0A058ZV30
A0A058ZV31
A0A058ZV36
A0A058ZV47
A0A058ZV60
A0A058ZV80
A0A058ZV86
A0A058ZV87
A0A058ZV92
A0A058ZVA8
A0A058ZVB8
A0A058ZVC4
A0A058ZVC7
A0A058ZVD6
A0A058ZVE0
A0A058ZVF0
A0A058ZVG1
A0A058ZVG5
A0A058ZVH9
A0A058ZVI6
A0A058ZVK7
A0A058ZVL6
A0A058ZVL7
A0A058ZVN1
A0A058ZVN4
A0A058ZVN9
A0A058ZVP2
A0A058ZVP6
A0A058ZVS5
A0A058ZVU1
A0A058ZVV1
A0A058ZVV6
A0A058ZVV9
A0A058ZVX9
A0A058ZVY3
A0A058ZVY7
A0A058ZVY8
A0A058ZVZ5
A0A058ZVZ8
A0A058ZW23
A0A058ZW25
A0A058ZW31
A0A058ZW60
A0A058ZW63
A0A058ZW90
A0A058ZW93
A0A058ZW98
A0A058ZWB1
A0A058ZWB4
A0A058ZWB5
A0A058ZWB7
A0A058ZWC3
A0A058ZWC8
A0A058ZWD1
A0A058ZWD4
A0A058ZWD6
A0A058ZWE0
A0A058ZWE4
A0A058ZWE8
A0A058ZWF1
A0A058ZWF3
A0A058ZWF4
A0A058ZWH8
A0A058ZWI2
A0A058ZWI3
A0A058ZWI6
A0A058ZWJ7
A0A058ZWJ8
A0A058ZWK0
A0A058ZWL3
A0A058ZWM7
A0A058ZWN0
A0A058ZWQ1
A0A058ZWU8
A0A058ZWW0
A0A058ZWW1
A0A058ZWW5
A0A058ZWX7
A0A058ZWZ7
A0A058ZX08
A0A058ZX32
A0A058ZX37
A0A058ZX44
A0A058ZX74
A0A058ZX84
A0A058ZX86
A0A058ZX89
A0A058ZX92
A0A058ZXA6
A0A058ZXA7
A0A058ZXB0
A0A058ZXC6
A0A058ZXD8
A0A058ZXG4
A0A058ZXH2
A0A058ZXH9
A0A058ZXI9
A0A058ZXJ2
A0A058ZXJ4
A0A058ZXJ5
A0A058ZXJ6
A0A058ZXL1
A0A058ZXL4
A0A058ZXM5
A0A058ZXN7
A0A058ZXP7
A0A058ZXQ9
A0A058ZXR1
A0A058ZXR3
A0A058ZXR4
A0A058ZXS5
A0A058ZXU6
A0A058ZXY9
A0A058ZXZ4
A0A058ZY05
A0A058ZY14
A0A058ZY17
A0A058ZY21
A0A058ZY25
A0A058ZY28
A0A058ZY35
A0A058ZY39
A0A058ZY48
A0A058ZY52
A0A058ZY55
A0A058ZY56
A0A058ZY59
A0A058ZY64
A0A058ZY65
A0A058ZY85
A0A058ZY91
A0A058ZYC0
A0A058ZYC5
A0A058ZYF4
A0A058ZYG1
A0A058ZYI4
A0A058ZYJ2
A0A058ZYK1
A0A058ZYK4
A0A058ZYK9
A0A058ZYL4
A0A058ZYN2
A0A058ZYS9
A0A058ZYT3
A0A058ZYT9
A0A058ZYU6
A0A058ZYW4
A0A058ZYW5
A0A058ZYY4
A0A058ZYZ1
A0A058ZZ03
A0A058ZZ09
A0A058ZZ17
A0A058ZZ19
A0A058ZZ22
A0A058ZZ27
A0A058ZZ28
A0A058ZZ33
A0A058ZZ41
A0A058ZZ45
A0A058ZZ66
A0A058ZZ74
A0A058ZZ85
A0A058ZZI8
A0A058ZZL0
A0A058ZZL9
A0A058ZZM0
A0A058ZZM4
A0A058ZZM5
A0A058ZZM6
A0A058ZZN0
A0A058ZZN4
A0A058ZZN8
A0A058ZZP2
A0A058ZZP4
A0A058ZZR8
A0A058ZZU7
A0A058ZZV6
A0A058ZZW5
A0A058ZZX5
A0A058ZZX9
A0A058ZZY2
A0A058ZZY4
A0A059A003
A0A059A011
A0A059A016
A0A059A022
A0A059A028
A0A059A034
A0A059A045
A0A059A057
A0A059A058
A0A059A062
A0A059A075
A0A059A0B3
A0A059A0E3
A0A059A0E5
A0A059A0J1
A0A059A0K7
A0A059A0L1
A0A059A0L3
A0A059A0M6
A0A059A0N0
A0A059A0N5
A0A059A0P0
A0A059A0P4
A0A059A0P9
A0A059A0Q7
A0A059A0Q9
A0A059A0R4
A0A059A0R6
A0A059A0S2
A0A059A0T8
A0A059A0V1
A0A059A0V2
A0A059A0V9
A0A059A0X2
A0A059A0Y4
A0A059A0Z0
A0A059A0Z5
A0A059A101
A0A059A107
A0A059A109
A0A059A113
A0A059A119
A0A059A133
A0A059A136
A0A059A143
A0A059A152
A0A059A163
A0A059A182
A0A059A190
A0A059A193
A0A059A198
A0A059A1G1
A0A059A1H7
A0A059A1I0
A0A059A1I9
A0A059A1K7
A0A059A1M3
A0A059A1N2
A0A059A1P1
A0A059A1P9
A0A059A1Q7
A0A059A1Q9
A0A059A1R2
A0A059A1S0
A0A059A1U5
A0A059A1V0
A0A059A1V7
A0A059A1W4
A0A059A1X5
A0A059A1X7
A0A059A1X9
A0A059A1Y4
A0A059A1Y5
A0A059A1Y9
A0A059A1Z3
A0A059A1Z4
A0A059A1Z8
A0A059A218
A0A059A229
A0A059A230
A0A059A239
A0A059A244
A0A059A246
A0A059A250
A0A059A258
A0A059A278
A0A059A284
A0A059A288
A0A059A292
A0A059A293
A0A059A297
A0A059A2A0
A0A059A2A2
A0A059A2A4
A0A059A2C6
A0A059A2D2
A0A059A2E4
A0A059A2E5
A0A059A2E7
A0A059A2F0
A0A059A2G1
A0A059A2G2
A0A059A2G4
A0A059A2H6
A0A059A2I0
A0A059A2I5
A0A059A2J3
A0A059A2J9
A0A059A2K0
A0A059A2K4
A0A059A2L5
A0A059A2L9
A0A059A2M8
A0A059A2P0
A0A059A2R4
A0A059A2R9
A0A059A2T7
A0A059A2U3
A0A059A2W1
A0A059A2X4
A0A059A2Y1
A0A059A2Y5
A0A059A2Y9
A0A059A2Z0
A0A059A2Z2
A0A059A2Z9
A0A059A320
A0A059A353
A0A059A358
A0A059A363
A0A059A375
A0A059A385
A0A059A3A2
A0A059A3B3
A0A059A3B5
A0A059A3D8
A0A059A3E4
A0A059A3F6
A0A059A3I7
A0A059A3J3
A0A059A3J8
A0A059A3K2
A0A059A3K7
A0A059A3N9
A0A059A3P4
A0A059A3Q3
A0A059A3Q9
A0A059A3R9
A0A059A3T6
A0A059A3V4
A0A059A3V7
A0A059A3V8
A0A059A3W0
A0A059A3X4
A0A059A3X7
A0A059A3X8
A0A059A419
A0A059A433
A0A059A434
A0A059A437
A0A059A439
A0A059A448
A0A059A477
A0A059A4C8
A0A059A4D2
A0A059A4E1
A0A059A4E4
A0A059A4H2
A0A059A4K0
A0A059A4L2
A0A059A4M4
A0A059A4M7
A0A059A4R4
A0A059A4S1
A0A059A4S5
A0A059A4S7
A0A059A4T6
A0A059A4U8
A0A059A4V1
A0A059A4V2
A0A059A4Y7
A0A059A4Z5
A0A059A502
A0A059A504
A0A059A508
A0A059A525
A0A059A545
A0A059A552
A0A059A580
A0A059A5G1
A0A059A5G4
A0A059A5H0
A0A059A5H9
A0A059A5J3
A0A059A5P0
A0A059A5Q5
A0A059A5T4
A0A059A5U3
A0A059A5U4
A0A059A5U7
A0A059A5X3
A0A059A5X4
A0A059A5Z8
A0A059A615
A0A059A619
A0A059A635
A0A059A636
A0A059A640
A0A059A651
A0A059A656
A0A059A698
A0A059A6E4
A0A059A6E7
A0A059A6I3
A0A059A6I8
A0A059A6J2
A0A059A6K5
A0A059A6L1
A0A059A6L4
A0A059A6L8
A0A059A6R0
A0A059A6R3
A0A059A6T0
A0A059A6T3
A0A059A6V3
A0A059A6W1
A0A059A6W6
A0A059A6X1
A0A059A6X3
A0A059A724
A0A059A726
A0A059A737
A0A059A741
A0A059A745
A0A059A748
A0A059A753
A0A059A754
A0A059A761
A0A059A767
A0A059A785
A0A059A788
A0A059A790
A0A059A7B9
A0A059A7C6
A0A059A7C7
A0A059A7D0
A0A059A7D2
A0A059A7D7
A0A059A7F8
A0A059A7H1
A0A059A7K0
A0A059A7L0
A0A059A7L7
A0A059A7Q8
A0A059A7S9
A0A059A7T8
A0A059A7W3
A0A059A7W9
A0A059A7Y0
A0A059A7Y4
A0A059A823
A0A059A842
A0A059A845
A0A059A866
A0A059A868
A0A059A871
A0A059A872
A0A059A873
A0A059A874
A0A059A888
A0A059A8D6
A0A059A8E0
A0A059A8H1
A0A059A8H6
A0A059A8J6
A0A059A8L3
A0A059A8L4
A0A059A8M6
A0A059A8Q8
A0A059A8S1
A0A059A8T5
A0A059A8U6
A0A059A8V1
A0A059A8Y0
A0A059A8Y2
A0A059A901
A0A059A902
A0A059A903
A0A059A908
A0A059A914
A0A059A921
A0A059A935
A0A059A949
A0A059A950
A0A059A967
A0A059A986
A0A059A9A5
A0A059A9F0
A0A059A9F7
A0A059A9H2
A0A059A9K2
A0A059A9L3
A0A059A9N5
A0A059A9Q2
A0A059A9W6
A0A059A9Y8
A0A059AA19
A0A059AA73
A0A059AA83
A0A059AAA6
A0A059AAB5
A0A059AAC2
A0A059AAC4
A0A059AAD0
A0A059AAE2
A0A059AAG0
A0A059AAN5
A0A059AAQ7
A0A059AB02
A0A059AB10
A0A059AB25
A0A059AB79
A0A059AB80
A0A059AB85
A0A059AB87
A0A059ABA0
A0A059ABC8
A0A059ABE8
A0A059ABF9
A0A059ABH0
A0A059ABH8
A0A059ABK9
A0A059ABM4
A0A059ABS5
A0A059ABT2
A0A059ABT4
A0A059ABW4
A0A059AC14
A0A059AC16
A0A059AC20
A0A059AC22
A0A059AC35
A0A059AC80
A0A059ACB4
A0A059ACC2
A0A059ACE2
A0A059ACG8
A0A059ACK3
A0A059ACV7
A0A059ACX8
A0A059AD12
A0A059AD41
A0A059AD47
A0A059AD51
A0A059AD85
A0A059AD98
A0A059ADD1
A0A059ADK8
A0A059ADP6
A0A059ADR3
A0A059ADR7
A0A059ADU3
A0A059ADV4
A0A059ADW3
A0A059ADY7
A0A059ADZ0
A0A059ADZ4
A0A059AE10
A0A059AE48
A0A059AE89
A0A059AEA5
A0A059AEB7
A0A059AEC7
A0A059AEE0
A0A059AEE5
A0A059AEF1
A0A059AEH6
A0A059AEI1
A0A059AEI3
A0A059AEI4
A0A059AEI9
A0A059AEK9
A0A059AEL3
A0A059AEM6
A0A059AEP6
A0A059AES3
A0A059AEW3
A0A059AEZ0
A0A059AEZ5
A0A059AF01
A0A059AF41
A0A059AF60
A0A059AF64
A0A059AF78
A0A059AF80
A0A059AF89
A0A059AFB4
A0A059AFB5
A0A059AFB6
A0A059AFB7
A0A059AFB8
A0A059AFC7
A0A059AFD0
A0A059AFE6
A0A059AFF1
A0A059AFF4
A0A059AFF6
A0A059AFF8
A0A059AFF9
A0A059AFH8
A0A059AFJ8
A0A059AFL7
A0A059AFM1
A0A059AFM2
A0A059AFQ0
A0A059AFR2
A0A059AFS8
A0A059AFV8
A0A059AFY4
A0A059AFZ0
A0A059AFZ5
A0A059AG07
A0A059AG44
A0A059AG51
A0A059AG52
A0A059AG55
A0A059AG75
A0A059AG81
A0A059AG99
A0A059AGG0
A0A059AGG6
A0A059AGH1
A0A059AGJ6
A0A059AGK4
A0A059AGK6
A0A059AGL4
A0A059AGL9
A0A059AGQ9
A0A059AGT8
A0A059AGU4
A0A059AGU9
A0A059AGV6
A0A059AGV7
A0A059AGW9
A0A059AGX5
A0A059AH03
A0A059AH55
A0A059AH87
A0A059AH95
A0A059AH99
A0A059AHB8
A0A059AHD2
A0A059AHD6
A0A059AHF4
A0A059AHG4
A0A059AHK8
A0A059AHN9
A0A059AHQ9
A0A059AHS1
A0A059AHS9
A0A059AHT4
A0A059AHU2
A0A059AHU5
A0A059AHW2
A0A059AHX9
A0A059AHY3
A0A059AHZ0
A0A059AHZ4
A0A059AI06
A0A059AI08
A0A059AI15
A0A059AI16
A0A059AI22
A0A059AI26
A0A059AI39
A0A059AI75
A0A059AI88
A0A059AI89
A0A059AIA1
A0A059AIB2
A0A059AIB6
A0A059AIC1
A0A059AIC7
A0A059AIF8
A0A059AIG2
A0A059AIG3
A0A059AIG8
A0A059AIH1
A0A059AIH2
A0A059AIH8
A0A059AIJ7
A0A059AIJ9
A0A059AIM1
A0A059AIR2
A0A059AIR4
A0A059AIR7
A0A059AIR9
A0A059AIU1
A0A059AIU4
A0A059AIV5
A0A059AIV7
A0A059AIX0
A0A059AIX2
A0A059AIX7
A0A059AIY0
A0A059AIY4
A0A059AIY9
A0A059AIZ4
A0A059AJ10
A0A059AJ20
A0A059AJ21
A0A059AJ42
A0A059AJ50
A0A059AJ53
A0A059AJ64
A0A059AJ96
A0A059AJA0
A0A059AJA1
A0A059AJA2
A0A059AJA5
A0A059AJB0
A0A059AJE4
A0A059AJF2
A0A059AJF7
A0A059AJI9
A0A059AJJ1
A0A059AJK2
A0A059AJK5
A0A059AJL7
A0A059AJN9
A0A059AJP1
A0A059AJP6
A0A059AJQ1
A0A059AJQ3
A0A059AJQ4
A0A059AJQ7
A0A059AJR9
A0A059AJS5
A0A059AJS6
A0A059AJT0
A0A059AJU0
A0A059AJV7
A0A059AJX0
A0A059AJY6
A0A059AK03
A0A059AK17
A0A059AK78
A0A059AK92
A0A059AK97
A0A059AKB3
A0A059AKE6
A0A059AKG1
A0A059AKG6
A0A059AKH6
A0A059AKI8
A0A059AKJ6
A0A059AKL9
A0A059AKM7
A0A059AKP5
A0A059AKT6
A0A059AKV1
A0A059AKV3
A0A059AKV7
A0A059AKV9
A0A059AKW5
A0A059AL25
A0A059AL35
A0A059AL44
A0A059AL51
A0A059AL65
A0A059AL94
A0A059AL95
A0A059AL98
A0A059AL99
A0A059ALC4
A0A059ALD7
A0A059ALE3
A0A059ALF0
A0A059ALF4
A0A059ALG2
A0A059ALG7
A0A059ALH3
A0A059ALH5
A0A059ALI2
A0A059ALI4
A0A059ALI8
A0A059ALI9
A0A059ALN8
A0A059ALR0
A0A059ALR6
A0A059ALT3
A0A059ALT9
A0A059ALV4
A0A059ALV6
A0A059ALX9
A0A059ALY4
A0A059ALZ0
A0A059AM00
A0A059AM01
A0A059AM17
A0A059AM41
A0A059AM92
A0A059AM93
A0A059AM94
A0A059AM97
A0A059AMB9
A0A059AMC8
A0A059AMD8
A0A059AME0
A0A059AMG1
A0A059AMH7
A0A059AMI2
A0A059AMI7
A0A059AMJ7
A0A059AMM0
A0A059AMM1
A0A059AMM4
A0A059AMM9
A0A059AMQ8
A0A059AMR4
A0A059AMT6
A0A059AMU5
A0A059AMU6
A0A059AMV4
A0A059AMV9
A0A059AMW7
A0A059AMY0
A0A059AMZ4
A0A059AMZ9
A0A059AN43
A0A059AN66
A0A059AN73
A0A059AN96
A0A059AN98
A0A059ANB5
A0A059ANC8
A0A059ANG9
A0A059ANJ1
A0A059ANM9
A0A059ANN1
A0A059ANN8
A0A059ANW4
A0A059ANY8
A0A059AP24
A0A059APA3
A0A059APA6
A0A059APD1
A0A059APE2
A0A059APE5
A0A059APJ3
A0A059APR1
A0A059APT2
A0A059APT6
A0A059APU3
A0A059APY5
A0A059APZ2
A0A059AQ01
A0A059AQ02
A0A059AQ05
A0A059AQ73
A0A059AQ98
A0A059AQA9
A0A059AQB1
A0A059AQC3
A0A059AQC6
A0A059AQD0
A0A059AQD5
A0A059AQD9
A0A059AQF0
A0A059AQI0
A0A059AQI6
A0A059AQJ9
A0A059AQK2
A0A059AQK3
A0A059AQK8
A0A059AQL2
A0A059AQR0
A0A059AQU5
A0A059AQU9
A0A059AQV4
A0A059AQV8
A0A059AQW2
A0A059AQX3
A0A059AR40
A0A059AR88
A0A059ARC0
A0A059ARG2
A0A059ARJ8
A0A059ARK5
A0A059ARK8
A0A059ARL3
A0A059ARL9
A0A059ARN5
A0A059ART8
A0A059ARU1
A0A059ARV1
A0A059ARX2
A0A059ARY6
A0A059ARZ8
A0A059AS20
A0A059AS21
A0A059AS29
A0A059AS61
A0A059AS75
A0A059AS76
A0A059AS85
A0A059AS87
A0A059AS88
A0A059AS98
A0A059ASD3
A0A059ASJ2
A0A059ASL8
A0A059ASM5
A0A059ASV2
A0A059ASV9
A0A059ASX3
A0A059AT03
A0A059AT32
A0A059AT46
A0A059AT52
A0A059AT53
A0A059AT55
A0A059AT67
A0A059AT72
A0A059AT95
A0A059ATB5
A0A059ATC4
A0A059ATE8
A0A059ATF2
A0A059ATG2
A0A059ATG7
A0A059ATH0
A0A059ATK3
A0A059ATK5
A0A059ATL7
A0A059ATL9
A0A059ATM0
A0A059ATM4
A0A059ATN7
A0A059ATP7
A0A059ATR0
A0A059ATS0
A0A059ATT1
A0A059ATT2
A0A059ATU4
A0A059ATV5
A0A059AU06
A0A059AU10
A0A059AU13
A0A059AU68
A0A059AU73
A0A059AU92
A0A059AUA3
A0A059AUF3
A0A059AUH4
A0A059AUH7
A0A059AUJ3
A0A059AUK1
A0A059AUK6
A0A059AUM1
A0A059AUP9
A0A059AUS1
A0A059AUS5
A0A059AUW2
A0A059AUZ0
A0A059AUZ3
A0A059AUZ4
A0A059AV00
A0A059AV04
A0A059AV08
A0A059AV09
A0A059AV16
A0A059AV67
A0A059AV88
A0A059AVD7
A0A059AVG3
A0A059AVI9
A0A059AVJ2
A0A059AVL0
A0A059AVM5
A0A059AVT3
A0A059AVU9
A0A059AVY2
A0A059AVY5
A0A059AW17
A0A059AW66
A0A059AW72
A0A059AW83
A0A059AW97
A0A059AWB2
A0A059AWD6
A0A059AWF8
A0A059AWG5
A0A059AWH0
A0A059AWM7
A0A059AWN4
A0A059AWT7
A0A059AWV1
A0A059AWV5
A0A059AWY3
A0A059AX21
A0A059AX25
A0A059AX26
A0A059AX40
A0A059AX42
A0A059AX56
A0A059AX65
A0A059AX75
A0A059AX86
A0A059AXF7
A0A059AXH3
A0A059AXJ7
A0A059AXL2
A0A059AXQ3
A0A059AXR9
A0A059AXS2
A0A059AXT3
A0A059AXV4
A0A059AXW4
A0A059AXX0
A0A059AY14
A0A059AY24
A0A059AY27
A0A059AY33
A0A059AY46
A0A059AY76
A0A059AYB3
A0A059AYB9
A0A059AYC0
A0A059AYC5
A0A059AYC6
A0A059AYC8
A0A059AYD0
A0A059AYD1
A0A059AYF2
A0A059AYF7
A0A059AYG7
A0A059AYH3
A0A059AYH6
A0A059AYH8
A0A059AYK6
A0A059AYK8
A0A059AYK9
A0A059AYM0
A0A059AYN1
A0A059AYN4
A0A059AYN7
A0A059AYP2
A0A059AYP7
A0A059AYP9
A0A059AYQ1
A0A059AYS0
A0A059AYS5
A0A059AYU4
A0A059AYY3
A0A059AYZ0
A0A059AYZ2
A0A059AYZ3
A0A059AZ01
A0A059AZ06
A0A059AZ07
A0A059AZ12
A0A059AZ16
A0A059AZ43
A0A059AZ50
A0A059AZ54
A0A059AZ59
A0A059AZ97
A0A059AZA1
A0A059AZA5
A0A059AZA8
A0A059AZB2
A0A059AZB4
A0A059AZB9
A0A059AZC3
A0A059AZC6
A0A059AZD1
A0A059AZE9
A0A059AZF3
A0A059AZG3
A0A059AZG8
A0A059AZJ0
A0A059AZK9
A0A059AZL1
A0A059AZL2
A0A059AZL8
A0A059AZM1
A0A059AZM6
A0A059AZN0
A0A059AZP9
A0A059AZU6
A0A059AZV8
A0A059AZV9
A0A059AZY1
A0A059AZY3
A0A059AZY6
A0A059AZZ2
A0A059B021
A0A059B047
A0A059B060
A0A059B094
A0A059B0A0
A0A059B0A7
A0A059B0G5
A0A059B0H4
A0A059B0I2
A0A059B0K5
A0A059B0L3
A0A059B0L7
A0A059B0L8
A0A059B0M0
A0A059B0M3
A0A059B0P1
A0A059B0S0
A0A059B0T4
A0A059B0V9
A0A059B0W3
A0A059B0W8
A0A059B0X6
A0A059B0Y9
A0A059B0Z4
A0A059B111
A0A059B127
A0A059B136
A0A059B140
A0A059B144
A0A059B159
A0A059B170
A0A059B181
A0A059B182
A0A059B183
A0A059B186
A0A059B191
A0A059B192
A0A059B195
A0A059B1A4
A0A059B1B8
A0A059B1D1
A0A059B1F3
A0A059B1G8
A0A059B1I4
A0A059B1K1
A0A059B1L6
A0A059B1L8
A0A059B1R5
A0A059B1S0
A0A059B1S4
A0A059B1T8
A0A059B1V4
A0A059B1W4
A0A059B1W8
A0A059B1X0
A0A059B1Y0
A0A059B1Z1
A0A059B1Z5
A0A059B220
A0A059B232
A0A059B243
A0A059B247
A0A059B280
A0A059B297
A0A059B2A0
A0A059B2A5
A0A059B2I5
A0A059B2I9
A0A059B2J4
A0A059B2J7
A0A059B2K1
A0A059B2N6
A0A059B2P5
A0A059B2Q7
A0A059B2T4
A0A059B2X1
A0A059B2X6
A0A059B2Y2
A0A059B302
A0A059B358
A0A059B380
A0A059B3A1
A0A059B3C9
A0A059B3F4
A0A059B3I5
A0A059B3M0
A0A059B3M2
A0A059B3N0
A0A059B3R3
A0A059B3T3
A0A059B3V4
A0A059B3W3
A0A059B3Z3
A0A059B448
A0A059B467
A0A059B473
A0A059B485
A0A059B496
A0A059B4A4
A0A059B4B1
A0A059B4B9
A0A059B4K3
A0A059B4V4
A0A059B4W1
A0A059B4W3
A0A059B4W9
A0A059B4Y8
A0A059B524
A0A059B577
A0A059B593
A0A059B5D0
A0A059B5G6
A0A059B5H4
A0A059B5J1
A0A059B5M5
A0A059B5Q3
A0A059B5Q4
A0A059B5R7
A0A059B5S3
A0A059B5T2
A0A059B5U0
A0A059B5X9
A0A059B5Z1
A0A059B619
A0A059B620
A0A059B624
A0A059B689
A0A059B6A2
A0A059B6B4
A0A059B6C3
A0A059B6D4
A0A059B6E3
A0A059B6J3
A0A059B6M6
A0A059B6M7
A0A059B6P4
A0A059B6P8
A0A059B6Q5
A0A059B6Q7
A0A059B6S3
A0A059B6V1
A0A059B6V6
A0A059B6W4
A0A059B6Z9
A0A059B731
A0A059B733
A0A059B734
A0A059B738
A0A059B742
A0A059B766
A0A059B777
A0A059B787
A0A059B799
A0A059B7A3
A0A059B7A8
A0A059B7C8
A0A059B7D0
A0A059B7D5
A0A059B7D7
A0A059B7E0
A0A059B7E3
A0A059B7G3
A0A059B7J1
A0A059B7N4
A0A059B7N8
A0A059B7P2
A0A059B7P3
A0A059B7P8
A0A059B7Q6
A0A059B7R0
A0A059B7R7
A0A059B7S1
A0A059B7T0
A0A059B7Y5
A0A059B801
A0A059B813
A0A059B821
A0A059B822
A0A059B864
A0A059B888
A0A059B892
A0A059B8A5
A0A059B8B3
A0A059B8C0
A0A059B8C3
A0A059B8D2
A0A059B8D6
A0A059B8D7
A0A059B8J4
A0A059B8K1
A0A059B8K2
A0A059B8L0
A0A059B8M6
A0A059B8N1
A0A059B8N2
A0A059B8N7
A0A059B8Q2
A0A059B8Q4
A0A059B8Q8
A0A059B8R8
A0A059B8T4
A0A059B8T9
A0A059B8U9
A0A059B8V3
A0A059B8W0
A0A059B8W8
A0A059B8Z2
A0A059B904
A0A059B949
A0A059B986
A0A059B991
A0A059B999
A0A059B9A1
A0A059B9A6
A0A059B9A9
A0A059B9B2
A0A059B9B7
A0A059B9B8
A0A059B9C4
A0A059B9F4
A0A059B9F6
A0A059B9G9
A0A059B9H5
A0A059B9H7
A0A059B9I3
A0A059B9I8
A0A059B9J0
A0A059B9J3
A0A059B9K7
A0A059B9L1
A0A059B9Q1
A0A059B9W3
A0A059B9W4
A0A059B9X2
A0A059B9Y8
A0A059B9Z0
A0A059B9Z2
A0A059B9Z6
A0A059B9Z9
A0A059BA23
A0A059BA53
A0A059BA58
A0A059BA84
A0A059BA92
A0A059BA99
A0A059BAA3
A0A059BAA6
A0A059BAA8
A0A059BAC8
A0A059BAD3
A0A059BAE7
A0A059BAF4
A0A059BAF7
A0A059BAI7
A0A059BAJ3
A0A059BAL2
A0A059BAQ1
A0A059BAR2
A0A059BAS7
A0A059BAS9
A0A059BAV1
A0A059BAX6
A0A059BAY2
A0A059BAY6
A0A059BAZ2
A0A059BAZ9
A0A059BB15
A0A059BB21
A0A059BB68
A0A059BB75
A0A059BB81
A0A059BB86
A0A059BB89
A0A059BB91
A0A059BB94
A0A059BBA1
A0A059BBC1
A0A059BBC9
A0A059BBD3
A0A059BBE5
A0A059BBH0
A0A059BBJ4
A0A059BBJ8
A0A059BBK2
A0A059BBL8
A0A059BBL9
A0A059BBM4
A0A059BBM8
A0A059BBM9
A0A059BBN6
A0A059BBN7
A0A059BBP2
A0A059BBT2
A0A059BBT9
A0A059BBU4
A0A059BBW0
A0A059BBX2
A0A059BBX5
A0A059BBY1
A0A059BBY5
A0A059BBY9
A0A059BBZ0
A0A059BC14
A0A059BC38
A0A059BC41
A0A059BC92
A0A059BCA2
A0A059BCB2
A0A059BCC2
A0A059BCD4
A0A059BCD7
A0A059BCD9
A0A059BCE6
A0A059BCI3
A0A059BCI7
A0A059BCI8
A0A059BCL3
A0A059BCL9
A0A059BCQ3
A0A059BCT8
A0A059BCW7
A0A059BCX6
A0A059BCZ6
A0A059BD19
A0A059BD31
A0A059BD50
A0A059BD83
A0A059BDC7
A0A059BDD1
A0A059BDG3
A0A059BDN1
A0A059BDP0
A0A059BDR4
A0A059BDT9
A0A059BDW8
A0A059BE08
A0A059BE13
A0A059BE22
A0A059BE25
A0A059BE33
A0A059BE39
A0A059BE49
A0A059BE62
A0A059BEB0
A0A059BEB9
A0A059BEC9
A0A059BEH8
A0A059BEK9
A0A059BEL3
A0A059BEL9
A0A059BEM4
A0A059BEM5
A0A059BEP1
A0A059BEP6
A0A059BEQ1
A0A059BEV3
A0A059BEX0
A0A059BEX4
A0A059BEX7
A0A059BEZ7
A0A059BEZ9
A0A059BF20
A0A059BF39
A0A059BF43
A0A059BF46
A0A059BF64
A0A059BF75
A0A059BFE0
A0A059BFH4
A0A059BFJ0
A0A059BFL1
A0A059BFL4
A0A059BFM0
A0A059BFM9
A0A059BFN5
A0A059BFS5
A0A059BFV4
A0A059BFY4
A0A059BG47
A0A059BG49
A0A059BG97
A0A059BGH5
A0A059BGI0
A0A059BGK3
A0A059BGL6
A0A059BGR7
A0A059BGZ3
A0A059BH33
A0A059BH38
A0A059BH54
A0A059BH68
A0A059BH78
A0A059BH97
A0A059BHE7
A0A059BHF0
A0A059BHF3
A0A059BHG9
A0A059BHH3
A0A059BHI6
A0A059BHJ1
A0A059BHJ3
A0A059BHJ9
A0A059BHK4
A0A059BHK7
A0A059BHS0
A0A059BHS5
A0A059BHU1
A0A059BHZ1
A0A059BI06
A0A059BI23
A0A059BI52
A0A059BI54
A0A059BI68
A0A059BI75
A0A059BIA4
A0A059BID2
A0A059BID7
A0A059BIG2
A0A059BIK0
A0A059BIL5
A0A059BIM6
A0A059BIN8
A0A059BIP1
A0A059BIQ2
A0A059BIR4
A0A059BIS2
A0A059BIW1
A0A059BIZ8
A0A059BJ23
A0A059BJ74
A0A059BJB8
A0A059BJD9
A0A059BJE7
A0A059BJF4
A0A059BJM8
A0A059BJQ5
A0A059BJQ8
A0A059BJR4
A0A059BJW9
A0A059BJX1
A0A059BJX3
A0A059BJX7
A0A059BJY8
A0A059BJZ0
A0A059BK07
A0A059BK09
A0A059BK54
A0A059BK55
A0A059BK76
A0A059BK88
A0A059BKC5
A0A059BKD8
A0A059BKG1
A0A059BKL8
A0A059BKN8
A0A059BKP3
A0A059BKQ6
A0A059BKT5
A0A059BKV0
A0A059BKW3
A0A059BKW7
A0A059BKX0
A0A059BKY6
A0A059BL04
A0A059BL24
A0A059BL42
A0A059BLB7
A0A059BLD4
A0A059BLD7
A0A059BLE6
A0A059BLH2
A0A059BLH6
A0A059BLI8
A0A059BLM9
A0A059BLN0
A0A059BLQ8
A0A059BLR7
A0A059BLU5
A0A059BLU7
A0A059BLV0
A0A059BLV5
A0A059BLV9
A0A059BLW1
A0A059BLW4
A0A059BLW8
A0A059BLY4
A0A059BLY9
A0A059BLZ4
A0A059BLZ5
A0A059BM19
A0A059BM27
A0A059BM31
A0A059BM34
A0A059BM37
A0A059BM99
A0A059BMA5
A0A059BMB1
A0A059BMB6
A0A059BMB9
A0A059BMC7
A0A059BMC8
A0A059BMD8
A0A059BME3
A0A059BMG9
A0A059BMH3
A0A059BMH9
A0A059BMI0
A0A059BMI4
A0A059BMJ2
A0A059BMN9
A0A059BMR7
A0A059BMS3
A0A059BMU8
A0A059BMV3
A0A059BMV6
A0A059BMW0
A0A059BMW7
A0A059BMX2
A0A059BMX4
A0A059BMX6
A0A059BMY1
A0A059BMY2
A0A059BMY5
A0A059BMY6
A0A059BMY9
A0A059BMZ2
A0A059BMZ3
A0A059BMZ7
A0A059BMZ8
A0A059BN13
A0A059BN16
A0A059BN30
A0A059BN77
A0A059BN84
A0A059BN85
A0A059BN89
A0A059BNA1
A0A059BNA7
A0A059BND2
A0A059BND5
A0A059BNE6
A0A059BNF3
A0A059BNF8
A0A059BNG6
A0A059BNG9
A0A059BNH1
A0A059BNH3
A0A059BNH7
A0A059BNH8
A0A059BNJ6
A0A059BNJ8
A0A059BNK0
A0A059BNU6
A0A059BNV7
A0A059BNW2
A0A059BNW7
A0A059BNX2
A0A059BNX7
A0A059BNY5
A0A059BNZ5
A0A059BNZ9
A0A059BP04
A0A059BP06
A0A059BP25
A0A059BP49
A0A059BP77
A0A059BP91
A0A059BPA6
A0A059BPB2
A0A059BPB3
A0A059BPB5
A0A059BPB6
A0A059BPC8
A0A059BPD4
A0A059BPF0
A0A059BPI3
A0A059BPJ2
A0A059BPJ6
A0A059BPK6
A0A059BPL9
A0A059BPN8
A0A059BPP5
A0A059BPQ0
A0A059BPQ2
A0A059BPQ3
A0A059BPR7
A0A059BPS8
A0A059BPU7
A0A059BPX3
A0A059BPZ9
A0A059BQ11
A0A059BQ20
A0A059BQ25
A0A059BQ33
A0A059BQ49
A0A059BQ64
A0A059BQ67
A0A059BQ70
A0A059BQ75
A0A059BQ89
A0A059BQ92
A0A059BQ95
A0A059BQB3
A0A059BQC2
A0A059BQC9
A0A059BQD5
A0A059BQE4
A0A059BQG8
A0A059BQI1
A0A059BQI9
A0A059BQJ3
A0A059BQJ6
A0A059BQJ7
A0A059BQK4
A0A059BQL8
A0A059BQM4
A0A059BQN5
A0A059BQN6
A0A059BQN9
A0A059BQP0
A0A059BQR5
A0A059BQS4
A0A059BQT0
A0A059BQT7
A0A059BQU6
A0A059BQV3
A0A059BQV9
A0A059BQW6
A0A059BQW7
A0A059BQX0
A0A059BQY3
A0A059BQZ0
A0A059BR16
A0A059BR24
A0A059BR33
A0A059BR54
A0A059BR56
A0A059BR70
A0A059BR85
A0A059BR89
A0A059BR98
A0A059BR99
A0A059BRA0
A0A059BRA7
A0A059BRB0
A0A059BRB1
A0A059BRE0
A0A059BRE6
A0A059BRI3
A0A059BRJ4
A0A059BRJ5
A0A059BRK6
A0A059BRM4
A0A059BRQ5
A0A059BRQ8
A0A059BRT5
A0A059BRT7
A0A059BRT9
A0A059BRU5
A0A059BRU6
A0A059BRU7
A0A059BRU8
A0A059BRV1
A0A059BRV2
A0A059BRV3
A0A059BRZ4
A0A059BS01
A0A059BS04
A0A059BS13
A0A059BS22
A0A059BS23
A0A059BS43
A0A059BS53
A0A059BS56
A0A059BS70
A0A059BS71
A0A059BS75
A0A059BS76
A0A059BS92
A0A059BS97
A0A059BSA3
A0A059BSB1
A0A059BSF3
A0A059BSG1
A0A059BSG3
A0A059BSG6
A0A059BSH2
A0A059BSH6
A0A059BSI9
A0A059BSK5
A0A059BSM8
A0A059BSP3
A0A059BSQ0
A0A059BSQ1
A0A059BSQ6
A0A059BSS9
A0A059BST9
A0A059BSV7
A0A059BSX3
A0A059BSX6
A0A059BSY1
A0A059BSZ4
A0A059BT03
A0A059BT12
A0A059BT49
A0A059BT70
A0A059BT79
A0A059BT86
A0A059BTC0
A0A059BTD5
A0A059BTF3
A0A059BTF6
A0A059BTF8
A0A059BTH9
A0A059BTJ3
A0A059BTK0
A0A059BTL0
A0A059BTM3
A0A059BTV4
A0A059BTX0
A0A059BTX7
A0A059BTY0
A0A059BU22
A0A059BU26
A0A059BU72
A0A059BUB6
A0A059BUC3
A0A059BUD7
A0A059BUF2
A0A059BUG4
A0A059BUG8
A0A059BUK1
A0A059BUK8
A0A059BUQ9
A0A059BUU8
A0A059BUU9
A0A059BUV4
A0A059BUW9
A0A059BUY0
A0A059BUZ3
A0A059BUZ9
A0A059BV10
A0A059BV12
A0A059BV14
A0A059BV66
A0A059BV77
A0A059BVB3
A0A059BVC1
A0A059BVC7
A0A059BVC8
A0A059BVD2
A0A059BVD6
A0A059BVE0
A0A059BVG2
A0A059BVI9
A0A059BVL9
A0A059BVP1
A0A059BVP8
A0A059BVQ8
A0A059BVR0
A0A059BVR3
A0A059BVR4
A0A059BVR8
A0A059BVS2
A0A059BVV1
A0A059BVV6
A0A059BVW9
A0A059BVX8
A0A059BVX9
A0A059BW24
A0A059BW28
A0A059BW29
A0A059BW36
A0A059BWG0
A0A059BWH6
A0A059BWM4
A0A059BWM8
A0A059BWP5
A0A059BWQ1
A0A059BWS9
A0A059BWU0
A0A059BWW7
A0A059BX20
A0A059BX35
A0A059BX53
A0A059BX54
A0A059BX63
A0A059BX94
A0A059BXA6
A0A059BXE6
A0A059BXG4
A0A059BXH1
A0A059BXI9
A0A059BXL7
A0A059BXP0
A0A059BXQ9
A0A059BXS9
A0A059BXT9
A0A059BXU6
A0A059BXW6
A0A059BXX2
A0A059BXX8
A0A059BXZ2
A0A059BXZ6
A0A059BXZ8
A0A059BY25
A0A059BY55
A0A059BY57
A0A059BY76
A0A059BY83
A0A059BY87
A0A059BY95
A0A059BY97
A0A059BYB7
A0A059BYC9
A0A059BYF3
A0A059BYG4
A0A059BYJ2
A0A059BYJ8
A0A059BYK3
A0A059BYL0
A0A059BYM5
A0A059BYN5
A0A059BYQ7
A0A059BYS0
A0A059BYS5
A0A059BYS6
A0A059BYV6
A0A059BYV9
A0A059BYX1
A0A059BYY5
A0A059BYZ3
A0A059BYZ4
A0A059BZ10
A0A059BZ26
A0A059BZ40
A0A059BZ53
A0A059BZ80
A0A059BZ85
A0A059BZ88
A0A059BZ95
A0A059BZA2
A0A059BZA7
A0A059BZB2
A0A059BZB7
A0A059BZD9
A0A059BZE7
A0A059BZF0
A0A059BZF5
A0A059BZG9
A0A059BZH7
A0A059BZI2
A0A059BZI3
A0A059BZJ3
A0A059BZM5
A0A059BZP4
A0A059BZS0
A0A059BZS4
A0A059BZS6
A0A059BZS9
A0A059BZV6
A0A059C035
A0A059C037
A0A059C049
A0A059C053
A0A059C063
A0A059C068
A0A059C070
A0A059C085
A0A059C098
A0A059C0B1
A0A059C0B7
A0A059C0C3
A0A059C0E5
A0A059C0H5
A0A059C0I3
A0A059C0K1
A0A059C0K2
A0A059C0K9
A0A059C0M1
A0A059C0N4
A0A059C0N6
A0A059C0R8
A0A059C0V1
A0A059C0V8
A0A059C0W1
A0A059C0W9
A0A059C0Y8
A0A059C0Z3
A0A059C0Z9
A0A059C102
A0A059C108
A0A059C113
A0A059C146
A0A059C153
A0A059C188
A0A059C192
A0A059C198
A0A059C1B3
A0A059C1C8
A0A059C1C9
A0A059C1F3
A0A059C1F5
A0A059C1G2
A0A059C1I4
A0A059C1K2
A0A059C1L7
A0A059C1M6
A0A059C1N1
A0A059C1N9
A0A059C1P4
A0A059C1P8
A0A059C1Q4
A0A059C1Q8
A0A059C1W0
A0A059C1W1
A0A059C1W9
A0A059C259
A0A059C263
A0A059C2A6
A0A059C2D8
A0A059C2F3
A0A059C2F6
A0A059C2F7
A0A059C2G1
A0A059C2G3
A0A059C2G5
A0A059C2G9
A0A059C2H4
A0A059C2H7
A0A059C2I6
A0A059C2J3
A0A059C2J4
A0A059C2K6
A0A059C2L0
A0A059C2P3
A0A059C2P4
A0A059C2Q0
A0A059C2S2
A0A059C2W6
A0A059C2X5
A0A059C2Y4
A0A059C323
A0A059C333
A0A059C336
A0A059C341
A0A059C346
A0A059C381
A0A059C397
A0A059C3C6
A0A059C3K9
A0A059C3L7
A0A059C3N3
A0A059C3Q0
A0A059C3Q4
A0A059C3T4
A0A059C3U1
A0A059C3W2
A0A059C3Y4
A0A059C3Y6
A0A059C3Y9
A0A059C3Z9
A0A059C407
A0A059C417
A0A059C420
A0A059C488
A0A059C4H9
A0A059C4J4
A0A059C4K1
A0A059C4S0
A0A059C4S7
A0A059C4T0
A0A059C4U4
A0A059C4U8
A0A059C4Y5
A0A059C4Z2
A0A059C536
A0A059C541
A0A059C565
A0A059C5E9
A0A059C5I8
A0A059C5L6
A0A059C5L8
A0A059C5Q2
A0A059C5R2
A0A059C5U8
A0A059C5V4
A0A059C5W0
A0A059C5W6
A0A059C5W9
A0A059C5Z6
A0A059C5Z8
A0A059C610
A0A059C622
A0A059C626
A0A059C631
A0A059C643
A0A059C650
A0A059C656
A0A059C665
A0A059C695
A0A059C699
A0A059C6A1
A0A059C6B4
A0A059C6C2
A0A059C6C8
A0A059C6F9
A0A059C6G5
A0A059C6H0
A0A059C6H4
A0A059C6H6
A0A059C6M2
A0A059C6M3
A0A059C6M8
A0A059C6N2
A0A059C6U7
A0A059C6W0
A0A059C6Y7
A0A059C755
A0A059C758
A0A059C783
A0A059C784
A0A059C795
A0A059C7A2
A0A059C7A3
A0A059C7A7
A0A059C7A8
A0A059C7B4
A0A059C7C0
A0A059C7C6
A0A059C7C9
A0A059C7D5
A0A059C7D9
A0A059C7E3
A0A059C7E5
A0A059C7H3
A0A059C7J2
A0A059C7J4
A0A059C7J7
A0A059C7K5
A0A059C7L0
A0A059C7L3
A0A059C7L6
A0A059C7L8
A0A059C7M2
A0A059C7M3
A0A059C7M7
A0A059C7N6
A0A059C7N7
A0A059C7P2
A0A059C7T0
A0A059C7T6
A0A059C7X1
A0A059C7Y6
A0A059C7Z3
A0A059C802
A0A059C806
A0A059C812
A0A059C837
A0A059C843
A0A059C844
A0A059C854
A0A059C856
A0A059C863
A0A059C868
A0A059C875
A0A059C8B8
A0A059C8D0
A0A059C8E6
A0A059C8M7
A0A059C8N9
A0A059C8Q1
A0A059C8R3
A0A059C8S1
A0A059C8S7
A0A059C8T2
A0A059C8T3
A0A059C8U4
A0A059C8U8
A0A059C8V8
A0A059C8W2
A0A059C8W7
A0A059C8W8
A0A059C8X4
A0A059C8X9
A0A059C8Y4
A0A059C8Z1
A0A059C900
A0A059C904
A0A059C908
A0A059C913
A0A059C922
A0A059C940
A0A059C945
A0A059C947
A0A059C950
A0A059C951
A0A059C952
A0A059C955
A0A059C958
A0A059C963
A0A059C965
A0A059C967
A0A059C970
A0A059C971
A0A059C975
A0A059C976
A0A059C979
A0A059C982
A0A059C990
A0A059C9A1
A0A059C9A3
A0A059C9B7
A0A059C9B8
A0A059C9F2
A0A059C9F6
A0A059C9F8
A0A059C9F9
A0A059C9G2
A0A059C9G5
A0A059C9G6
A0A059C9H0
A0A059C9H1
A0A059C9H4
A0A059C9H7
A0A059C9H8
A0A059C9I4
A0A059C9I7
A0A059C9J1
A0A059C9K2
A0A059C9K4
A0A059C9M0
A0A059C9M3
A0A059C9M7
A0A059C9N1
A0A059C9N2
A0A059C9N4
A0A059C9N9
A0A059C9Q5
A0A059C9R0
A0A059C9R7
A0A059C9S8
A0A059C9T2
A0A059C9T5
A0A059C9T6
A0A059C9U5
A0A059C9U9
A0A059C9V2
A0A059C9W0
A0A059C9Z0
A0A059C9Z3
A0A059CA03
A0A059CA07
A0A059CA08
A0A059CA11
A0A059CA18
A0A059CA20
A0A059CA25
A0A059CA49
A0A059CA54
A0A059CA83
A0A059CA89
A0A059CAA0
A0A059CAA5
A0A059CAB0
A0A059CAB5
A0A059CAC1
A0A059CAC4
A0A059CAC9
A0A059CAD1
A0A059CAD5
A0A059CAE0
A0A059CAE7
A0A059CAE9
A0A059CAF8
A0A059CAG0
A0A059CAG3
A0A059CAH2
A0A059CAH3
A0A059CAH7
A0A059CAH8
A0A059CAI3
A0A059CAI8
A0A059CAJ3
A0A059CAK2
A0A059CAK7
A0A059CAM2
A0A059CAM6
A0A059CAN1
A0A059CAN6
A0A059CAN9
A0A059CAP1
A0A059CAP5
A0A059CAP9
A0A059CAQ2
A0A059CAQ6
A0A059CAQ9
A0A059CAR2
A0A059CAR6
A0A059CAS2
A0A059CAU9
A0A059CAW3
A0A059CAX2
A0A059CAX8
A0A059CAZ2
A0A059CB27
A0A059CB29
A0A059CB30
A0A059CB32
A0A059CB42
A0A059CB50
A0A059CB51
A0A059CB52
A0A059CB55
A0A059CB56
A0A059CB62
A0A059CB63
A0A059CB69
A0A059CB89
A0A059CB94
A0A059CBA0
A0A059CBA7
A0A059CBB2
A0A059CBB7
A0A059CBB9
A0A059CBC0
A0A059CBC4
A0A059CBD8
A0A059CBE6
A0A059CBF1
A0A059CBF6
A0A059CBJ6
A0A059CBL1
A0A059CBL4
A0A059CBL5
A0A059CBM2
A0A059CBQ0
A0A059CBS0
A0A059CBS4
A0A059CBS7
A0A059CBT1
A0A059CBT2
A0A059CBT7
A0A059CBU2
A0A059CBV2
A0A059CBV7
A0A059CBW0
A0A059CBX7
A0A059CBY1
A0A059CBY3
A0A059CBY7
A0A059CBZ4
A0A059CBZ8
A0A059CC02
A0A059CC19
A0A059CC35
A0A059CC68
A0A059CC87
A0A059CC89
A0A059CC98
A0A059CCB2
A0A059CCG0
A0A059CCG3
A0A059CCG5
A0A059CCH8
A0A059CCI2
A0A059CCI5
A0A059CCI8
A0A059CCJ4
A0A059CCJ5
A0A059CCK4
A0A059CCM7
A0A059CCN6
A0A059CCR8
A0A059CCT3
A0A059CCV0
A0A059CCV3
A0A059CCV4
A0A059CCV9
A0A059CCW3
A0A059CD29
A0A059CD34
A0A059CD36
A0A059CD40
A0A059CD43
A0A059CD45
A0A059CD78
A0A059CD83
A0A059CD86
A0A059CD96
A0A059CD97
A0A059CDD4
A0A059CDD7
A0A059CDE0
A0A059CDE5
A0A059CDF2
A0A059CDF8
A0A059CDF9
A0A059CDG7
A0A059CDG9
A0A059CDH3
A0A059CDH8
A0A059CDI7
A0A059CDJ0
A0A059CDJ4
A0A059CDJ8
A0A059CDK4
A0A059CDK9
A0A059CDM1
A0A059CDN4
A0A059CDN7
A0A059CDP3
A0A059CDR0
A0A059CDR5
A0A059CDR9
A0A059CDS1
A0A059CDS2
A0A059CDS3
A0A059CDS5
A0A059CDS6
A0A059CDS9
A0A059CDT0
A0A059CDT1
A0A059CDT2
A0A059CDT5
A0A059CDT6
A0A059CDU0
A0A059CDU4
A0A059CDW9
A0A059CDZ1
A0A059CDZ5
A0A059CDZ8
A0A059CE01
A0A059CE06
A0A059CE11
A0A059CE21
A0A059CE23
A0A059CE25
A0A059CE26
A0A059CE33
A0A059CE37
A0A059CE38
A0A059CE41
A0A059CE46
A0A059CE51
A0A059CE56
A0A059CE58
A0A059CE60
A0A059CE67
A0A059CE81
A0A059CE87
A0A059CE90
A0A059CE94
A0A059CE97
A0A059CEA1
A0A059CED0
A0A059CED3
A0A059CED7
A0A059CEE1
A0A059CEE2
A0A059CEE5
A0A059CEE8
A0A059CEF2
A0A059CEF6
A0A059CEG0
A0A059CEG6
A0A059CEM7
A0A059CEN9
A0A059CEP6
A0A059CEP7
A0A059CEQ0
A0A059CER1
A0A059CEV0
A0A059CEV7
A0A059CEW2
A0A059CEX0
A0A059CEX2
A0A059CEX4
A0A059CEX8
A0A059CEX9
A0A059CF04
A0A059CF08
A0A059CF13
A0A059CF15
A0A059CF20
A0A059CF22
A0A059CF25
A0A059CF29
A0A059CF34
A0A059CF94
A0A059CFA3
A0A059CFA7
A0A059CFG7
A0A059CFH7
A0A059CFK3
A0A059CFL2
A0A059CFL6
A0A059CFL9
A0A059CFM1
A0A059CFM3
A0A059CFQ2
A0A059CFQ6
A0A059CFR0
A0A059CFU4
A0A059CFW1
A0A059CFW4
A0A059CFY6
A0A059CFZ1
A0A059CG20
A0A059CG22
A0A059CG35
A0A059CG72
A0A059CG80
A0A059CG82
A0A059CG86
A0A059CG92
A0A059CGC7
A0A059CGD2
A0A059CGD9
A0A059CGE5
A0A059CGE7
A0A059CGF3
A0A059CGF5
A0A059CGG8
A0A059CGG9
A0A059CGJ6
A0A059CGL1
A0A059CGM0
A0A059CGN8
A0A059CGS3
A0A059CGS4
A0A059CGU8
A0A059CGV8
A0A059CGZ2
A0A059CGZ7
A0A059CH05
A0A059CH17
A0A059CH38
A0A059CH55
A0A059CH76
A0A059CH86
A0A059CHD4
A0A059CHE5
A0A059CHG6
A0A059CHH6
A0A059CHU5
A0A059CHV2
A0A059CHV7
A0A059CHW2
A0A059CHW5
A0A059CHY9
A0A059CHZ6
A0A059CI00
A0A059CI09
A0A059CI15
A0A059CI18
A0A059CI26
A0A059CI35
A0A059CI37
A0A059CI39
A0A059CI86
A0A059CID6
A0A059CIG8
A0A059CII2
A0A059CIM0
A0A059CIM2
A0A059CIN7
A0A059CIN9
A0A059CIP1
A0A059CIP5
A0A059CIQ0
A0A059CIS9
A0A059CIT3
A0A059CIV0
A0A059CIV2
A0A059CIZ9
A0A059CJ09
A0A059CJ16
A0A059CJ17
A0A059CJ34
A0A059CJ35
A0A059CJ56
A0A059CJ64
A0A059CJ73
A0A059CJ97
A0A059CJB0
A0A059CJB4
A0A059CJC9
A0A059CJD9
A0A059CJE4
A0A059CJE6
A0A059CJF9
A0A059CJG7
A0A059CJH5
A0A059CJL5
A0A059CJP4
A0A059CJQ7
A0A059CJS8
A0A059CJW1
A0A059CJZ2
A0A059CK12
A0A059CK20
A0A059CK24
A0A059CK26
A0A059CK29
A0A059CK32
A0A059CK36
A0A059CK45
A0A059CK68
A0A059CKA7
A0A059CKJ2
A0A059CKJ5
A0A059CKK8
A0A059CKL9
A0A059CKM7
A0A059CKN2
A0A059CKN8
A0A059CKS6
A0A059CKT3
A0A059CKX4
A0A059CKX6
A0A059CKY1
A0A059CKY5
A0A059CL05
A0A059CL14
A0A059CL26
A0A059CL60
A0A059CL62
A0A059CL63
A0A059CL71
A0A059CL77
A0A059CLA2
A0A059CLB2
A0A059CLC9
A0A059CLD2
A0A059CLD9
A0A059CLF0
A0A059CLF7
A0A059CLF8
A0A059CLJ1
A0A059CLK8
A0A059CLL3
A0A059CLP9
A0A059CLQ2
A0A059CLR7
A0A059CLS0
A0A059CLS3
A0A059CLV3
A0A059CLV7
A0A059CLV8
A0A059CLW3
A0A059CLW5
A0A059CLY6
A0A059CLZ5
A0A059CLZ7
A0A059CM10
A0A059CM21
A0A059CM27
A0A059CM29
A0A059CM31
A0A059CM32
A0A059CM33
A0A059CM49
A0A059CM58
A0A059CM66
A0A059CM77
A0A059CM83
A0A059CMA3
A0A059CMB7
A0A059CMD4
A0A059CMD6
A0A059CME7
A0A059CMF0
A0A059CMG7
A0A059CMI3
A0A059CMK2
A0A059CMK6
A0A059CML8
A0A059CMM1
A0A059CMM3
A0A059CMS9
A0A059CMU1
A0A059CMX7
A0A059CN03
A0A059CN09
A0A059CN11
A0A059CN15
A0A059CN18
A0A059CN20
A0A059CN29
A0A059CN44
A0A059CN52
A0A059CN82
A0A059CN96
A0A059CNA1
A0A059CNA3
A0A059CNC6
A0A059CNE8
A0A059CNF4
A0A059CNI6
A0A059CNI7
A0A059CNL7
A0A059CNL8
A0A059CNL9
A0A059CNM4
A0A059CNN1
A0A059CNP8
A0A059CNS2
A0A059CNS8
A0A059CNW1
A0A059CNW6
A0A059CNX4
A0A059CNX7
A0A059CP09
A0A059CP12
A0A059CP19
A0A059CP25
A0A059CP47
A0A059CP50
A0A059CP62
A0A059CP86
A0A059CP97
A0A059CPA5
A0A059CPB2
A0A059CPB4
A0A059CPC6
A0A059CPF2
A0A059CPG9
A0A059CPI2
A0A059CPJ8
A0A059CPK2
A0A059CPL8
A0A059CPM1
A0A059CPM6
A0A059CPM7
A0A059CPN9
A0A059CPQ2
A0A059CPQ5
A0A059CPR5
A0A059CPR8
A0A059CPS9
A0A059CPT7
A0A059CPT8
A0A059CPU8
A0A059CPV1
A0A059CPV6
A0A059CPW3
A0A059CPW6
A0A059CPX4
A0A059CPZ7
A0A059CQ26
A0A059CQ51
A0A059CQ54
A0A059CQ77
A0A059CQA1
A0A059CQB0
A0A059CQD9
A0A059CQE6
A0A059CQH0
A0A059CQH1
A0A059CQI8
A0A059CQJ3
A0A059CQK4
A0A059CQK6
A0A059CQK9
A0A059CQL1
A0A059CQP4
A0A059CQP7
A0A059CQR3
A0A059CQS0
A0A059CQW9
A0A059CQX6
A0A059CR12
A0A059CR14
A0A059CR38
A0A059CR42
A0A059CR87
A0A059CR90
A0A059CRD8
A0A059CRE5
A0A059CRE9
A0A059CRF3
A0A059CRI1
A0A059CRI6
A0A059CRK9
A0A059CRM1
A0A059CRQ1
A0A059CRR3
A0A059CRY7
A0A059CRZ5
A0A059CS16
A0A059CS20
A0A059CS21
A0A059CS29
A0A059CS60
A0A059CS83
A0A059CSA5
A0A059CSB7
A0A059CSC2
A0A059CSF1
A0A059CSF4
A0A059CSF5
A0A059CSL6
A0A059CSN4
A0A059CSP0
A0A059CSR3
A0A059CST0
A0A059CSV8
A0A059CSX1
A0A059CT26
A0A059CT51
A0A059CTA2
A0A059CTB3
A0A059CTC4
A0A059CTC6
A0A059CTD5
A0A059CTF1
A0A059CTJ2
A0A059CTJ3
A0A059CTK4
A0A059CTM4
A0A059CTP5
A0A059CTQ8
A0A059CTS4
A0A059CTT2
A0A059CTU5
A0A059CTV8
A0A059CTY8
A0A059CU06
A0A059CU53
A0A059CU56
A0A059CU60
A0A059CU62
A0A059CU74
A0A059CUB5
A0A059CUD3
A0A059CUF8
A0A059CUH5
A0A059CUI9
A0A059CUL3
A0A059CUR5
A0A059CUT8
A0A059CUU1
A0A059CUV0
A0A059CUW5
A0A059CUY0
A0A059CUY6
A0A059CV13
A0A059CV45
A0A059CV48
A0A059CV62
A0A059CV67
A0A059CVA2
A0A059CVA7
A0A059CVD4
A0A059CVD8
A0A059CVF8
A0A059CVG0
A0A059CVG7
A0A059CVI7
A0A059CVJ3
A0A059CVJ5
A0A059CVJ9
A0A059CVN7
A0A059CVP4
A0A059CVP8
A0A059CVR2
A0A059CVR6
A0A059CVU7
A0A059CVV0
A0A059CVV1
A0A059CVV4
A0A059CVZ5
A0A059CW10
A0A059CW14
A0A059CW18
A0A059CW42
A0A059CW65
A0A059CW70
A0A059CWB3
A0A059CWB7
A0A059CWC1
A0A059CWC3
A0A059CWD6
A0A059CWE2
A0A059CWF2
A0A059CWL8
A0A059CWM6
A0A059CWM9
A0A059CWN9
A0A059CWQ8
A0A059CWR2
A0A059CWT2
A0A059CWV8
A0A059CWX3
A0A059CWX7
A0A059CWX8
A0A059CWY2
A0A059CWY6
A0A059CWY8
A0A059CWZ2
A0A059CX41
A0A059CX52
A0A059CX55
A0A059CX81
A0A059CX84
A0A059CX87
A0A059CX92
A0A059CX96
A0A059CXA1
A0A059CXA9
A0A059CXB0
A0A059CXC2
A0A059CXD0
A0A059CXE7
A0A059CXH8
A0A059CXL1
A0A059CXM8
A0A059CXN1
A0A059CXN8
A0A059CXP1
A0A059CXQ0
A0A059CXQ3
A0A059CXS5
A0A059CXS7
A0A059CXT1
A0A059CXT4
A0A059CXT8
A0A059CXU6
A0A059CXV0
A0A059CXV3
A0A059CXV9
A0A059CXW0
A0A059CXW3
A0A059CXX7
A0A059CXX9
A0A059CXY3
A0A059CXY4
A0A059CXY8
A0A059CXZ3
A0A059CXZ9
A0A059CY04
A0A059CY10
A0A059CY51
A0A059CY52
A0A059CY65
A0A059CY67
A0A059CY92
A0A059CY96
A0A059CYA0
A0A059CYA4
A0A059CYA8
A0A059CYB8
A0A059CYB9
A0A059CYE8
A0A059CYF4
A0A059CYF7
A0A059CYG0
A0A059CYG3
A0A059CYG4
A0A059CYG5
A0A059CYG9
A0A059CYL8
A0A059CYN0
A0A059CYP3
A0A059CYQ5
A0A059CYR0
A0A059CYS6
A0A059CYT1
A0A059CYT7
A0A059CYU2
A0A059CYV3
A0A059CYV8
A0A059CYW2
A0A059CYZ4
A0A059CZ20
A0A059CZ72
A0A059CZ78
A0A059CZ79
A0A059CZ81
A0A059CZ84
A0A059CZ88
A0A059CZB9
A0A059CZC8
A0A059CZD4
A0A059CZE7
A0A059CZF2
A0A059CZF9
A0A059CZG4
A0A059CZH0
A0A059CZH3
A0A059CZH6
A0A059CZL0
A0A059CZL5
A0A059CZM3
A0A059CZP8
A0A059CZP9
A0A059CZQ6
A0A059CZR6
A0A059CZW1
A0A059CZX3
A0A059CZX4
A0A059CZY0
A0A059CZY3
A0A059CZY8
A0A059D010
A0A059D015
A0A059D028
A0A059D031
A0A059D036
A0A059D041
A0A059D086
A0A059D0B4
A0A059D0B5
A0A059D0B9
A0A059D0C0
A0A059D0C5
A0A059D0D4
A0A059D0F0
A0A059D0F5
A0A059D0F9
A0A059D0G3
A0A059D0G4
A0A059D0J2
A0A059D0K6
A0A059D0L7
A0A059D0M2
A0A059D0M3
A0A059D0N9
A0A059D0P0
A0A059D0P6
A0A059D0Q2
A0A059D0T6
A0A059D0X0
A0A059D0Y3
A0A059D0Z5
A0A059D113
A0A059D130
A0A059D136
A0A059D161
A0A059D171
A0A059D173
A0A059D174
A0A059D175
A0A059D178
A0A059D1C8
A0A059D1F0
A0A059D1I2
A0A059D1I5
A0A059D1J0
A0A059D1J8
A0A059D1K0
A0A059D1M1
A0A059D1M5
A0A059D1N7
A0A059D1S0
A0A059D1S5
A0A059D1T2
A0A059D1W7
A0A059D1Y1
A0A059D1Y4
A0A059D206
A0A059D211
A0A059D230
A0A059D238
A0A059D240
A0A059D249
A0A059D252
A0A059D2A0
A0A059D2C6
A0A059D2D5
A0A059D2F5
A0A059D2F7
A0A059D2G1
A0A059D2I6
A0A059D2I7
A0A059D2J3
A0A059D2V0
A0A059D2V1
A0A059D342
A0A059D344
A0A059D350
A0A059D354
A0A059D366
A0A059D3B7
A0A059D3E5
A0A059D3H8
A0A059D3K4
A0A059D3M4
A0A059D3X1
A0A059D3X5
A0A059D3Z6
A0A059D3Z8
A0A059D401
A0A059D415
A0A059D469
A0A059D498
A0A059D4D7
A0A059D4G9
A0A059D4H7
A0A059D4K2
A0A059D4M9
A0A059D4Q0
A0A059D4S6
A0A059D4S7
A0A059D4U1
A0A059D4W8
A0A059D4X0
A0A059D4X9
A0A059D4Y3
A0A059D537
A0A059D557
A0A059D582
A0A059D591
A0A059D5C8
A0A059D5F0
A0A059D5J6
A0A059D5L0
A0A059D5N2
A0A059D5S6
A0A059D5U3
A0A059D5W0
A0A059D5X0
A0A059D5X5
A0A059D5X9
A0A059D5Y0
A0A059D604
A0A059D606
A0A059D622
A0A059D643
A0A059D6A4
A0A059D6A6
A0A059D6B1
A0A059D6B6
A0A059D6C1
A0A059D6C5
A0A059D6E8
A0A059D6F1
A0A059D6H9
A0A059D6I0
A0A059D6J6
A0A059D6K1
A0A059D6L0
A0A059D6M1
A0A059D6M5
A0A059D6N0
A0A059D6N1
A0A059D6S1
A0A059D6S6
A0A059D6T2
A0A059D6T7
A0A059D6U0
A0A059D6U3
A0A059D6X4
A0A059D6Y0
A0A059D719
A0A059D730
A0A059D746
A0A059D762
A0A059D778
A0A059D795
A0A059D7A8
A0A059D7D0
A0A059D7D4
A0A059D7E0
A0A059D7E5
A0A059D7F0
A0A059D7H0
A0A059D7H4
A0A059D7H9
A0A059D7J1
A0A059D7K6
A0A059D7K9
A0A059D7N5
A0A059D7N7
A0A059D7Q2
A0A059D7T6
A0A059D7U0
A0A059D7X2
A0A059D7Z2
A0A059D829
A0A059D864
A0A059D865
A0A059D870
A0A059D873
A0A059D8A7
A0A059D8C4
A0A059D8D4
A0A059D8E1
A0A059D8G6
A0A059D8H2
A0A059D8J9
A0A059D8T9
A0A059D8Y2
A0A059D8Y7
A0A059D8Y8
A0A059D905
A0A059D949
A0A059D950
A0A059D957
A0A059D9B0
A0A059D9D5
A0A059D9L0
A0A059D9L4
A0A059D9N0
A0A059D9Q5
A0A059D9T0
A0A059D9V6
A0A059DA15
A0A059DA56
A0A059DA92
A0A059DA99
A0A059DAE4
A0A059DAF1
A0A059DAQ9
A0A059DAT0
A0A059DAT5
A0A059DAT7
A0A059DAU2
A0A059DAV1
A0A059DAY1
A0A059DAZ5
A0A059DB31
A0A059DB38
A0A059DB62
A0A059DB78
A0A059DB85
A0A059DBA8
A0A059DBB6
A0A059DBB7
A0A059DBC1
A0A059DBC6
A0A059DBC8
A0A059DBD6
A0A059DBG6
A0A059DBJ0
A0A059DBN0
A0A059DBP0
A0A059DBP7
A0A059DBP8
A0A059DBQ0
A0A059DBQ6
A0A059DBS0
A0A059DBT2
A0A059DBX1
A0A059DBX5
A0A059DBZ1
A0A059DC01
A0A059DC31
A0A059DC42
A0A059DC53
A0A059DC56
A0A059DC72
A0A059DC82
A0A059DC99
A0A059DCA7
A0A059DCB9
A0A059DCD0
A0A059DCE9
A0A059DCF1
A0A059DCF4
A0A059DCH0
A0A059DCI1
A0A059DCJ3
A0A059DCJ4
A0A059DCJ5
A0A059DCK6
A0A059DCL5
A0A059DCL8
A0A059DCM5
A0A059DCP8
A0A059DCS6
A0A059DCT3
A0A059DCV1
A0A059DCV5
A0A059DCV6
A0A059DCW3
A0A059DCZ3
A0A059DD01
A0A059DD09
A0A059DD12
A0A059DD13
A0A059DD44
A0A059DD45
A0A059DD62
A0A059DD71
A0A059DD91
A0A059DDB0
A0A059DDB1
A0A059DDB9
A0A059DDC8
A0A059DDF6
A0A059DDG1
A0A059DDG4
A0A059DDH1
A0A059DDH2
A0A059DDL1
A0A059DDN2
A0A059DDN3
A0A059DDN6
A0A059DDN9
A0A059DDP6
A0A059DDR6
A0A059DDV1
A0A059DDV4
A0A059DDW2
A0A059DDW3
A0A059DDX8
A0A059DE11
A0A059DE13
A0A059DE46
A0A059DE50
A0A059DE51
A0A059DE53
A0A059DE54
A0A059DE56
A0A059DE57
A0A059DED1
A0A059DEG6
A0A059DEH2
A0A059DEH6
A0A059DEH8
A0A059DEI0
A0A059DEI4
A0A059DEL6
A0A059DEM4
A0A059DEM9
A0A059DEN4
A0A059DEN6
A0A059DEN7
A0A059DEP0
A0A059DET7
A0A059DEU4
A0A059DEX2
A0A059DEX4
A0A059DEY2
A0A059DEY6
A0A059DEY9
A0A059DF04
A0A059DF09
A0A059DF38
A0A059DF42
A0A059DF47
A0A059DF51
A0A059DF54
A0A059DFA9
A0A059DFB6
A0A059DFC8
A0A059DFD4
A0A059DFD9
A0A059DFF0
A0A059DFF6
A0A059DFH4
A0A059DFK8
A0A059DFL6
A0A059DFM1
A0A059DFM5
A0A059DFP1
A0A059DFR5
A0A059DFR6
A0A059DFU9
A0A059DFX8
A0A059DFY2
A0A059DFY6
A0A059DFY9
A0A059DFZ4
A0A059DFZ6
A0A059DG00
A0A059DG91
A0A059DG93
A0A059DG97
A0A059DG99
A0A059DGA8
A0A059DGC1
A0A059DGC7
A0A059DGD7
A0A059DGE3
A0A059DGE5
A0A059DGF0
A0A059DGF5
A0A059DGG0
A0A059DGG6
A0A059DGG8
A0A059DGH8
A0A059DGK9
A0A059DGL1
A0A059DGP9
A0A059DGQ2
A0A059DGQ7
A0A059DGR6
A0A059DGU2
A0A059DGU9
A0A059DGV1
A0A059DGV4
A0A059DGV7
A0A059DGX5
A0A059DGY3
A0A059DGY9
A0A059DGZ4
A0A059DH02
A0A059DH13
A0A059DH41
A0A059DH46
A0A059DH67
A0A059DH72
A0A059DH75
A0A059DHB9
A0A059DHC4
A0A059DHD4
A0A059DHF2
A0A059DHF4
A0A059DHG7
A0A059DHH4
A0A059DHK4
A0A059DHL0
A0A059DHN7
A0A059DHP0
A0A059DHP5
A0A059DHP9
A0A059DHT6
A0A059DHU1
A0A059DHY8
A0A059DHZ6
A0A059DI00
A0A059DI52
A0A059DI56
A0A059DI59
A0A059DI99
A0A059DIC6
A0A059DID2
A0A059DIF0
A0A059DIG0
A0A059DIM1
A0A059DIM2
A0A059DIM4
A0A059DIN1
A0A059DIP1
A0A059DIQ9
A0A059DIS0
A0A059DIV6
A0A059DJ09
A0A059DJ31
A0A059DJ33
A0A059DJ34
A0A059DJ60
A0A059DJ65
A0A059DJ86
A0A059DJ95
A0A059DJC6
A0A059DJC8
A0A059DJD8
A0A059DJG5
A0A059DJI8
A0A059DJK6
A0A059DJM6
A0A059DJR2
A0A059DJT2
A0A059DJT4
A0A059DJT9
A0A059DJU8
A0A059DJV8
A0A059DJW5
A0A059DK15
A0A059DK30
A0A059DK98
A0A059DKB6
A0A059DKC6
A0A059DKD8
A0A059DKD9
A0A059DKE5
A0A059DKF1
A0A059DKF5
A0A059DKL3
A0A059EGB2
A0A059EGT5
A0A059EGW1
A0A059EH55
A0A059EHB2
A0A059EHF2
A0A059EHK7
A0A059EHV3
A0A059EI12
A0A059EI42
A0A059EIE7
A0A059EIL7
A0A059EIN0
A0A059EIS2
A0A059EIT4
A0A059EJ17
A0A059EJ54
A0A059EJH2
A0A059EJR2
A0A059EJU5
A0A059EJW2
A0A059EKB4
A0A059EKK3
A0A059EKK9
A0A059EKS3
A0A059EKT5
A0A059EL31
A0A059EM55
A0A059EMB4
A0A059EMD2
A0A059EMD5
A0A059EMZ0
A0A059EMZ4
A0A059ENM8
A0A059EPF6
A0A059EQH5
A0A059EQM8
A0A059ER04
A0A059ER98
A0A059ERE1
A0A059ES76
A0A059ESG5
A0A059ESP2
A0A059ESX4
A0A059ESY0
A0A059ET21
A0A059ET94
A0A059ETR1
A0A059ETW5
A0A059EUM5
A0A059EW06
A0A059EW44
A0A059EWP2
A0A059EX85
A0A059EXC5
A0A059EXE9
A0A059EXF3
A0A059EXS0
A0A059EXU1
A0A059EXX3
A0A059EY00
A0A059EYA0
A0A059EYC9
A0A059EYX1
A0A059EZ05
A0A059EZ21
A0A059EZ45
A0A059EZ92
A0A059EZM0
A0A059EZR2
A0A059EZS4
A0A059EZW4
A0A059F032
A0A059F0D0
A0A059F0D1
A0A059F0G1
A0A059F0M3
A0A059F0Z4
A0A059F177
A0A059F181
A0A059F1V1
A0A059F1X9
A0A059F270
A0A059F281
A0A059F284
A0A059F290
A0A059F2U8
A0A059F308
A0A059F310
A0A059F362
A0A059F399
A0A059F3T2
A0A059F3T6
A0A059F4B2
A0A059F4R0
A0A059F578
A0A059F5H9
A0A059F5J3
A0A059F649
A0A059P1A0
A0A059P1A3
A0A059P1A6
A0A059P1B9
A0A059P1C3
A0A059P1C8
A0A059P1E0
A0A059P1E1
A0A059P1I6
A0A059P1I7
A0A059P8K9
A0A059PAV5
A0A059PB47
A0A059PCS9
A0A059PDT9
A0A059PEA6
A0A059PEA8
A0A059PEQ0
A0A059PFE2
A0A059PFE6
A0A059PXT7
A0A059PXU0
A0A059PYQ9
A0A059PYR3
A0A059PYR7
A0A059PYU7
A0A059PYV1
A0A059PYY5
A0A059PYY7
A0A059PYZ9
A0A059PZ02
A0A059PZ06
A0A059PZ22
A0A059PZ26
A0A059PZ30
A0A059PZ33
A0A059PZ58
A0A059PZ66
A0A059PZ82
A0A059PZA0
A0A059PZA3
A0A059PZB4
A0A059PZB8
A0A059PZC4
A0A059PZG6
A0A059PZI9
A0A059PZJ7
A0A059PZK5
A0A059PZK9
A0A059PZN0
A0A059PZN7
A0A059PZQ5
A0A059PZR2
A0A059PZR3
A0A059PZR8
A0A059PZS3
A0A059PZS9
A0A059PZT0
A0A059PZT4
A0A059PZU5
A0A059PZV5
A0A059PZW1
A0A059PZX5
A0A059Q031
A0A059Q045
A0A059Q051
A0A059Q086
A0A059Q0A0
A0A059Q0A6
A0A059Q0B5
A0A059Q0G0
A0A059Q0H9
A0A059Q0I3
A0A059Q0N3
A0A059Q0N4
A0A059Q0R0
A0A059Q0R9
A0A059Q0T1
A0A059Q0T9
A0A059Q0U2
A0A059Q0V0
A0A059Q0V7
A0A059Q0V9
A0A059Q0Y9
A0A059Q114
A0A059Q131
A0A059Q159
A0A059Q180
A0A059Q183
A0A059Q187
A0A059Q194
A0A059Q198
A0A059Q1B1
A0A059Q1C2
A0A059Q1D1
A0A059Q1D4
A0A059Q1E4
A0A059Q1E6
A0A059Q1L2
A0A059Q1L7
A0A059Q1N2
A0A059Q1P1
A0A059Q1P4
A0A059Q1Q8
A0A059Q1R3
A0A059Q1W1
A0A059Q1X5
A0A059Q1X9
A0A059Q200
A0A059Q224
A0A059Q238
A0A059Q247
A0A059Q251
A0A059Q273
A0A059Q276
A0A059Q2B2
A0A059Q2B4
A0A059Q2E3
A0A059Q2G4
A0A059Q2H5
A0A059Q2I3
A0A059Q2J8
A0A059Q2L7
A0A059Q2P7
A0A059Q2Q3
A0A059Q2Q4
A0A059Q2S0
A0A059Q2T9
A0A059Q2X4
A0A059Q2Y2
A0A059Q303
A0A059Q311
A0A059Q313
A0A059Q328
A0A059Q340
A0A059Q378
A0A059Q383
A0A059Q389
A0A059Q390
A0A059Q392
A0A059Q396
A0A059Q3A3
A0A059Q3A9
A0A059Q3B2
A0A059Q3D1
A0A059Q7R9
A0A059Q8K7
A0A059Q9R2
A0A059QB05
A0A059QCP8
A0A059STW4
A0A059SWZ7
A0A059SX02
A0A059SX06
A0A059SX11
A0A059SX15
A0A059SZE5
A0A059SZF0
A0A059SZF7
A0A059SZG0
A0A059SZG4
A0A059SZG9
A0A059SZH4
A0A059SZH8
A0A059SZI2
A0A059SZI9
A0A059SZJ4
A0A059SZJ9
A0A059SZK5
A0A059SZN0
A0A059SZP3
A0A059SZP9
A0A059SZQ6
A0A059SZR0
A0A059SZS0
A0A059SZS5
A0A059SZT1
A0A059SZU3
A0A059SZV6
A0A059SZW2
A0A059SZX3
A0A059SZY7
A0A059SZZ3
A0A059T006
A0A059T060
A0A059T065
A0A059T069
A0A059T077
A0A059T081
A0A059T085
A0A059T093
A0A059T097
A0A059T0A3
A0A059T0A8
A0A059T0B4
A0A059T0C5
A0A059T0E1
A0A059T0E6
A0A059T0F1
A0A059T0F4
A0A059T0F5
A0A059T0F9
A0A059T0G1
A0A059T0G5
A0A059T0G6
A0A059T0H0
A0A059T0H2
A0A059T0H3
A0A059T0H9
A0A059T0I2
A0A059T0I6
A0A059T0J0
A0A059T0J3
A0A059T0J4
A0A059T0J8
A0A059T0J9
A0A059T0K3
A0A059T0K7
A0A059T0L0
A0A059T0L3
A0A059T0L7
A0A059T0M1
A0A059T0M5
A0A059T0M8
A0A059T0M9
A0A059T0N6
A0A059T0P4
A0A059T0Q5
A0A059T0R3
A0A059T0R6
A0A059T0S8
A0A059T0T0
A0A059T0T4
A0A059T0U4
A0A059T146
A0A059T153
A0A059T156
A0A059T160
A0A059T171
A0A059T174
A0A059T177
A0A059T188
A0A059T190
A0A059T192
A0A059T193
A0A059T196
A0A059T198
A0A059T199
A0A059T1A0
A0A059T1A1
A0A059T1A2
A0A059T1A3
A0A059T1A4
A0A059T1A5
A0A059T1A6
A0A059T1A8
A0A059T1B0
A0A059T1B2
A0A059T1B3
A0A059T1B8
A0A059T1B9
A0A059T1C0
A0A059T1C1
A0A059T1C2
A0A059T1C3
A0A059T1C4
A0A059T1C6
A0A059T1C8
A0A059T1C9
A0A059T1D0
A0A059T1D1
A0A059T1D5
A0A059T1D6
A0A059T1D7
A0A059T1D8
A0A059T1D9
A0A059T1E0
A0A059T1E2
A0A059T1E3
A0A059T1E4
A0A059T1E5
A0A059T1E6
A0A059T1E7
A0A059T1E9
A0A059T1F1
A0A059T1F6
A0A059T1F8
A0A059T1G0
A0A059T1G2
A0A059T1G4
A0A059T2X3
A0A059T303
A0A059T311
A0A059T4M4
A0A059T4S5
A0A059T508
A0A059TAG7
A0A059TAV4
A0A059TCS1
A0A059TCX9
A0A059TDS0
A0A059TM03
A0A059TP61
A0A059TPA7
A0A059TQS2
A0A059TS85
A0A059TVT1
A0A059TX05
A0A059TX59
A0A059TX64
A0A059TX73
A0A059TY66
A0A059TYE0
A0A059TZJ5
A0A059TZU0
A0A059TZX3
A0A059U0D0
A0A059U0D7
A0A059U0E1
A0A059U0F4
A0A059U106
A0A059U115
A0A059U186
A0A059U1H9
A0A059U1I1
A0A059U1K2
A0A059U1S7
A0A059U1U7
A0A059U1V8
A0A059U286
A0A059U2E4
A0A059U2G8
A0A059U2H3
A0A059U3H2
A0A059U454
A0A059U8K6
A0A059UAW1
A0A059UAW6
A0A059UAX1
A0A059UAX6
A0A059UAY0
A0A059UAY5
A0A059UAY8
A0A059UAZ1
A0A059UAZ6
A0A059UB02
A0A059UB06
A0A059UB12
A0A059UB16
A0A059UB20
A0A059UB23
A0A059UB27
A0A059UB30
A0A059UB35
A0A059UB38
A0A059UB42
A0A059UB47
A0A059UB53
A0A059UB57
A0A059UB62
A0A059UB66
A0A059UB72
A0A059UB77
A0A059UB83
A0A059UB89
A0A059UB94
A0A059UBA4
A0A059UBB6
A0A059UBC1
A0A059UBC6
A0A059UBD1
A0A059UBD7
A0A059UBE0
A0A059UBE5
A0A059UBF1
A0A059UBF5
A0A059UBG0
A0A059UDS5
A0A059UDT6
A0A059UDY2
A0A059UEY4
A0A059UEY8
A0A059UEZ3
A0A059UEZ7
A0A059UF01
A0A059UF12
A0A059UF17
A0A059UF21
A0A059UF26
A0A059UF31
A0A059UF35
A0A059UF41
A0A059UF47
A0A059UF51
A0A059UF56
A0A059UF61
A0A059UF66
A0A059UF72
A0A059UF77
A0A059UF81
A0A059UF86
A0A059UF92
A0A059UF96
A0A059UFA1
A0A059UFA8
A0A059UFB1
A0A059UFB5
A0A059UFC0
A0A059UFC4
A0A059UFC8
A0A059UFD3
A0A059UFD7
A0A059UFE2
A0A059UFE7
A0A059UFF4
A0A059UFG0
A0A059UFG5
A0A059UFH1
A0A059UFH6
A0A059UFI1
A0A059UFI8
A0A059UG66
A0A059UG68
A0A059UG73
A0A059UG77
A0A059UG80
A0A059UG85
A0A059UG90
A0A059UG94
A0A059UG98
A0A059UGA2
A0A059UGA6
A0A059UGB0
A0A059UGB5
A0A059UGC0
A0A059UGC6
A0A059UGC9
A0A059UGD3
A0A059UGD8
A0A059UGE2
A0A059UGE7
A0A059UGF1
A0A059UGF5
A0A059UGG0
A0A059UGG4
A0A059UGG8
A0A059UGH3
A0A059UGH8
A0A059UGI4
A0A059UGJ0
A0A059UGJ5
A0A059UGK1
A0A059UGK7
A0A059UGL1
A0A059UGL8
A0A059UGM3
A0A059UGM8
A0A059UGN2
A0A059UGN6
A0A059UGP0
A0A059UGP3
A0A059UGP9
A0A059UGQ3
A0A059UGQ8
A0A059UH08
A0A059UHH2
A0A059UHI0
A0A059UHJ9
A0A059UJ94
A0A059UJ98
A0A059UJA2
A0A059UJA7
A0A059UJB1
A0A059UJB8
A0A059UJC2
A0A059UJC6
A0A059UJD1
A0A059UJD7
A0A059UJE2
A0A059UJE7
A0A059UJF2
A0A059UJF7
A0A059UJG5
A0A059UJG8
A0A059UJH4
A0A059UJI0
A0A059UJI5
A0A059UJJ1
A0A059UJJ6
A0A059UJK2
A0A059UJK8
A0A059UJL5
A0A059UJM0
A0A059UJM3
A0A059UJM7
A0A059UJN1
A0A059UJN6
A0A059UJP0
A0A059UJP4
A0A059UJP9
A0A059UJQ3
A0A059UJQ7
A0A059UJR2
A0A059UJR5
A0A059UJR9
A0A059UJS3
A0A059UJS8
A0A059UJT3
A0A059UJT4
A0A059UJT6
A0A059UJT8
A0A059UJU0
A0A059UJU1
A0A059UJU3
A0A059UJU4
A0A059UJU7
A0A059UJV1
A0A059UJV3
A0A059UJW0
A0A059UJW4
A0A059UJW7
A0A059UJW9
A0A059UJX3
A0A059UJX7
A0A059UJX9
A0A059UJY3
A0A059UJY6
A0A059UJY8
A0A059UJZ1
A0A059UJZ4
A0A059UJZ8
A0A059UK01
A0A059UK05
A0A059UK08
A0A059UK11
A0A059UK13
A0A059UK16
A0A059UK18
A0A059UK20
A0A059UK24
A0A059UK27
A0A059UK32
A0A059UK35
A0A059UK40
A0A059UK45
A0A059UK49
A0A059UK54
A0A059UK58
A0A059UK62
A0A059UK70
A0A059UK75
A0A059UK79
A0A059UPT0
A0A059UPY0
A0A059UPY8
A0A059UPZ3
A0A059UQ00
A0A059UQ02
A0A059UQ27
A0A059UQ29
A0A059UQ33
A0A059UQ39
A0A059UQ44
A0A059UQ74
A0A059UQ75
A0A059UQE2
A0A059UQI9
A0A059UQP2
A0A059UQR9
A0A059UQT5
A0A059UQT7
A0A059UQU6
A0A059UQW0
A0A059UQX9
A0A059UQY8
A0A059UQZ5
A0A059UR03
A0A059UR58
A0A059URG3
A0A059URN9
A0A059URR7
A0A059URS1
A0A059URU0
A0A059URW3
A0A059URX5
A0A059US25
A0A059US65
A0A059USA9
A0A059USC4
A0A059USF1
A0A059USF2
A0A059USJ0
A0A059USK0
A0A059USL8
A0A059USM2
A0A059USN8
A0A059UST7
A0A059UST9
A0A059USU0
A0A059USW1
A0A059UT04
A0A059UT17
A0A059UT58
A0A059UT65
A0A059UT96
A0A059UT99
A0A059UTB6
A0A059UTC1
A0A059UTD7
A0A059UTE8
A0A059UTF3
A0A059UTF9
A0A059UTK7
A0A059UTL0
A0A059UTM1
A0A059UTP1
A0A059UTQ0
A0A059UTQ9
A0A059UTR1
A0A059UTT3
A0A059UTU7
A0A059UTV1
A0A059UTV7
A0A059UTZ3
A0A059UTZ7
A0A059UU49
A0A059UU70
A0A059UUA3
A0A059UUA4
A0A059UUA8
A0A059UUB7
A0A059UUC6
A0A059UUE7
A0A059UUE9
A0A059UUG7
A0A059UUH1
A0A059UUJ5
A0A059UUJ8
A0A059UUL0
A0A059UUN4
A0A059UUP3
A0A059UUR0
A0A059UUU3
A0A059UV18
A0A059UV29
A0A059UV43
A0A059UV53
A0A059UV57
A0A059UV65
A0A059UV72
A0A059UV91
A0A059UVF8
A0A059UVK5
A0A059UVK6
A0A059UVM8
A0A059UVQ0
A0A059UVU3
A0A059UVV0
A0A059UVX4
A0A059UVZ6
A0A059UW04
A0A059UW97
A0A059UWF9
A0A059UWG1
A0A059UWG2
A0A059UWG6
A0A059UWJ3
A0A059UWK8
A0A059UWM1
A0A059UWN2
A0A059UWP4
A0A059UWP8
A0A059UWR4
A0A059UWS6
A0A059UWT7
A0A059UWU6
A0A059UWX4
A0A059UWZ1
A0A059UX94
A0A059UXA4
A0A059UXB4
A0A059UXC6
A0A059UXD2
A0A059UXJ7
A0A059UXM5
A0A059UXQ3
A0A059UXW2
A0A059UXW8
A0A059UXZ6
A0A059UXZ8
A0A059UY18
A0A059UY24
A0A059UY44
A0A059UY61
A0A059UY79
A0A059UY90
A0A059UYE8
A0A059UYL0
A0A059UYL1
A0A059UYL7
A0A059UYS2
A0A059UYW0
A0A059UYW6
A0A059UYW9
A0A059UYZ9
A0A059UZ03
A0A059UZ05
A0A059UZ06
A0A059UZ22
A0A059UZ47
A0A059UZ80
A0A059UZ96
A0A059UZE7
A0A059UZF0
A0A059UZF3
A0A059UZG1
A0A059UZI0
A0A059UZM2
A0A059UZR3
A0A059UZS3
A0A059UZW4
A0A059UZX0
A0A059UZZ9
A0A059V007
A0A059V025
A0A059V048
A0A059V066
A0A059V073
A0A059V082
A0A059V094
A0A059V0A5
A0A059V0F0
A0A059V0G0
A0A059V0G5
A0A059V0H1
A0A059V0J6
A0A059V0K8
A0A059V0L4
A0A059V0M5
A0A059V0R1
A0A059V0S1
A0A059V0T6
A0A059V0V9
A0A059V134
A0A059V196
A0A059V1B1
A0A059V1E1
A0A059V1F7
A0A059V1H1
A0A059V1J5
A0A059V1K8
A0A059V1L3
A0A059V1N3
A0A059V1R8
A0A059V1X5
A0A059V1Y4
A0A059V289
A0A059V296
A0A059V2A8
A0A059V2B8
A0A059V2B9
A0A059V2D6
A0A059V2H2
A0A059V2Q8
A0A059V2R1
A0A059V2R3
A0A059V2T8
A0A059V2U9
A0A059V2Y6
A0A059V2Z1
A0A059V309
A0A059V321
A0A059V334
A0A059V350
A0A059V356
A0A059V3A0
A0A059V3B0
A0A059V3B2
A0A059V3G7
A0A059V3J1
A0A059V3L1
A0A059V3L5
A0A059V3N2
A0A059V3T0
A0A059V3U9
A0A059V426
A0A059V429
A0A059V435
A0A059V448
A0A059V482
A0A059V495
A0A059V4E2
A0A059V4J4
A0A059V4M7
A0A059V4P2
A0A059V4S9
A0A059V4T6
A0A059V4V2
A0A059V4W4
A0A059V4Z6
A0A059V501
A0A059V509
A0A059V517
A0A059V539
A0A059V547
A0A059V554
A0A059V599
A0A059V5A0
A0A059V5B1
A0A059V5D3
A0A059V5E5
A0A059V5E6
A0A059V5F5
A0A059V5G5
A0A059V5G8
A0A059V5H6
A0A059V5I8
A0A059V5J9
A0A059V5L3
A0A059V5N2
A0A059V5N7
A0A059V5T0
A0A059V5U8
A0A059V5X1
A0A059V675
A0A059V696
A0A059V6A5
A0A059V6C0
A0A059V6D0
A0A059V6F7
A0A059V6G4
A0A059V6T9
A0A059V781
A0A059V7B5
A0A059V7B6
A0A059V7B8
A0A059V7C4
A0A059V7C7
A0A059V7C9
A0A059V7D0
A0A059V8C1
A0A059V8E1
A0A059V8G5
A0A059V9P6
A0A059V9W6
A0A059V9X4
A0A059V9X9
A0A059V9Y3
A0A059V9Y7
A0A059VAA4
A0A059VAF7
A0A059VAI4
A0A059VBM4
A0A059VBR0
A0A059VC25
A0A059VC47
A0A059VDN2
A0A059VDP8
A0A059VE25
A0A059VE54
A0A059VE68
A0A059VE72
A0A059VE83
A0A059VE89
A0A059VEB2
A0A059VEF1
A0A059VEG0
A0A059VEG4
A0A059VEH6
A0A059VEH7
A0A059VEI2
A0A059VEI3
A0A059VEK1
A0A059VIT8
A0A059VJ35
A0A059VJQ6
A0A059VJR1
A0A059VJS5
A0A059VJT0
A0A059VKJ2
A0A059VKK1
A0A059VKM4
A0A059VMZ3
A0A059VMZ7
A0A059VNE9
A0A059VNN8
A0A059VP43
A0A059VPC7
A0A059VPG5
A0A059VPH2
A0A059VPH9
A0A059VPI6
A0A059VPJ3
A0A059VPK0
A0A059VPK2
A0A059VPN9
A0A059VPP4
A0A059VPP5
A0A059VPP9
A0A059VPQ6
A0A059VPR0
A0A059VPR2
A0A059VPR7
A0A059VPY2
A0A059VQJ6
A0A059VQS1
A0A059VQS6
A0A059VQX8
A0A059VR31
A0A059VR54
A0A059VR75
A0A059VR81
A0A059VRI5
A0A059VRQ2
A0A059VRZ7
A0A059VS80
A0A059VS98
A0A059VSK9
A0A059VSN8
A0A059VT97
A0A059VTJ2
A0A059VTM9
A0A059VTN4
A0A059VTP6
A0A059VTR1
A0A059VTR3
A0A059VTZ0
A0A059VU05
A0A059VU45
A0A059VU72
A0A059VUC5
A0A059VUF2
A0A059VUG7
A0A059VUK7
A0A059VUL2
A0A059VUQ5
A0A059VUR5
A0A059VUS2
A0A059VUW5
A0A059VUW8
A0A059VUZ5
A0A059VV23
A0A059VV35
A0A059VVA7
A0A059VVA8
A0A059VVH3
A0A059VVJ3
A0A059VVK0
A0A059VVK6
A0A059VVM9
A0A059VVT1
A0A059VVT6
A0A059VVW5
A0A059VVY1
A0A059VVZ6
A0A059VW23
A0A059VWH9
A0A059VWI6
A0A059VWJ8
A0A059VWK5
A0A059VWP5
A0A059VWS1
A0A059VWS5
A0A059VWT7
A0A059VWW6
A0A059VWZ6
A0A059VX58
A0A059VXC7
A0A059VXD6
A0A059VXG9
A0A059VXJ5
A0A059VXK0
A0A059VXN3
A0A059VXQ9
A0A059VXY2
A0A059VXY8
A0A059VXZ1
A0A059VY09
A0A059VY27
A0A059VY30
A0A059VY34
A0A059VY68
A0A059VY90
A0A059VYA3
A0A059VYB9
A0A059VYE5
A0A059VYF1
A0A059VYF3
A0A059VYI1
A0A059VYJ1
A0A059VYJ6
A0A059VYL9
A0A059VYN1
A0A059VYP3
A0A059VYQ1
A0A059VYQ3
A0A059VYR6
A0A059VYS5
A0A059VYU6
A0A059VYV0
A0A059VYV1
A0A059VYV9
A0A059VYX4
A0A059VYX8
A0A059VYX9
A0A059VZ31
A0A059VZ33
A0A059VZ49
A0A059VZ63
A0A059VZ64
A0A059VZ66
A0A059VZ87
A0A059VZ91
A0A059VZB3
A0A059VZC4
A0A059VZC7
A0A059VZI4
A0A059VZL6
A0A059VZX1
A0A059VZX2
A0A059VZX4
A0A059VZY6
A0A059VZZ1
A0A059W003
A0A059W007
A0A059W028
A0A059W030
A0A059W071
A0A059W089
A0A059W0A3
A0A059W0D2
A0A059W0D7
A0A059W0E6
A0A059W0G9
A0A059W0I9
A0A059W0J5
A0A059W0M4
A0A059W0M7
A0A059W0N3
A0A059W0P6
A0A059W0Q4
A0A059W0Q5
A0A059W0R9
A0A059W0S5
A0A059W0T6
A0A059W0T9
A0A059W0U4
A0A059W0U5
A0A059W0V5
A0A059W0Y8
A0A059W165
A0A059W167
A0A059W172
A0A059W175
A0A059W198
A0A059W1A2
A0A059W1G7
A0A059W1G9
A0A059W1J1
A0A059W1J2
A0A059W1J4
A0A059W1L4
A0A059W1L5
A0A059W1N3
A0A059W1Q4
A0A059W1Q6
A0A059W1Q9
A0A059W1S2
A0A059W1X7
A0A059W1Z6
A0A059W1Z8
A0A059W209
A0A059W240
A0A059W249
A0A059W272
A0A059W281
A0A059W288
A0A059W2E1
A0A059W2E8
A0A059W2F6
A0A059W2G9
A0A059W2H5
A0A059W2I0
A0A059W2K7
A0A059W2L0
A0A059W2M0
A0A059W2N6
A0A059W2Q2
A0A059W2U0
A0A059W2W4
A0A059W2W7
A0A059W334
A0A059W361
A0A059W387
A0A059W391
A0A059W398
A0A059W3C2
A0A059W3C6
A0A059W3E5
A0A059W3F3
A0A059W3G1
A0A059W3H4
A0A059W3H5
A0A059W3I0
A0A059W3I2
A0A059W3J9
A0A059W3K0
A0A059W3L5
A0A059W3M3
A0A059W3N1
A0A059W3N8
A0A059W3N9
A0A059W3R1
A0A059W3R4
A0A059W3U3
A0A059W3W1
A0A059W3X2
A0A059W404
A0A059W426
A0A059W4A6
A0A059W4B1
A0A059W4F4
A0A059W4G8
A0A059W4K9
A0A059W4P1
A0A059W4V3
A0A059W4V6
A0A059W4W9
A0A059W4Y5
A0A059W4Z5
A0A059W4Z8
A0A059W500
A0A059W516
A0A059W541
A0A059W553
A0A059W579
A0A059W5F2
A0A059W5I0
A0A059W5I2
A0A059W5K9
A0A059W5T4
A0A059W5Y2
A0A059W5Z2
A0A059W5Z6
A0A059W614
A0A059W619
A0A059W661
A0A059W668
A0A059W673
A0A059W693
A0A059W697
A0A059W6B1
A0A059W6B4
A0A059W6F2
A0A059W6P9
A0A059W6Q0
A0A059W6Q5
A0A059W6R6
A0A059W6V8
A0A059W6X0
A0A059W6X8
A0A059W6Y4
A0A059W719
A0A059W766
A0A059W7D6
A0A059W7D9
A0A059W7G1
A0A059W7I2
A0A059W7J1
A0A059W7J2
A0A059W7L3
A0A059W7P8
A0A059W7Q9
A0A059W7S9
A0A059W7T6
A0A059W7U8
A0A059W7W6
A0A059W7W7
A0A059W7X1
A0A059W813
A0A059W819
A0A059W826
A0A059W843
A0A059W861
A0A059W886
A0A059W8D1
A0A059W8D7
A0A059W8D9
A0A059W8G3
A0A059W8H8
A0A059W8H9
A0A059W8L1
A0A059W8M3
A0A059W8N0
A0A059W8N1
A0A059W8Q7
A0A059W8R2
A0A059W8R8
A0A059W8V4
A0A059W927
A0A059W941
A0A059W946
A0A059W963
A0A059W969
A0A059W971
A0A059W980
A0A059W982
A0A059W999
A0A059W9B5
A0A059W9B7
A0A059W9B9
A0A059W9F2
A0A059W9F3
A0A059W9F9
A0A059W9I4
A0A059W9N6
A0A059W9N7
A0A059W9R8
A0A059W9S9
A0A059W9T3
A0A059W9U2
A0A059W9U6
A0A059W9W7
A0A059W9X7
A0A059W9Z1
A0A059WA02
A0A059WA35
A0A059WA38
A0A059WA79
A0A059WA98
A0A059WAC5
A0A059WAC8
A0A059WAE4
A0A059WAE7
A0A059WAH7
A0A059WAQ4
A0A059WAR1
A0A059WAR6
A0A059WAT3
A0A059WAX5
A0A059WAX7
A0A059WAX9
A0A059WB03
A0A059WB17
A0A059WB83
A0A059WB89
A0A059WBD3
A0A059WBE2
A0A059WBK0
A0A059WBM8
A0A059WBT3
A0A059WBU9
A0A059WBV3
A0A059WBW2
A0A059WC92
A0A059WCD7
A0A059WCE9
A0A059WCF3
A0A059WCK0
A0A059WCM7
A0A059WCR8
A0A059WD24
A0A059WD30
A0A059WD57
A0A059WD75
A0A059WDD3
A0A059WDH6
A0A059WDK4
A0A059WDL3
A0A059WDN6
A0A059WDP5
A0A059WDR5
A0A059WDS8
A0A059WDU4
A0A059WDZ8
A0A059WE05
A0A059WE20
A0A059WE26
A0A059WE73
A0A059WE82
A0A059WE85
A0A059WEA1
A0A059WEI1
A0A059WEI2
A0A059WEK6
A0A059WEK9
A0A059WEL8
A0A059WEP5
A0A059WEQ8
A0A059WER3
A0A059WEV0
A0A059WEX8
A0A059WEX9
A0A059WEY2
A0A059WF03
A0A059WF29
A0A059WF33
A0A059WF49
A0A059WF72
A0A059WF75
A0A059WF96
A0A059WF98
A0A059WFA1
A0A059WFA3
A0A059WFB2
A0A059WFB3
A0A059WFC7
A0A059WFF4
A0A059WFG5
A0A059WFI7
A0A059WFJ5
A0A059WFN9
A0A059WFP9
A0A059WFR7
A0A059WFS9
A0A059WFZ5
A0A059WG01
A0A059WG04
A0A059WG29
A0A059WG31
A0A059WG37
A0A059WG77
A0A059WGA4
A0A059WGE0
A0A059WGF4
A0A059WGF9
A0A059WGH4
A0A059WGI4
A0A059WGI7
A0A059WGJ5
A0A059WGM7
A0A059WGQ1
A0A059WGQ7
A0A059WGQ9
A0A059WGU6
A0A059WGV4
A0A059WGV5
A0A059WGW7
A0A059WH02
A0A059WH67
A0A059WH73
A0A059WH98
A0A059WHA2
A0A059WHB9
A0A059WHG0
A0A059WHG3
A0A059WHK0
A0A059WHL7
A0A059WHM6
A0A059WHR3
A0A059WHW2
A0A059WHX8
A0A059WI47
A0A059WI69
A0A059WI93
A0A059WI94
A0A059WIC4
A0A059WIG7
A0A059WII0
A0A059WIK2
A0A059WIT3
A0A059WIW6
A0A059WIY2
A0A059WJ86
A0A059WJ89
A0A059WJC1
A0A059WJC8
A0A059WJE1
A0A059WJH1
A0A059WJL5
A0A059WJQ3
A0A059WJS4
A0A059WJV1
A0A059WJW7
A0A059WJY2
A0A059WJY7
A0A059WJZ1
A0A059WK39
A0A059WK45
A0A059WK63
A0A059WK71
A0A059WKD6
A0A059WKP4
A0A059WKS1
A0A059WKS4
A0A059WKW7
A0A059WL15
A0A059WLE8
A0A059WLF0
A0A059WLG7
A0A059WLH4
A0A059WLM3
A0A059WLP2
A0A059WLV0
A0A059WLX0
A0A059WLZ0
A0A059WM23
A0A059WM33
A0A059WM65
A0A059WM68
A0A059WM71
A0A059WMA1
A0A059WMB0
A0A059WMC4
A0A059WMF4
A0A059WMF7
A0A059WMF8
A0A059WMI7
A0A059WML0
A0A059WMN1
A0A059WMQ6
A0A059WMV0
A0A059WMW0
A0A059WMX9
A0A059WMZ4
A0A059WN09
A0A059WN10
A0A059WN26
A0A059WN36
A0A059WN37
A0A059WN45
A0A059WNB4
A0A059WNG5
A0A059WNJ4
A0A059WNJ7
A0A059WNK6
A0A059WNM8
A0A059WNR4
A0A059WNT1
A0A059WNV8
A0A059WNW6
A0A059WNX6
A0A059WNX9
A0A059WNY0
A0A059WNZ9
A0A059WP05
A0A059WP41
A0A059WP55
A0A059WP82
A0A059WP88
A0A059WP89
A0A059WPB5
A0A059WPD7
A0A059WPE4
A0A059WPE5
A0A059WPF9
A0A059WPG3
A0A059WPH5
A0A059WPH9
A0A059WPI3
A0A059WPI8
A0A059WPM2
A0A059WPQ2
A0A059WPQ6
A0A059WPT5
A0A059WPU1
A0A059WPY4
A0A059WQ51
A0A059WQ66
A0A059WQ74
A0A059WQ79
A0A059WQ90
A0A059WQA0
A0A059WQB2
A0A059WQB6
A0A059WQB7
A0A059WQF1
A0A059WQJ7
A0A059WQK8
A0A059WQR2
A0A059WQU7
A0A059WQV7
A0A059WQZ0
A0A059WR04
A0A059WR30
A0A059WR35
A0A059WR44
A0A059WR51
A0A059WR69
A0A059WR72
A0A059WRB3
A0A059WRC1
A0A059WRD9
A0A059WRG5
A0A059WRN5
A0A059WRQ1
A0A059WRR9
A0A059WRW2
A0A059WRX1
A0A059WRX4
A0A059WRY8
A0A059WS07
A0A059WS14
A0A059WS25
A0A059WS28
A0A059WS37
A0A059WS45
A0A059WS71
A0A059WS77
A0A059WS99
A0A059WSB4
A0A059WSE1
A0A059WSE5
A0A059WSF7
A0A059WSG9
A0A059WSL2
A0A059WSM7
A0A059WSP6
A0A059WSQ8
A0A059WST2
A0A059WST9
A0A059WSW4
A0A059WSZ0
A0A059WT30
A0A059WT32
A0A059WT36
A0A059WT39
A0A059WT61
A0A059WT87
A0A059WT95
A0A059WTA2
A0A059WTA8
A0A059WTC0
A0A059WTF4
A0A059WTG5
A0A059WTH0
A0A059WTI2
A0A059WTI9
A0A059WTL1
A0A059WTL7
A0A059WTL8
A0A059WTM3
A0A059WTS8
A0A059WTT6
A0A059WTU0
A0A059WTU1
A0A059WTV8
A0A059WTW6
A0A059WTZ4
A0A059WTZ5
A0A059WU22
A0A059WU28
A0A059WU29
A0A059WU37
A0A059WU46
A0A059WU61
A0A059WU62
A0A059WU72
A0A059WU75
A0A059WU84
A0A059WU90
A0A059WU97
A0A059WUA8
A0A059WUD2
A0A059WUE7
A0A059WUE8
A0A059WUH4
A0A059WUH9
A0A059WUJ3
A0A059WUJ6
A0A059WUL4
A0A059WUQ3
A0A059WUR5
A0A059WUT6
A0A059WUU9
A0A059WUV0
A0A059WUY7
A0A059WUZ7
A0A059WV02
A0A059WV18
A0A059WV71
A0A059WV77
A0A059WV97
A0A059WVE4
A0A059WVF1
A0A059WVH0
A0A059WVH5
A0A059WVI4
A0A059WVM7
A0A059WVN9
A0A059WVP9
A0A059WVV1
A0A059WVV6
A0A059WVX0
A0A059WVX7
A0A059WVY1
A0A059WW07
A0A059WW12
A0A059WW32
A0A059WW33
A0A059WW40
A0A059WW53
A0A059WW58
A0A059WW84
A0A059WW93
A0A059WWC2
A0A059WWC4
A0A059WWI2
A0A059WWI4
A0A059WWL7
A0A059WWM5
A0A059WWQ3
A0A059WWR2
A0A059WWR6
A0A059WWS2
A0A059WWS6
A0A059WWT1
A0A059WWT3
A0A059WWU1
A0A059WWW2
A0A059WWX1
A0A059WWX9
A0A059WWY2
A0A059WWY8
A0A059WWZ6
A0A059WWZ8
A0A059WX29
A0A059WX49
A0A059WX61
A0A059WX77
A0A059WX78
A0A059WX92
A0A059WX93
A0A059WXD4
A0A059WXE0
A0A059WXE2
A0A059WXE8
A0A059WXF8
A0A059WXI9
A0A059WXJ1
A0A059WXJ2
A0A059WXJ9
A0A059WXL0
A0A059WXM7
A0A059WXV6
A0A059WXX6
A0A059WXY0
A0A059WY02
A0A059WY06
A0A059WY07
A0A059WY34
A0A059WY50
A0A059WY60
A0A059WY64
A0A059WY69
A0A059WY74
A0A059WY94
A0A059WYB8
A0A059WYC3
A0A059WYD9
A0A059WYF0
A0A059WYF5
A0A059WYG2
A0A059WYH9
A0A059WYI3
A0A059WYJ9
A0A059WYM5
A0A059WYN0
A0A059WYN1
A0A059WYN6
A0A059WYQ5
A0A059WYQ6
A0A059WYT6
A0A059WYT7
A0A059WYU8
A0A059WYV6
A0A059WZ08
A0A059WZ12
A0A059WZ13
A0A059WZ20
A0A059WZ29
A0A059WZ34
A0A059WZ74
A0A059WZ83
A0A059WZC6
A0A059WZF7
A0A059WZG1
A0A059WZJ2
A0A059WZJ6
A0A059WZK5
A0A059WZK8
A0A059WZL0
A0A059WZN8
A0A059WZV6
A0A059WZY6
A0A059X012
A0A059X015
A0A059X021
A0A059X032
A0A059X044
A0A059X047
A0A059X048
A0A059X071
A0A059X072
A0A059X076
A0A059X097
A0A059X0A1
A0A059X0A4
A0A059X0B5
A0A059X0B7
A0A059X0C4
A0A059X0C7
A0A059X0E1
A0A059X0H4
A0A059X0J8
A0A059X0K2
A0A059X0M3
A0A059X0M9
A0A059X0P7
A0A059X0Q5
A0A059X0R3
A0A059X0R6
A0A059X0S8
A0A059X0U0
A0A059X0W0
A0A059X0W4
A0A059X0X8
A0A059X0Y1
A0A059X0Z8
A0A059X113
A0A059X115
A0A059X116
A0A059X128
A0A059X151
A0A059X158
A0A059X162
A0A059X165
A0A059X187
A0A059X1A0
A0A059X1H6
A0A059X1H7
A0A059X1I6
A0A059X1K0
A0A059X1N6
A0A059X1N8
A0A059X1S3
A0A059X1U0
A0A059X1V0
A0A059X1W4
A0A059X1Y7
A0A059X1Z1
A0A059X1Z4
A0A059X202
A0A059X221
A0A059X240
A0A059X247
A0A059X253
A0A059X254
A0A059X273
A0A059X285
A0A059X2B1
A0A059X2D7
A0A059X2J5
A0A059X2J7
A0A059X2K8
A0A059X2M0
A0A059X2M3
A0A059X2R5
A0A059X2Y7
A0A059X302
A0A059X310
A0A059X316
A0A059X327
A0A059X341
A0A059X371
A0A059X379
A0A059X384
A0A059X3C0
A0A059X3D9
A0A059X3E1
A0A059X3F0
A0A059X3G1
A0A059X3J3
A0A059X3K6
A0A059X3N3
A0A059X3N5
A0A059X3S0
A0A059X3S4
A0A059X3S5
A0A059X3T1
A0A059X3T5
A0A059X3T7
A0A059X3T8
A0A059X3U0
A0A059X3V8
A0A059X3V9
A0A059X3W1
A0A059X3W2
A0A059X3W7
A0A059X3Y8
A0A059X403
A0A059X430
A0A059X434
A0A059X444
A0A059X447
A0A059X451
A0A059X479
A0A059X495
A0A059X499
A0A059X4B6
A0A059X4C8
A0A059X4F1
A0A059X4G2
A0A059X4J1
A0A059X4K1
A0A059X4K8
A0A059X4P9
A0A059X4T0
A0A059X4U0
A0A059X4U1
A0A059X4U7
A0A059X4V6
A0A059X4Y5
A0A059X4Y8
A0A059X4Z8
A0A059X519
A0A059X552
A0A059X555
A0A059X566
A0A059X592
A0A059X5A1
A0A059X5I0
A0A059X5L0
A0A059X5L7
A0A059X5M1
A0A059X5N0
A0A059X5P8
A0A059X5Q1
A0A059X5R8
A0A059X5U1
A0A059X5U6
A0A059X5Z6
A0A059X5Z7
A0A059X604
A0A059X607
A0A059X634
A0A059X641
A0A059X646
A0A059X658
A0A059X680
A0A059X696
A0A059X698
A0A059X6D7
A0A059X6F0
A0A059X6I0
A0A059X6J2
A0A059X6P5
A0A059X6Q7
A0A059X6R5
A0A059X6U0
A0A059X6U6
A0A059X6Z3
A0A059X6Z4
A0A059X707
A0A059X711
A0A059X713
A0A059X719
A0A059X720
A0A059X729
A0A059X742
A0A059X780
A0A059X7D0
A0A059X7E3
A0A059X7K0
A0A059X7K6
A0A059X7K8
A0A059X7L3
A0A059X7M3
A0A059X7N1
A0A059X7Q2
A0A059X7S7
A0A059X7T2
A0A059X7U0
A0A059X7W5
A0A059X7W9
A0A059X814
A0A059X831
A0A059X837
A0A059X854
A0A059X878
A0A059X890
A0A059X895
A0A059X8A5
A0A059X8C0
A0A059X8E1
A0A059X8I2
A0A059X8K9
A0A059X8N2
A0A059X8P3
A0A059X8R4
A0A059X8S1
A0A059X8V3
A0A059X8Y7
A0A059X8Y8
A0A059X8Z1
A0A059X8Z6
A0A059X907
A0A059X912
A0A059X943
A0A059X951
A0A059X964
A0A059X983
A0A059X984
A0A059X987
A0A059X989
A0A059X995
A0A059X9A1
A0A059X9A7
A0A059X9C0
A0A059X9D8
A0A059X9E2
A0A059X9G6
A0A059X9K2
A0A059X9M7
A0A059X9U4
A0A059X9U7
A0A059X9U9
A0A059X9W2
A0A059X9W3
A0A059X9Y2
A0A059X9Z5
A0A059XA02
A0A059XA50
A0A059XA67
A0A059XA68
A0A059XA89
A0A059XAA5
A0A059XAE4
A0A059XAE9
A0A059XAG5
A0A059XAH3
A0A059XAQ3
A0A059XAS9
A0A059XAV6
A0A059XB08
A0A059XB14
A0A059XB34
A0A059XB52
A0A059XBB4
A0A059XBB5
A0A059XBE3
A0A059XBG9
A0A059XBN6
A0A059XBP0
A0A059XBP2
A0A059XBP5
A0A059XBS8
A0A059XBV5
A0A059XBY7
A0A059XBZ1
A0A059XBZ8
A0A059XC08
A0A059XC14
A0A059XC55
A0A059XC67
A0A059XC70
A0A059XC75
A0A059XCD1
A0A059XCF0
A0A059XCK3
A0A059XCL7
A0A059XCM8
A0A059XCN1
A0A059XCQ1
A0A059XCR7
A0A059XCS1
A0A059XCZ4
A0A059XD04
A0A059XD29
A0A059XD47
A0A059XD55
A0A059XDA3
A0A059XDE3
A0A059XDG5
A0A059XDL6
A0A059XDP7
A0A059XDQ1
A0A059XDQ4
A0A059XDR4
A0A059XDS0
A0A059XDV2
A0A059XDZ1
A0A059XE01
A0A059XE09
A0A059XE61
A0A059XE73
A0A059XE84
A0A059XEC3
A0A059XEE1
A0A059XEF5
A0A059XEJ6
A0A059XET3
A0A059XET6
A0A059XEU1
A0A059XF27
A0A059XFD4
A0A059XFF2
A0A059XFJ0
A0A059XFK3
A0A059XFL6
A0A059XFM2
A0A059XFM8
A0A059XFN3
A0A059XFP0
A0A059XFP5
A0A059XFQ1
A0A059XFQ3
A0A059XFQ7
A0A059XFQ8
A0A059XFR3
A0A059XFS0
A0A059XFS6
A0A059XFT3
A0A059XFT9
A0A059XFU6
A0A059XFV2
A0A059XG06
A0A059XGW8
A0A059XH12
A0A059XHB3
A0A059XI12
A0A059XI78
A0A059XIP4
A0A059XIS4
A0A059XJ74
A0A059XJA6
A0A059XJJ7
A0A059XJT8
A0A059XK77
A0A059XK83
A0A059XK86
A0A059XK95
A0A059XKA1
A0A059XKA6
A0A059XKB1
A0A059XKB8
A0A059XKC3
A0A059XKC8
A0A059XKD4
A0A059XKE0
A0A059XKE4
A0A059XKE7
A0A059XKF4
A0A059XKG0
A0A059XKZ4
A0A059XKZ8
A0A059XL03
A0A059XL08
A0A059XL11
A0A059XL16
A0A059XL17
A0A059XL21
A0A059XL25
A0A059XL30
A0A059XL34
A0A059XL37
A0A059XL41
A0A059XL43
A0A059XL48
A0A059XL51
A0A059XLF6
A0A059XLH5
A0A059XM47
A0A059XN85
A0A059XNG0
A0A059XNG7
A0A059XNJ0
A0A059XNP4
A0A059XNR0
A0A059XNS4
A0A059XNS9
A0A059XNT0
A0A059XNU8
A0A059XNV8
A0A059XNW3
A0A059XNY3
A0A059XP76
A0A059XPA5
A0A059XPF2
A0A059XPF7
A0A059XPJ4
A0A059XPS1
A0A059XPZ6
A0A059XQ00
A0A059XQ01
A0A059XQ06
A0A059XQ11
A0A059XQ17
A0A059XQ22
A0A059XQ27
A0A059XQ29
A0A059XQ32
A0A059XQ34
A0A059XQ36
A0A059XQ37
A0A059XQ39
A0A059XQ41
A0A059XQ45
A0A059XQ48
A0A059XQ50
A0A059XQ52
A0A059XQ53
A0A059XQ58
A0A059XQ59
A0A059XQ61
A0A059XQ63
A0A059XQ64
A0A059XQ68
A0A059XQ69
A0A059XQ72
A0A059XQ78
A0A059XQ82
A0A059XQ87
A0A059XQ93
A0A059XQ98
A0A059XQA0
A0A059XQF1
A0A059XQG8
A0A059XQI8
A0A059XQP2
A0A059XQP7
A0A059XQQ1
A0A059XQQ6
A0A059XQR4
A0A059XQS3
A0A059XQX7
A0A059XR28
A0A059XRH2
A0A059XRS4
A0A059XRW9
A0A059XRY6
A0A059XRZ9
A0A059XS26
A0A059XS45
A0A059XSB1
A0A059XSC5
A0A059XSJ8
A0A059XST7
A0A059XSW5
A0A059XSZ1
A0A059XTE6
A0A059XTG3
A0A059XTG8
A0A059XTI5
A0A059XTJ3
A0A059XTK2
A0A059XTL1
A0A059XTL3
A0A059XTL6
A0A059XTM2
A0A059XTQ4
A0A059XTW1
A0A059XTW8
A0A059XTZ7
A0A059XU19
A0A059XUW6
A0A059XUX0
A0A059XUZ5
A0A059XV83
A0A059XVB2
A0A059XVE5
A0A059XVK0
A0A059XVK8
A0A059XVP0
A0A059XVV7
A0A059XWC9
A0A059XWL0
A0A059XWN8
A0A059XWV4
A0A059XX33
A0A059XX68
A0A059XX81
A0A059XX89
A0A059XX92
A0A059XXM3
A0A059XXQ9
A0A059XXS2
A0A059XXV3
A0A059XXY8
A0A059XYD7
A0A059XYG7
A0A059XYU1
A0A059XYY5
A0A059XZ04
A0A059XZ12
A0A059XZ46
A0A059XZ60
A0A059XZ62
A0A059XZ91
A0A059XZF4
A0A059XZG6
A0A059XZH2
A0A059XZK3
A0A059XZN7
A0A059XZU5
A0A059XZW5
A0A059XZY8
A0A059Y006
A0A059Y0G4
A0A059Y0J2
A0A059Y0K1
A0A059Y0Q4
A0A059Y0R5
A0A059Y0T2
A0A059Y0Z6
A0A059Y166
A0A059Y1L7
A0A059Y1P3
A0A059Y213
A0A059Y391
A0A059Y3A8
A0A059Y3L9
A0A059Y3P6
A0A059Y3U5
A0A059Y3U8
A0A059Y3W5
A0A059Y3Z2
A0A059Y545
A0A059Y7S8
A0A059Y7X3
A0A059Y8A1
A0A059Y8C0
A0A059Y8T4
A0A059Y9D0
A0A059Y9F0
A0A059ZBG4
A0A059ZBZ8
A0A059ZC42
A0A059ZC92
A0A059ZDF4
A0A059ZFD0
A0A059ZG43
A0A059ZGC6
A0A059ZGL8
A0A059ZH19
A0A059ZHB5
A0A059ZHH4
A0A059ZHT8
A0A059ZHU8
A0A059ZHV1
A0A059ZHV5
A0A059ZI26
A0A059ZI31
A0A059ZI44
A0A059ZIF9
A0A059ZII1
A0A059ZIP0
A0A059ZJE9
A0A059ZK34
A0A059ZK79
A0A059ZK89
A0A059ZKQ6
A0A059ZL78
A0A059ZL81
A0A059ZLG6
A0A059ZLL7
A0A059ZLR4
A0A059ZLX5
A0A059ZMF7
A0A059ZML2
A0A059ZMR4
A0A059ZMV6
A0A059ZN18
A0A059ZNG0
A0A059ZNL9
A0A059ZNM1
A0A059ZP15
A0A059ZP31
A0A059ZP61
A0A059ZPH3
A0A059ZPH6
A0A059ZPI8
A0A059ZPL2
A0A059ZPM2
A0A059ZPR6
A0A059ZPS8
A0A059ZQ07
A0A059ZQ11
A0A059ZQ92
A0A059ZQH0
A0A059ZQH2
A0A059ZQU5
A0A059ZQV0
A0A059ZQX5
A0A059ZRJ2
A0A059ZRM9
A0A059ZRS7
A0A059ZRT9
A0A059ZRV0
A0A059ZRW8
A0A059ZRY2
A0A059ZS30
A0A059ZS39
A0A059ZSA8
A0A059ZSD1
A0A059ZSJ6
A0A059ZSP0
A0A059ZSQ4
A0A059ZSW8
A0A059ZT43
A0A059ZTH3
A0A059ZTL8
A0A059ZTM2
A0A059ZTS1
A0A059ZTW7
A0A059ZTX4
A0A059ZU12
A0A059ZU45
A0A059ZU75
A0A059ZU87
A0A059ZUC1
A0A059ZUD1
A0A059ZUE4
A0A059ZUE7
A0A059ZUF6
A0A059ZUH2
A0A059ZUH8
A0A059ZUN8
A0A059ZUR3
A0A059ZUR4
A0A059ZUR7
A0A059ZUV7
A0A059ZUZ0
A0A059ZVB2
A0A059ZVB3
A0A059ZVE9
A0A059ZVH6
A0A059ZVJ2
A0A059ZVK5
A0A059ZW56
A0A059ZW62
A0A059ZW82
A0A059ZW99
A0A059ZWC1
A0A059ZWM5
A0A059ZWS7
A0A059ZWW8
A0A059ZWY2
A0A059ZX46
A0A059ZX56
A0A059ZX60
A0A059ZX95
A0A059ZXB4
A0A059ZXE8
A0A059ZXJ6
A0A059ZXK4
A0A059ZXL3
A0A059ZXM3
A0A059ZXR0
A0A059ZXW5
A0A059ZY30
A0A059ZY55
A0A059ZY56
A0A059ZY66
A0A059ZY95
A0A059ZYB1
A0A059ZYB7
A0A059ZYC6
A0A059ZYF2
A0A059ZYK5
A0A059ZYN9
A0A059ZYT4
A0A059ZZ55
A0A059ZZ93
A0A059ZZB2
A0A059ZZE9
A0A059ZZL1
A0A059ZZP6
A0A059ZZQ7
A0A060A0K0
A0A060A128
A0A060A1A9
A0A060A1B2
A0A060A1F4
A0A060A1J2
A0A060A1M4
A0A060A1N4
A0A060A1U4
A0A060A1V2
A0A060A1X5
A0A060A254
A0A060A256
A0A060A270
A0A060A275
A0A060A2G7
A0A060A2K0
A0A060A2K2
A0A060A2W8
A0A060A326
A0A060A3L9
A0A060A3M5
A0A060A555
A0A060A5H6
A0A060A5X8
A0A060A6N1
A0A060A9H7
A0A060ADZ9
A0A060AEH9
A0A060AEU6
A0A060AEV4
A0A060AF83
A0A060APC5
A0A060APG2
A0A060AZ35
A0A060AZ71
A0A060AZB0
A0A060AZG5
A0A060AZS8
A0A060AZY2
A0A060B025
A0A060B0Z7
A0A060B1D0
A0A060B1R0
A0A060B1U9
A0A060B1V4
A0A060B254
A0A060B295
A0A060B2D7
A0A060B2D8
A0A060B2E4
A0A060B2J3
A0A060B2X8
A0A060B331
A0A060B352
A0A060B365
A0A060B3F0
A0A060B3H3
A0A060B3J7
A0A060B3R3
A0A060B3R8
A0A060B3U5
A0A060B411
A0A060B431
A0A060B437
A0A060B441
A0A060B459
A0A060B467
A0A060B475
A0A060B4C9
A0A060B4F0
A0A060B4F5
A0A060B4G7
A0A060B4K6
A0A060B4L9
A0A060B4M6
A0A060B4R5
A0A060B4R9
A0A060B4W5
A0A060B4W8
A0A060B4X9
A0A060B504
A0A060B561
A0A060B566
A0A060B587
A0A060B5A1
A0A060B5B0
A0A060B5H0
A0A060B5I0
A0A060B5I4
A0A060B5I5
A0A060B5K6
A0A060B5Q5
A0A060B5U5
A0A060B5U9
A0A060B5X5
A0A060B674
A0A060B6A3
A0A060B6D5
A0A060B6F2
A0A060B6I4
A0A060B6L1
A0A060B6L7
A0A060B719
A0A060B745
A0A060B772
A0A060B7A7
A0A060B7F4
A0A060B7F5
A0A060B7G4
A0A060B7L7
A0A060B7M9
A0A060B7R2
A0A060B7R5
A0A060B7T9
A0A060B7V0
A0A060B804
A0A060B826
A0A060B866
A0A060B875
A0A060B8A2
A0A060B8G2
A0A060B8G5
A0A060B8H2
A0A060B8J6
A0A060B8M8
A0A060B8Q2
A0A060B8R5
A0A060B8X1
A0A060B8X3
A0A060B8Y2
A0A060B8Z6
A0A060B915
A0A060B975
A0A060B988
A0A060B9B1
A0A060B9C6
A0A060B9H9
A0A060B9I1
A0A060B9K7
A0A060B9R2
A0A060BA14
A0A060BA25
A0A060BA99
A0A060BAA1
A0A060BAA8
A0A060BAD7
A0A060BAG5
A0A060BAH3
A0A060BAI6
A0A060BAI7
A0A060BAK9
A0A060BAM1
A0A060BAU0
A0A060BAW9
A0A060BAY8
A0A060BB08
A0A060BB45
A0A060BB64
A0A060BB70
A0A060BBA7
A0A060BBJ6
A0A060BBM1
A0A060BBM2
A0A060BBT8
A0A060BBW1
A0A060BBX6
A0A060BC15
A0A060BC40
A0A060BC49
A0A060BC75
A0A060BC84
A0A060BC86
A0A060BCA4
A0A060BCF6
A0A060BCK9
A0A060BCR4
A0A060BCY3
A0A060BD49
A0A060BD94
A0A060BD98
A0A060BDL4
A0A060BDM6
A0A060BDN9
A0A060BDS5
A0A060BDT1
A0A060BDW0
A0A060BDW4
A0A060BDZ9
A0A060BE13
A0A060BEC5
A0A060BEF4
A0A060BEG5
A0A060BET8
A0A060BEY9
A0A060BFD0
A0A060BFE6
A0A060BFE8
A0A060BFG3
A0A060BFK1
A0A060BFS5
A0A060BG34
A0A060BG43
A0A060BG63
A0A060BGB7
A0A060BGD6
A0A060BGI5
A0A060BGQ9
A0A060BGR3
A0A060BGU0
A0A060BH20
A0A060BH53
A0A060BH91
A0A060BHA2
A0A060BHA4
A0A060BHP6
A0A060BI18
A0A060BIR3
A0A060BJ46
A0A060BKL8
A0A060BKS9
A0A060BKZ5
A0A060BL29
A0A060BLN4
A0A060BLZ4
A0A060BM59
A0A060BNY6
A0A060BQ50
A0A060BQ57
A0A060BQG2
A0A060BRZ1
A0A060BSI3
A0A060BSM9
A0A060BSP3
A0A060BSW8
A0A060BTA9
A0A060BU92
A0A060BUC2
A0A060BV78
A0A060BVH7
A0A060BWD6
A0A060BWH1
A0A060BX23
A0A060BXK8
A0A060BXU7
A0A060BY05
A0A060BY29
A0A060BYC8
A0A060BZ83
A0A060BZG6
A0A060BZK2
A0A060C082
A0A060C101
A0A060C112
A0A060C1A7
A0A060C2M0
A0A060C302
A0A060C4D4
A0A060C4J4
A0A060C4W0
A0A060C736
A0A060C741
A0A060C996
A0A060C9K5
A0A060C9T4
A0A060CAQ5
A0A060CAU0
A0A060CB53
A0A060CBV6
A0A060CCF6
A0A060CCJ5
A0A060CCQ1
A0A060CD04
A0A060CD36
A0A060CDF5
A0A060CED5
A0A060CEU5
A0A060CEX8
A0A060CF89
A0A060CF96
A0A060CFL1
A0A060CG26
A0A060CG32
A0A060CGS2
A0A060CGT4
A0A060CH57
A0A060CHE5
A0A060CHG4
A0A060CIX9
A0A060CJ97
A0A060CJS8
A0A060CJU4
A0A060CJW0
A0A060CK01
A0A060CN13
A0A060CNP5
A0A060CP79
A0A060CPC3
A0A060CQ75
A0A060CRS7
A0A060CS31
A0A060CS51
A0A060CTT3
A0A060CUW4
A0A060CVR2
A0A060CVR9
A0A060D0E1
A0A060D105
A0A060D1D2
A0A060D3V0
A0A060D587
A0A060D6R1
A0A060D8Y1
A0A060D921
A0A060D967
A0A060D972
A0A060D9Q0
A0A060D9W3
A0A060DA38
A0A060DA42
A0A060DA63
A0A060DA75
A0A060DAA7
A0A060DAT7
A0A060DAU3
A0A060DAX9
A0A060DB63
A0A060DB67
A0A060DBE4
A0A060DBK3
A0A060DBT2
A0A060DBT4
A0A060DC39
A0A060DC54
A0A060DC96
A0A060DCB7
A0A060DCH1
A0A060DCH9
A0A060DCI3
A0A060DCJ3
A0A060DCN2
A0A060DCS4
A0A060DCX5
A0A060DD09
A0A060DD17
A0A060DD19
A0A060DD82
A0A060DD97
A0A060DDB7
A0A060DDD5
A0A060DDF4
A0A060DDK8
A0A060DDQ0
A0A060DDQ9
A0A060DDR3
A0A060DDT1
A0A060DE74
A0A060DE75
A0A060DE80
A0A060DEA5
A0A060DED3
A0A060DEH3
A0A060DEH7
A0A060DEM8
A0A060DEQ5
A0A060DER4
A0A060DEX7
A0A060DF29
A0A060DF38
A0A060DF56
A0A060DF63
A0A060DF68
A0A060DFR9
A0A060DFT3
A0A060DFU2
A0A060DFY1
A0A060DFY5
A0A060DG06
A0A060DG92
A0A060DG99
A0A060DGC2
A0A060DGC3
A0A060DGG1
A0A060DGI4
A0A060DGI7
A0A060DGJ0
A0A060DGJ7
A0A060DGM6
A0A060DGN6
A0A060DGZ0
A0A060DH17
A0A060DH60
A0A060DH69
A0A060DHA7
A0A060DHD0
A0A060DHH8
A0A060DHK8
A0A060DHN9
A0A060DHR1
A0A060DHT5
A0A060DHU2
A0A060DHX6
A0A060DHY3
A0A060DHY6
A0A060DI00
A0A060DI19
A0A060DI21
A0A060DI61
A0A060DI63
A0A060DI68
A0A060DIB1
A0A060DII2
A0A060DII5
A0A060DII8
A0A060DIJ0
A0A060DIJ3
A0A060DIJ6
A0A060DIL5
A0A060DIM6
A0A060DIN2
A0A060DIU5
A0A060DIX2
A0A060DJ02
A0A060DJ12
A0A060DJ22
A0A060DJ28
A0A060DJ59
A0A060DJ64
A0A060DJ69
A0A060DJ71
A0A060DJB3
A0A060DJB5
A0A060DJD2
A0A060DJD8
A0A060DJI5
A0A060DJK5
A0A060DJL6
A0A060DJM3
A0A060DJM7
A0A060DJT1
A0A060DJT2
A0A060DK24
A0A060DK26
A0A060DK65
A0A060DK66
A0A060DK92
A0A060DK94
A0A060DKA1
A0A060DKA5
A0A060DKA6
A0A060DKF3
A0A060DKH0
A0A060DKL4
A0A060DKQ3
A0A060DKS1
A0A060DKS5
A0A060DKU0
A0A060DKU1
A0A060DKV3
A0A060DKW0
A0A060DKW6
A0A060DKY5
A0A060DL20
A0A060DL24
A0A060DL28
A0A060DL30
A0A060DLD6
A0A060DLF1
A0A060DLF3
A0A060DLF6
A0A060DLF7
A0A060DLS0
A0A060DLY4
A0A060DLY8
A0A060DM03
A0A060DM20
A0A060DM40
A0A060DM70
A0A060DM89
A0A060DM97
A0A060DMC4
A0A060DMC5
A0A060DME4
A0A060DME5
A0A060DME8
A0A060DMH2
A0A060DMI2
A0A060DMK5
A0A060DML7
A0A060DMM9
A0A060DMN8
A0A060DMQ8
A0A060DMQ9
A0A060DMR6
A0A060DN06
A0A060DN14
A0A060DN17
A0A060DN26
A0A060DN29
A0A060DN42
A0A060DN46
A0A060DN62
A0A060DN79
A0A060DN80
A0A060DNA1
A0A060DNA9
A0A060DNB1
A0A060DNB5
A0A060DND7
A0A060DNI2
A0A060DNJ4
A0A060DNJ7
A0A060DNP4
A0A060DNS8
A0A060DNU0
A0A060DNV8
A0A060DNW0
A0A060DNZ8
A0A060DP13
A0A060DP22
A0A060DP24
A0A060DP37
A0A060DP43
A0A060DP52
A0A060DP68
A0A060DP75
A0A060DP76
A0A060DPA0
A0A060DPF2
A0A060DPH2
A0A060DPH9
A0A060DPL1
A0A060DPL5
A0A060DPL8
A0A060DPQ6
A0A060DPR2
A0A060DPS4
A0A060DQ13
A0A060DQ17
A0A060DQ41
A0A060DQ51
A0A060DQ54
A0A060DQ57
A0A060DQ67
A0A060DQ90
A0A060DQ99
A0A060DQA5
A0A060DQB0
A0A060DQD9
A0A060DQE0
A0A060DQE3
A0A060DQF4
A0A060DQF7
A0A060DQH8
A0A060DQL1
A0A060DQM5
A0A060DQS7
A0A060DQT4
A0A060DQU0
A0A060DQU1
A0A060DQV6
A0A060DQX3
A0A060DQZ0
A0A060DR01
A0A060DR08
A0A060DR09
A0A060DR11
A0A060DR23
A0A060DR26
A0A060DR36
A0A060DR48
A0A060DR59
A0A060DR64
A0A060DR79
A0A060DR97
A0A060DRA2
A0A060DRB8
A0A060DRD3
A0A060DRF1
A0A060DRG1
A0A060DRJ7
A0A060DRJ9
A0A060DRK0
A0A060DRK5
A0A060DRR2
A0A060DRR6
A0A060DRS5
A0A060DRT0
A0A060DRT1
A0A060DRV2
A0A060DRW1
A0A060DRX5
A0A060DRZ6
A0A060DS03
A0A060DS07
A0A060DS14
A0A060DS78
A0A060DS91
A0A060DS94
A0A060DSD7
A0A060DSG5
A0A060DSH3
A0A060DSH6
A0A060DSK2
A0A060DSM7
A0A060DSN9
A0A060DSP5
A0A060DSP9
A0A060DSR8
A0A060DSR9
A0A060DSS1
A0A060DST6
A0A060DT09
A0A060DT22
A0A060DT24
A0A060DT32
A0A060DT36
A0A060DT58
A0A060DTE2
A0A060DTI9
A0A060DTM9
A0A060DTN3
A0A060DTR5
A0A060DTS8
A0A060DTS9
A0A060DTZ0
A0A060DU38
A0A060DU52
A0A060DU57
A0A060DU81
A0A060DUF5
A0A060DUH9
A0A060DUJ1
A0A060DUL9
A0A060DUQ6
A0A060DUR0
A0A060DUW3
A0A060DUX8
A0A060DUY4
A0A060DV05
A0A060DV29
A0A060DV55
A0A060DV77
A0A060DV79
A0A060DV93
A0A060DVA2
A0A060DVB0
A0A060DVD5
A0A060DVH4
A0A060DVN4
A0A060DVQ8
A0A060DVS6
A0A060DVV5
A0A060DVW3
A0A060DVZ1
A0A060DWF8
A0A060DWI4
A0A060DWM3
A0A060DWP6
A0A060DWS5
A0A060DX61
A0A060DX81
A0A060DX90
A0A060DXC0
A0A060DXI1
A0A060DXL9
A0A060DXP9
A0A060DY58
A0A060DYH9
A0A060DYM0
A0A060DYN7
A0A060DYR8
A0A060DYS8
A0A060DYV3
A0A060DYZ4
A0A060DZ02
A0A060DZ36
A0A060DZ67
A0A060DZ91
A0A060DZ99
A0A060DZD8
A0A060DZE5
A0A060DZG1
A0A060DZP0
A0A060DZR5
A0A060DZT3
A0A060DZW6
A0A060DZW8
A0A060E030
A0A060E041
A0A060E085
A0A060E0A6
A0A060E0B9
A0A060E0H2
A0A060E0I1
A0A060E0T1
A0A060E0V8
A0A060E103
A0A060GK13
A0A060GND0
A0A060GP18
A0A060GPV9
A0A060GQT8
A0A060GS05
A0A060GS52
A0A060GVA9
A0A060GXG6
A0A060GXP9
A0A060GYB1
A0A060GYT7
A0A060GYU6
A0A060GYY5
A0A060GZ22
A0A060GZH0
A0A060GZX6
A0A060H026
A0A060H0M5
A0A060H0X2
A0A060H138
A0A060H154
A0A060H1D1
A0A060H1I0
A0A060H1I1
A0A060H1N9
A0A060H2H6
A0A060H2J7
A0A060H2K6
A0A060H2N4
A0A060H2V1
A0A060H2W2
A0A060H2X6
A0A060H322
A0A060H325
A0A060H378
A0A060H3H8
A0A060H3M2
A0A060H3S2
A0A060H4G6
A0A060H4I6
A0A060H4W6
A0A060H4W7
A0A060H568
A0A060H5E1
A0A060H5E8
A0A060H5E9
A0A060H5H0
A0A060H5K1
A0A060H5N3
A0A060H5Q3
A0A060H625
A0A060H642
A0A060H670
A0A060H687
A0A060H6A0
A0A060H6C4
A0A060H6E7
A0A060H7I2
A0A060H7M1
A0A060H7N7
A0A060H7U2
A0A060H7V8
A0A060H7W7
A0A060H802
A0A060H833
A0A060H863
A0A060H8A6
A0A060H8C2
A0A060H8C8
A0A060H8G0
A0A060H8I2
A0A060H8K5
A0A060H8Q6
A0A060H8V9
A0A060H922
A0A060H931
A0A060H949
A0A060H962
A0A060H965
A0A060H975
A0A060H983
A0A060H9D9
A0A060H9H2
A0A060H9K2
A0A060H9K5
A0A060H9K9
A0A060H9M4
A0A060H9N2
A0A060H9P5
A0A060H9P9
A0A060H9R0
A0A060H9U0
A0A060HA18
A0A060HAD7
A0A060HAE6
A0A060HAF9
A0A060HAH3
A0A060HAH6
A0A060HAI7
A0A060HAJ0
A0A060HAZ2
A0A060HB26
A0A060HB30
A0A060HB35
A0A060HB69
A0A060HBA0
A0A060HBK8
A0A060HBL1
A0A060HBQ0
A0A060HBT9
A0A060HBY1
A0A060HBY5
A0A060HC00
A0A060HC16
A0A060HC58
A0A060HC89
A0A060HCD0
A0A060HCQ0
A0A060HCW0
A0A060HCW1
A0A060HCX7
A0A060HCY1
A0A060HCY7
A0A060HD29
A0A060HD40
A0A060HD77
A0A060HDB0
A0A060HDF3
A0A060HDI9
A0A060HDL3
A0A060HDR3
A0A060HDW2
A0A060HDX2
A0A060HE37
A0A060HE42
A0A060HE47
A0A060HED3
A0A060HEG5
A0A060HEI9
A0A060HEW9
A0A060HF05
A0A060HF16
A0A060HF48
A0A060HF99
A0A060HFD4
A0A060HFG7
A0A060HFL3
A0A060HFL9
A0A060HFN1
A0A060HFQ0
A0A060HFR1
A0A060HFW2
A0A060HFY7
A0A060HFZ6
A0A060HFZ7
A0A060HG27
A0A060HG38
A0A060HG42
A0A060HG44
A0A060HG47
A0A060HG60
A0A060HG74
A0A060HGC8
A0A060HGL7
A0A060HGL8
A0A060HGU6
A0A060HGX4
A0A060HGY8
A0A060HH48
A0A060HH65
A0A060HH82
A0A060HHA2
A0A060HHC4
A0A060HHG6
A0A060HHH4
A0A060HHJ1
A0A060HHN2
A0A060HHQ0
A0A060HHQ5
A0A060HHS2
A0A060HHS7
A0A060HI07
A0A060HI37
A0A060HI43
A0A060HI88
A0A060HIB1
A0A060HIB6
A0A060HIR6
A0A060HIS0
A0A060HJ19
A0A060HJ48
A0A060HJ75
A0A060HJ82
A0A060HJ85
A0A060HJA1
A0A060HJB7
A0A060HJF6
A0A060HJF9
A0A060HJK2
A0A060HJM9
A0A060HJN3
A0A060HJR3
A0A060HJR6
A0A060HJS4
A0A060HJS6
A0A060HJW3
A0A060HJZ9
A0A060HK18
A0A060HK42
A0A060HK51
A0A060HK65
A0A060HK68
A0A060HK75
A0A060HK76
A0A060HKA9
A0A060HKC5
A0A060HKG1
A0A060HKU4
A0A060HL06
A0A060HLA4
A0A060HLF1
A0A060HLL9
A0A060HLN9
A0A060HLU5
A0A060HLU7
A0A060HLV9
A0A060HM58
A0A060HMB6
A0A060HME2
A0A060HMK3
A0A060HML9
A0A060HMP5
A0A060HMZ3
A0A060HN26
A0A060HND7
A0A060HNR0
A0A060HP57
A0A060HP62
A0A060HP83
A0A060HP86
A0A060HPC7
A0A060HQ69
A0A060HQF2
A0A060HQN5
A0A060HQT8
A0A060HQW7
A0A060HQX0
A0A060HQZ2
A0A060HR34
A0A060HRD1
A0A060HRF5
A0A060HRH0
A0A060HRI1
A0A060HRK4
A0A060HRN3
A0A060HRR2
A0A060HS28
A0A060HS43
A0A060HS67
A0A060HS80
A0A060HSE9
A0A060HSH1
A0A060HSL0
A0A060HST2
A0A060HSU7
A0A060HSW3
A0A060HT88
A0A060HTV2
A0A060HTW2
A0A060HTX1
A0A060HTY4
A0A060HU09
A0A060HU17
A0A060HUA6
A0A060HUC6
A0A060HUP1
A0A060HUU2
A0A060HUV8
A0A060HUY0
A0A060HVE6
A0A060HVF8
A0A060HVP2
A0A060HVR0
A0A060HVT3
A0A060HVU8
A0A060HW56
A0A060HW77
A0A060HWB0
A0A060HWD6
A0A060HWF2
A0A060HWF6
A0A060HWG1
A0A060HWG9
A0A060HWK8
A0A060HWN1
A0A060HWQ2
A0A060HWQ9
A0A060HWT4
A0A060HWY2
A0A060HX96
A0A060HXA5
A0A060HXD5
A0A060HXJ3
A0A060HXN2
A0A060HXP0
A0A060HXQ1
A0A060HXU1
A0A060HY96
A0A060HYD6
A0A060HYE6
A0A060HYF8
A0A060HYN2
A0A060HYS7
A0A060HZ41
A0A060HZ51
A0A060HZE3
A0A060HZG3
A0A060HZI2
A0A060HZI7
A0A060HZJ1
A0A060HZQ1
A0A060HZU8
A0A060HZY4
A0A060HZZ0
A0A060I030
A0A060I052
A0A060I070
A0A060I0E7
A0A060I0M4
A0A060I0M7
A0A060I0S4
A0A060I0X5
A0A060I129
A0A060I161
A0A060I167
A0A060I184
A0A060I195
A0A060I197
A0A060I1C9
A0A060I1F4
A0A060I1H4
A0A060I1N6
A0A060I1P2
A0A060I1R1
A0A060I1S0
A0A060I1S2
A0A060I1U1
A0A060I1X2
A0A060I1X3
A0A060I1X6
A0A060I1Y4
A0A060I225
A0A060I235
A0A060I257
A0A060I261
A0A060I2B2
A0A060I2B3
A0A060I2D7
A0A060I2E9
A0A060I2G4
A0A060I2G5
A0A060I2K3
A0A060I2P4
A0A060I2S2
A0A060I2S7
A0A060I2X3
A0A060I2Z4
A0A060I303
A0A060I312
A0A060I316
A0A060I326
A0A060I327
A0A060I340
A0A060I341
A0A060I384
A0A060I392
A0A060I397
A0A060I399
A0A060I3B0
A0A060I3N9
A0A060I3P0
A0A060I3P5
A0A060I3P8
A0A060I3Q4
A0A060I3Q7
A0A060I3S9
A0A060I3T4
A0A060I3X6
A0A060I3Z3
A0A060I426
A0A060I437
A0A060I446
A0A060I460
A0A060I499
A0A060I4A0
A0A060I4G8
A0A060I4H5
A0A060I4I2
A0A060I4J0
A0A060I4J5
A0A060I4L4
A0A060I4N8
A0A060I4T0
A0A060I4X1
A0A060I4Z8
A0A060I532
A0A060I541
A0A060I574
A0A060I590
A0A060I5A2
A0A060I5D4
A0A060I5E3
A0A060I5F4
A0A060I5I2
A0A060I5K0
A0A060I5U9
A0A060I5X0
A0A060I5X7
A0A060I5Z3
A0A060I5Z4
A0A060I5Z8
A0A060I633
A0A060I658
A0A060I666
A0A060I668
A0A060I682
A0A060I6A1
A0A060I6E0
A0A060I6H5
A0A060I6H7
A0A060I6P0
A0A060I6R3
A0A060I6U4
A0A060I6V2
A0A060I6V5
A0A060I6W0
A0A060I712
A0A060I788
A0A060I794
A0A060I798
A0A060I7C3
A0A060I7C6
A0A060I7D6
A0A060I7E4
A0A060I7E8
A0A060I7E9
A0A060I7G4
A0A060I7M3
A0A060I7P5
A0A060I7R2
A0A060I7U3
A0A060I7W1
A0A060I7X4
A0A060I7X5
A0A060I7Y7
A0A060I834
A0A060I866
A0A060I868
A0A060I873
A0A060I8A6
A0A060I8F7
A0A060I8K1
A0A060I8K8
A0A060I8M3
A0A060I8M5
A0A060I8T3
A0A060I8U8
A0A060I8W6
A0A060I8X2
A0A060I8Y5
A0A060I8Y6
A0A060I913
A0A060I923
A0A060I934
A0A060I938
A0A060I952
A0A060I968
A0A060I989
A0A060I9C2
A0A060I9C4
A0A060I9C6
A0A060I9I6
A0A060I9I8
A0A060I9J8
A0A060I9K6
A0A060I9K7
A0A060I9K8
A0A060I9M9
A0A060I9P2
A0A060I9P6
A0A060I9T3
A0A060I9Y2
A0A060I9Y7
A0A060IA07
A0A060IA25
A0A060IA28
A0A060IAA2
A0A060IAD2
A0A060IAE5
A0A060IAK0
A0A060IAK3
A0A060IAK4
A0A060IAL0
A0A060IAQ6
A0A060IAQ7
A0A060IAR2
A0A060IAT9
A0A060IAW2
A0A060IAZ4
A0A060IB26
A0A060IB30
A0A060IB73
A0A060IB77
A0A060IB82
A0A060IBA0
A0A060IBB3
A0A060IBC6
A0A060IBG2
A0A060IBG7
A0A060IBJ4
A0A060IBK0
A0A060IBN1
A0A060IBN5
A0A060IBN7
A0A060IBN9
A0A060IBP5
A0A060IBV3
A0A060IC06
A0A060IC11
A0A060IC20
A0A060IC29
A0A060IC30
A0A060IC33
A0A060IC39
A0A060IC72
A0A060IC87
A0A060ICB9
A0A060ICC2
A0A060ICC4
A0A060ICF7
A0A060ICQ1
A0A060ICR4
A0A060ICW4
A0A060ICW6
A0A060ICW8
A0A060ICX2
A0A060ICX3
A0A060ID09
A0A060ID20
A0A060ID21
A0A060ID50
A0A060ID74
A0A060ID87
A0A060IDC0
A0A060IDC7
A0A060IDF0
A0A060IDI2
A0A060IDI5
A0A060IDJ6
A0A060IDL6
A0A060IDL9
A0A060IDP9
A0A060IDR4
A0A060IDS0
A0A060IDU1
A0A060IDU6
A0A060IDV8
A0A060IDZ0
A0A060IE74
A0A060IEK3
A0A060IEL4
A0A060IER1
A0A060IEU9
A0A060IEV7
A0A060IF15
A0A060IF28
A0A060IF88
A0A060IFD5
A0A060IFE2
A0A060IFM7
A0A060IFQ5
A0A060IFR1
A0A060IFS4
A0A060IFV2
A0A060IFW2
A0A060IG10
A0A060IG21
A0A060IGL9
A0A060IGQ7
A0A060IGY3
A0A060IHH9
A0A060IHJ8
A0A060IHN8
A0A060IHW2
A0A060II61
A0A060II77
A0A060II80
A0A060II87
A0A060II91
A0A060IIA5
A0A060IIY2
A0A060IJ14
A0A060IJ19
A0A060IJB9
A0A060IJF6
A0A060IK23
A0A060IK28
A0A060IKJ2
A0A060IKJ3
A0A060IKJ8
A0A060IKK2
A0A060ILH1
A0A060ILM8
A0A060IML1
A0A060IMN8
A0A060IMU2
A0A060IN00
A0A060INZ5
A0A060IPA1
A0A060IU95
A0A060IW76
A0A060JAE2
A0A060JAG0
A0A060JAQ7
A0A060JAR7
A0A060JAW3
A0A060JAZ9
A0A060JB18
A0A060JBP8
A0A060JBW1
A0A060JC79
A0A060JCF5
A0A060JD09
A0A060JD88
A0A060JDC8
A0A060JDK2
A0A060JDM8
A0A060JDW4
A0A060JDZ9
A0A060JEA1
A0A060JEB5
A0A060JEM5
A0A060JER1
A0A060JF89
A0A060JF94
A0A060JFZ8
A0A060JG54
A0A060JG85
A0A060JGB5
A0A060JGP4
A0A060JGU8
A0A060JH34
A0A060JH52
A0A060JH86
A0A060JH93
A0A060JHA2
A0A060JHF0
A0A060JK39
A0A060JKF6
A0A060JL23
A0A060JLG3
A0A060JLL1
A0A060JLS4
A0A060JLU3
A0A060JM11
A0A060JMJ2
A0A060JMK8
A0A060JMU5
A0A060JMW9
A0A060JN08
A0A060JN30
A0A060JND6
A0A060JNP7
A0A060JNW6
A0A060JP68
A0A060JPW7
A0A060KPY0
A0A060KSN6
A0A060KTI7
A0A060KYV1
A0A060KYV4
A0A060LBY1
A0A060LNA0
A0A060LNG7
A0A060LNJ8
A0A060LP45
A0A060LP82
A0A060LPF8
A0A060LPX1
A0A060LRD5
A0A060LRI7
A0A060LRL7
A0A060LRR7
A0A060LRS5
A0A060LRW1
A0A060LS25
A0A060LS31
A0A060LS55
A0A060LS75
A0A060LSA1
A0A060LSC7
A0A060LSD2
A0A060LSD5
A0A060LSE1
A0A060LSH2
A0A060LSK3
A0A060LSZ5
A0A060LSZ7
A0A060LT35
A0A060LT99
A0A060LTB7
A0A060LTF4
A0A060LTI0
A0A060LTL0
A0A060LTL3
A0A060LTY2
A0A060LU48
A0A060LU65
A0A060LU80
A0A060LUH5
A0A060LUH9
A0A060LUI6
A0A060LUJ2
A0A060LUN7
A0A060LUX5
A0A060LUY7
A0A060LV16
A0A060LV19
A0A060LVB0
A0A060LVD3
A0A060LVE0
A0A060LVK0
A0A060LW26
A0A060LW35
A0A060LW59
A0A060LW62
A0A060LW88
A0A060LWA6
A0A060LWA8
A0A060LWB9
A0A060LWH5
A0A060LWJ0
A0A060LWP7
A0A060LWQ3
A0A060LWY1
A0A060LWZ1
A0A060LX29
A0A060LX46
A0A060LX47
A0A060LX56
A0A060LX99
A0A060LXA2
A0A060LXB4
A0A060LXD9
A0A060LXF4
A0A060LXG0
A0A060LXN6
A0A060LXP7
A0A060LXQ8
A0A060LXS0
A0A060LXX6
A0A060LXY1
A0A060LXY9
A0A060LXZ0
A0A060LY16
A0A060LY21
A0A060LY46
A0A060LYD2
A0A060LYF1
A0A060LYF6
A0A060LYF7
A0A060LYJ3
A0A060LYJ9
A0A060LYL1
A0A060LYM5
A0A060LYM7
A0A060LYM8
A0A060LYM9
A0A060LYN7
A0A060LYP2
A0A060LYT8
A0A060LYU3
A0A060LYX1
A0A060LZ14
A0A060LZ42
A0A060LZ86
A0A060LZ92
A0A060LZG7
A0A060LZI9
A0A060LZK6
A0A060LZM2
A0A060LZQ1
A0A060LZR3
A0A060LZS9
A0A060LZT1
A0A060M003
A0A060M020
A0A060M031
A0A060M066
A0A060M080
A0A060M095
A0A060M0B5
A0A060M0C3
A0A060M0D6
A0A060M0E7
A0A060M0F4
A0A060M0H6
A0A060M0I2
A0A060M0N0
A0A060M0Q8
A0A060M0S9
A0A060M0T3
A0A060M0W7
A0A060M0Z3
A0A060M105
A0A060M115
A0A060M118
A0A060M199
A0A060M1C2
A0A060M1F4
A0A060M1F6
A0A060M1F7
A0A060M1H3
A0A060M1R7
A0A060M1X5
A0A060M232
A0A060M260
A0A060M270
A0A060M279
A0A060M284
A0A060M2A5
A0A060M2G1
A0A060M2N5
A0A060M2U0
A0A060M2Z1
A0A060M305
A0A060M324
A0A060M335
A0A060M3A6
A0A060M3H5
A0A060M3I5
A0A060M3J9
A0A060M3L8
A0A060M3M2
A0A060M3Y0
A0A060M437
A0A060M459
A0A060M4P4
A0A060M524
A0A060M5D5
A0A060M5H6
A0A060M5V0
A0A060M5Z7
A0A060M695
A0A060M6I8
A0A060M6M5
A0A060M6M7
A0A060M6W7
A0A060M7E9
A0A060M821
A0A060M860
A0A060M8I7
A0A060M8K1
A0A060M8L0
A0A060M8R5
A0A060M8S6
A0A060M8U6
A0A060M8X1
A0A060M904
A0A060M909
A0A060M967
A0A060MFJ0
A0A060MJN5
A0A060MKJ2
A0A060ML20
A0A060MNH4
A0A060MPA2
A0A060MQ17
A0A060MTL3
A0A060MZZ6
A0A060N017
A0A060N051
A0A060N090
A0A060N0C1
A0A060N0C2
A0A060N0F3
A0A060N0H3
A0A060N0U8
A0A060N0Y5
A0A060N176
A0A060N1H5
A0A060N1J9
A0A060N1N2
A0A060N1U6
A0A060N1V1
A0A060N1W6
A0A060N1X1
A0A060N1Z8
A0A060N232
A0A060N237
A0A060N239
A0A060N273
A0A060N2P3
A0A060N2Q2
A0A060N2U0
A0A060N338
A0A060N498
A0A060N4E3
A0A060N4I5
A0A060N4L3
A0A060N4S1
A0A060N559
A0A060N567
A0A060N5U2
A0A060N651
A0A060N6B1
A0A060N6D1
A0A060N6D3
A0A060N6M4
A0A060N6N9
A0A060N6P4
A0A060NF27
A0A060NF60
A0A060NF63
A0A060NF84
A0A060NFB6
A0A060NFR0
A0A060NFW6
A0A060NG70
A0A060NG80
A0A060NG90
A0A060NGE7
A0A060NGI3
A0A060NGJ9
A0A060NGK2
A0A060NGM9
A0A060NGP2
A0A060NGP9
A0A060NGQ3
A0A060NGR4
A0A060NGZ0
A0A060NGZ4
A0A060NH11
A0A060NH26
A0A060NH70
A0A060NHC3
A0A060NHF2
A0A060NHH9
A0A060NHM0
A0A060NHP2
A0A060NHS0
A0A060NHU4
A0A060NHX4
A0A060NI01
A0A060NI32
A0A060NI51
A0A060NI53
A0A060NI59
A0A060NI82
A0A060NIA8
A0A060NIB4
A0A060NIE6
A0A060NIF8
A0A060NIH7
A0A060NII7
A0A060NIJ6
A0A060NIK2
A0A060NIN7
A0A060NIS2
A0A060NIS4
A0A060NIV0
A0A060NIY2
A0A060NJ09
A0A060NJ33
A0A060NJ41
A0A060NJ49
A0A060NJ93
A0A060NJE1
A0A060NJF0
A0A060NJJ1
A0A060NJL9
A0A060NJP7
A0A060NJQ2
A0A060NJQ9
A0A060NJR3
A0A060NJR7
A0A060NJT8
A0A060NJW0
A0A060NJW1
A0A060NJZ4
A0A060NK14
A0A060NK17
A0A060NK50
A0A060NK66
A0A060NK78
A0A060NK85
A0A060NKB0
A0A060NKH1
A0A060NKK6
A0A060NKN8
A0A060NKN9
A0A060NKQ6
A0A060NKR0
A0A060NKS1
A0A060NKS5
A0A060NKW5
A0A060NL17
A0A060NLA1
A0A060NLC5
A0A060NLD1
A0A060NLF2
A0A060NLH3
A0A060NLK3
A0A060NLK7
A0A060NLQ7
A0A060NLR7
A0A060NLT9
A0A060NLU0
A0A060NLV3
A0A060NM12
A0A060NM20
A0A060NM37
A0A060NM41
A0A060NMA3
A0A060NMA7
A0A060NMB6
A0A060NMC5
A0A060NMF7
A0A060NMG1
A0A060NMI1
A0A060NMJ9
A0A060NML6
A0A060NMM5
A0A060NMP8
A0A060NN14
A0A060NN54
A0A060NN99
A0A060NNG2
A0A060NNL5
A0A060NNQ4
A0A060NNQ6
A0A060NNR0
A0A060NNR4
A0A060NNT5
A0A060NNY6
A0A060NP15
A0A060NP63
A0A060NP81
A0A060NPB3
A0A060NPB5
A0A060NPB9
A0A060NPD2
A0A060NPH6
A0A060NPK6
A0A060NPK8
A0A060NPM2
A0A060NPM7
A0A060NPQ7
A0A060NPS7
A0A060NPT1
A0A060NPT9
A0A060NPU6
A0A060NPV5
A0A060NPV6
A0A060NPW2
A0A060NPY7
A0A060NQ43
A0A060NQ68
A0A060NQF4
A0A060NQH1
A0A060NQN1
A0A060NQP1
A0A060NQS5
A0A060NQV2
A0A060NQX5
A0A060NR06
A0A060NR14
A0A060NR21
A0A060NR58
A0A060NR78
A0A060NRB6
A0A060NRC7
A0A060NRD1
A0A060NRE3
A0A060NRF9
A0A060NRN9
A0A060NRP2
A0A060NRP5
A0A060NRP7
A0A060NRV4
A0A060NRW1
A0A060NRZ5
A0A060NS01
A0A060NS09
A0A060NS12
A0A060NS26
A0A060NS29
A0A060NS45
A0A060NS73
A0A060NSC8
A0A060NSE1
A0A060NSG0
A0A060NSG2
A0A060NSK9
A0A060NSL4
A0A060NSS0
A0A060NST3
A0A060NSV3
A0A060NSW5
A0A060NSZ0
A0A060NT10
A0A060NT42
A0A060NT68
A0A060NTG0
A0A060NTH5
A0A060NTJ2
A0A060NTL1
A0A060NTN5
A0A060NTP8
A0A060NTS5
A0A060NTT7
A0A060NTV7
A0A060NTW1
A0A060NU13
A0A060NU52
A0A060NU61
A0A060NU78
A0A060NU83
A0A060NUA3
A0A060NUB1
A0A060NUE4
A0A060NUI0
A0A060NUK6
A0A060NUR3
A0A060NUS2
A0A060NUS4
A0A060NUT9
A0A060NUW0
A0A060NUW9
A0A060NUZ5
A0A060NUZ8
A0A060NV03
A0A060NV13
A0A060NV15
A0A060NV23
A0A060NV58
A0A060NV82
A0A060NV93
A0A060NVD1
A0A060NVD8
A0A060NVI8
A0A060NVJ7
A0A060NVK8
A0A060NVM2
A0A060NVS6
A0A060NVV3
A0A060NVW8
A0A060NVY7
A0A060NVZ1
A0A060NW03
A0A060NW11
A0A060NW42
A0A060NW83
A0A060NWA5
A0A060NWE6
A0A060NWH9
A0A060NWI2
A0A060NWJ9
A0A060NWR3
A0A060NWV3
A0A060NX00
A0A060NX18
A0A060NX21
A0A060NX45
A0A060NX53
A0A060NX88
A0A060NXA9
A0A060NXB1
A0A060NXB8
A0A060NXD4
A0A060NXD5
A0A060NXE0
A0A060NXG0
A0A060NXI5
A0A060NXJ7
A0A060NXK8
A0A060NXN0
A0A060NXR0
A0A060NXR9
A0A060NXU2
A0A060NXV9
A0A060NY13
A0A060NY17
A0A060NY46
A0A060NY50
A0A060NY57
A0A060NY91
A0A060NYB1
A0A060NYF3
A0A060NYF9
A0A060NYI0
A0A060NYI8
A0A060NYK1
A0A060NYW7
A0A060NZ23
A0A060NZ30
A0A060NZ79
A0A060NZ91
A0A060NZE0
A0A060NZE2
A0A060NZE8
A0A060NZE9
A0A060NZF3
A0A060NZJ1
A0A060NZK2
A0A060NZN5
A0A060NZP7
A0A060NZT5
A0A060NZT6
A0A060NZW3
A0A060NZY8
A0A060NZY9
A0A060NZZ5
A0A060NZZ6
A0A060P011
A0A060P023
A0A060P048
A0A060P059
A0A060P071
A0A060P077
A0A060P0D2
A0A060P0J3
A0A060P0J5
A0A060P0L6
A0A060P0M3
A0A060P0M6
A0A060P0N7
A0A060P0R5
A0A060P0S8
A0A060P0U8
A0A060P0V8
A0A060P0Y5
A0A060P172
A0A060P180
A0A060P188
A0A060P1A1
A0A060P1B2
A0A060P1E9
A0A060P1F8
A0A060P1H8
A0A060P1I3
A0A060P1I5
A0A060P1M5
A0A060P1R4
A0A060P1R5
A0A060P1Y1
A0A060P1Y4
A0A060P1Z5
A0A060P235
A0A060P262
A0A060P282
A0A060P292
A0A060P2B5
A0A060P2B8
A0A060P2C7
A0A060P2D3
A0A060P2F3
A0A060P2F5
A0A060P2F7
A0A060P2H3
A0A060P2I6
A0A060P2J3
A0A060P2J4
A0A060P2J5
A0A060P2M2
A0A060P2Q3
A0A060P2Q4
A0A060P2R5
A0A060P2S2
A0A060P2U7
A0A060P2Y4
A0A060P305
A0A060P307
A0A060P335
A0A060P348
A0A060P391
A0A060P3B2
A0A060P3H6
A0A060P3K4
A0A060P3M0
A0A060P3P4
A0A060P3P5
A0A060P3R6
A0A060P3V4
A0A060P3Z1
A0A060P429
A0A060P460
A0A060P478
A0A060P493
A0A060P4B2
A0A060P4G9
A0A060P4H8
A0A060P4J4
A0A060P4K6
A0A060P4L9
A0A060P4N9
A0A060P4R4
A0A060P4S1
A0A060P4U0
A0A060P4X1
A0A060P4X4
A0A060P4Y6
A0A060P4Y8
A0A060P506
A0A060P555
A0A060P573
A0A060P5B7
A0A060P5F8
A0A060P5G0
A0A060P5J8
A0A060P5K7
A0A060P5L0
A0A060P5L3
A0A060P5M4
A0A060P5N5
A0A060P5N7
A0A060P5R3
A0A060P5T4
A0A060P5T9
A0A060P5X1
A0A060P5X7
A0A060P5Y1
A0A060P605
A0A060P613
A0A060P622
A0A060P685
A0A060P698
A0A060P6A0
A0A060P6A1
A0A060P6C8
A0A060P6D8
A0A060P6I3
A0A060P6K7
A0A060P6L6
A0A060P6M0
A0A060P6P0
A0A060P6U6
A0A060P6X4
A0A060P6X9
A0A060P747
A0A060P762
A0A060P773
A0A060P782
A0A060P790
A0A060P7I2
A0A060P7J6
A0A060P7J7
A0A060P7K0
A0A060P7L8
A0A060P7P1
A0A060P7Q6
A0A060P7S2
A0A060P7X0
A0A060P7X3
A0A060P7Y1
A0A060P822
A0A060P839
A0A060P858
A0A060P863
A0A060P868
A0A060P881
A0A060P8B4
A0A060P8F6
A0A060P8G7
A0A060P8H8
A0A060P8L3
A0A060P8R6
A0A060P8R9
A0A060P8T3
A0A060P8V5
A0A060P8Z2
A0A060P900
A0A060P945
A0A060P949
A0A060P956
A0A060P959
A0A060P978
A0A060P997
A0A060P9J8
A0A060P9K0
A0A060P9K6
A0A060P9L9
A0A060P9N9
A0A060P9P3
A0A060P9P6
A0A060P9P9
A0A060P9Q6
A0A060P9U2
A0A060P9U5
A0A060P9U7
A0A060P9V6
A0A060P9Y6
A0A060P9Z5
A0A060P9Z7
A0A060PA31
A0A060PA59
A0A060PA76
A0A060PA80
A0A060PA96
A0A060PAG7
A0A060PAG8
A0A060PAM5
A0A060PAP4
A0A060PAT7
A0A060PAV2
A0A060PAV8
A0A060PAX1
A0A060PAZ8
A0A060PB40
A0A060PB63
A0A060PB74
A0A060PBC7
A0A060PBE5
A0A060PBI8
A0A060PBJ0
A0A060PBJ5
A0A060PBL2
A0A060PBQ6
A0A060PBS4
A0A060PBU6
A0A060PBV5
A0A060PBW1
A0A060PBX5
A0A060PBY8
A0A060PC36
A0A060PC66
A0A060PC96
A0A060PCB1
A0A060PCL5
A0A060PCM0
A0A060PCN0
A0A060PCN6
A0A060PCR3
A0A060PCS1
A0A060PCS7
A0A060PCU2
A0A060PD01
A0A060PD22
A0A060PD33
A0A060PD39
A0A060PD50
A0A060PD78
A0A060PD84
A0A060PD88
A0A060PDA2
A0A060PDD7
A0A060PDE7
A0A060PDF0
A0A060PDG8
A0A060PDJ9
A0A060PDK1
A0A060PDK5
A0A060PDN2
A0A060PDP2
A0A060PDP4
A0A060PDP7
A0A060PDR6
A0A060PDS2
A0A060PDS4
A0A060PDU4
A0A060PDV4
A0A060PDW5
A0A060PDW6
A0A060PDY4
A0A060PDY8
A0A060PE01
A0A060PE05
A0A060PE22
A0A060PE43
A0A060PE44
A0A060PE87
A0A060PEA6
A0A060PEB1
A0A060PEB4
A0A060PEE4
A0A060PEH6
A0A060PEJ2
A0A060PEK4
A0A060PEK8
A0A060PEL9
A0A060PEN1
A0A060PEP5
A0A060PER3
A0A060PER4
A0A060PES7
A0A060PET5
A0A060PEV1
A0A060PEX5
A0A060PEZ3
A0A060PF18
A0A060PF26
A0A060PF32
A0A060PF35
A0A060PF53
A0A060PFC0
A0A060PFC8
A0A060PFE4
A0A060PFG7
A0A060PFH4
A0A060PFI3
A0A060PFJ9
A0A060PFM6
A0A060PFN7
A0A060PFU2
A0A060PFW3
A0A060PG14
A0A060PG21
A0A060PG28
A0A060PG29
A0A060PG42
A0A060PG57
A0A060PG70
A0A060PG76
A0A060PG92
A0A060PG99
A0A060PGD4
A0A060PGD9
A0A060PGF4
A0A060PGF7
A0A060PGH1
A0A060PGH5
A0A060PGI9
A0A060PGJ9
A0A060PGL2
A0A060PGV4
A0A060PH14
A0A060PH31
A0A060PH64
A0A060PH83
A0A060PHA7
A0A060PHB5
A0A060PHB6
A0A060PHB8
A0A060PHG0
A0A060PHH2
A0A060PHU4
A0A060PHU6
A0A060PI11
A0A060PI46
A0A060PI75
A0A060PI88
A0A060PI95
A0A060PID4
A0A060PIE7
A0A060PIF2
A0A060PIG6
A0A060PII7
A0A060PIJ5
A0A060PIK7
A0A060PIL8
A0A060PIM2
A0A060PJ39
A0A060PJA2
A0A060PJA6
A0A060PJC4
A0A060PJD6
A0A060PJH0
A0A060PJM2
A0A060PJN6
A0A060PJN9
A0A060PJP5
A0A060PJR6
A0A060PJT9
A0A060PJX3
A0A060PJY0
A0A060PJZ3
A0A060PK13
A0A060PK29
A0A060PK32
A0A060PK34
A0A060PK92
A0A060PKA5
A0A060PKD5
A0A060PKF1
A0A060PKG3
A0A060PKH2
A0A060PKH8
A0A060PKI9
A0A060PKJ4
A0A060PKM0
A0A060PKM4
A0A060PKN8
A0A060PKY3
A0A060PL08
A0A060PL11
A0A060PL24
A0A060PL31
A0A060PL37
A0A060PL53
A0A060PL87
A0A060PLB0
A0A060PLC7
A0A060PLE3
A0A060PLJ3
A0A060PLP8
A0A060PLS6
A0A060PM01
A0A060PMA0
A0A060PMA1
A0A060PMD2
A0A060PN63
A0A060PNM9
A0A060PNQ2
A0A060PP08
A0A060PP40
A0A060PPG2
A0A060PPT5
A0A060PQM1
A0A060PR59
A0A060PR75
A0A060PR92
A0A060PR93
A0A060PRA5
A0A060PRB1
A0A060PRD8
A0A060PRI4
A0A060PRK6
A0A060PRL8
A0A060PRN2
A0A060PS15
A0A060PS38
A0A060PS46
A0A060PSB1
A0A060PSD8
A0A060PSF8
A0A060PSG1
A0A060PSY6
A0A060PT24
A0A060PT53
A0A060PT54
A0A060PT59
A0A060PTA5
A0A060PTC3
A0A060PTQ2
A0A060PU43
A0A060PU74
A0A060PU79
A0A060PU96
A0A060PUH2
A0A060PUH5
A0A060PUR5
A0A060PV09
A0A060PV17
A0A060PV84
A0A060PV88
A0A060PVK0
A0A060PVU1
A0A060PVW2
A0A060PVX5
A0A060PVX8
A0A060PW90
A0A060PWE4
A0A060PWI2
A0A060PWK2
A0A060PWT1
A0A060PWT2
A0A060PWT5
A0A060PWX2
A0A060PX39
A0A060PX48
A0A060PX86
A0A060PXN2
A0A060PXP8
A0A060PXP9
A0A060PXQ7
A0A060PXR0
A0A060PXS3
A0A060PXT0
A0A060PXX1
A0A060PXX3
A0A060PY13
A0A060PY29
A0A060PY73
A0A060PYA0
A0A060PYE2
A0A060PYE5
A0A060PYF2
A0A060PYI3
A0A060PYQ1
A0A060PYS7
A0A060PZ60
A0A060PZ90
A0A060PZC4
A0A060PZS5
A0A060PZS8
A0A060PZY5
A0A060PZZ4
A0A060Q001
A0A060Q050
A0A060Q074
A0A060Q082
A0A060Q092
A0A060Q097
A0A060Q0K2
A0A060Q0P4
A0A060Q0Q1
A0A060Q0U1
A0A060Q137
A0A060Q141
A0A060Q1I5
A0A060Q1N6
A0A060Q1Y8
A0A060Q210
A0A060Q236
A0A060Q259
A0A060Q275
A0A060Q287
A0A060Q296
A0A060Q2A9
A0A060Q2K6
A0A060Q2M2
A0A060Q2W6
A0A060Q2X7
A0A060Q2X8
A0A060Q346
A0A060Q354
A0A060Q385
A0A060Q398
A0A060Q3F5
A0A060Q3H6
A0A060Q3I1
A0A060Q3I8
A0A060Q3J7
A0A060Q3K4
A0A060Q3L2
A0A060Q3P2
A0A060Q3S0
A0A060Q3T2
A0A060Q418
A0A060Q420
A0A060Q444
A0A060Q4D5
A0A060Q4E4
A0A060Q4G1
A0A060Q4G2
A0A060Q504
A0A060Q518
A0A060Q539
A0A060Q578
A0A060Q5A8
A0A060Q5P2
A0A060Q5Q0
A0A060Q5Q5
A0A060Q5R2
A0A060Q5T4
A0A060Q5X2
A0A060Q5X9
A0A060QMD5
A0A060QMD6
A0A060QME3
A0A060QME4
A0A060QME5
A0A060QMJ0
A0A060QMJ1
A0A060QMJ8
A0A060QMJ9
A0A060QMK0
A0A060QMM3
A0A060QMM4
A0A060QMN0
A0A060QMP2
A0A060QMP3
A0A060QPL2
A0A060QPL5
A0A060QRN4
A0A060QT90
A0A060R5M5
A0A060R5Q1
A0A060R600
A0A060R610
A0A060R698
A0A060R6E6
A0A060R6Z5
A0A060R701
A0A060R736
A0A060R750
A0A060R773
A0A060R790
A0A060R7F5
A0A060R7U8
A0A060R7X0
A0A060R865
A0A060R899
A0A060R8S2
A0A060R926
A0A060R967
A0A060R9E4
A0A060R9E7
A0A060R9I0
A0A060R9I1
A0A060R9J1
A0A060R9N3
A0A060R9R1
A0A060RA11
A0A060RA12
A0A060RA20
A0A060RA50
A0A060RA74
A0A060RA97
A0A060RAJ0
A0A060RAS2
A0A060RB16
A0A060RB24
A0A060RB57
A0A060RB63
A0A060RB84
A0A060RBD2
A0A060RBE0
A0A060RBF3
A0A060RBH4
A0A060RBQ5
A0A060RBS6
A0A060RBV5
A0A060RBX3
A0A060RC42
A0A060RC51
A0A060RC97
A0A060RCB4
A0A060RCV6
A0A060RD02
A0A060RD61
A0A060RD92
A0A060RDA5
A0A060RDC0
A0A060RDC9
A0A060RDE5
A0A060RDM6
A0A060RDU6
A0A060RE64
A0A060RE94
A0A060REB3
A0A060REL1
A0A060REW8
A0A060RMT5
A0A060RMX1
A0A060RN46
A0A060RN47
A0A060RN48
A0A060RNA5
A0A060RNI8
A0A060RNJ6
A0A060RNL1
A0A060RNQ6
A0A060RNW8
A0A060RNY4
A0A060RP24
A0A060RP49
A0A060RP68
A0A060RP86
A0A060RPT5
A0A060RPX1
A0A060RQ47
A0A060RQ58
A0A060RQJ9
A0A060RQL0
A0A060RQQ7
A0A060RQU8
A0A060RQZ1
A0A060RR39
A0A060RRH4
A0A060RRM1
A0A060RRR6
A0A060RRS3
A0A060RRU5
A0A060RS25
A0A060RS38
A0A060RS52
A0A060RS70
A0A060RSC5
A0A060RSI4
A0A060RSL0
A0A060RSM6
A0A060RSQ2
A0A060RSS5
A0A060RSU3
A0A060RSV6
A0A060RSW8
A0A060RSZ6
A0A060RTI2
A0A060RU82
A0A060RUA2
A0A060RUD0
A0A060RUH4
A0A060RUI5
A0A060RUL7
A0A060RUN8
A0A060RUV9
A0A060RUX9
A0A060RUY2
A0A060RV25
A0A060RV94
A0A060RV95
A0A060RVB2
A0A060RVC9
A0A060RVI0
A0A060RVL5
A0A060RVN0
A0A060RVQ3
A0A060RVU0
A0A060RW22
A0A060RW25
A0A060RW56
A0A060RWA8
A0A060RWE1
A0A060RWN2
A0A060RWP7
A0A060RWQ3
A0A060RWU1
A0A060RWV2
A0A060RWW6
A0A060RWY6
A0A060RX37
A0A060RX43
A0A060RX71
A0A060RX77
A0A060RXD0
A0A060RXD6
A0A060RXJ1
A0A060RXK8
A0A060RXP2
A0A060RXU8
A0A060RXV4
A0A060RXX8
A0A060RXZ0
A0A060RY81
A0A060RYB7
A0A060RYE4
A0A060RYF4
A0A060RYI6
A0A060RYQ1
A0A060RYY2
A0A060RYZ8
A0A060RZ29
A0A060RZ33
A0A060RZ38
A0A060RZ44
A0A060RZ49
A0A060RZA4
A0A060RZA5
A0A060RZA6
A0A060RZC3
A0A060RZF7
A0A060RZH6
A0A060RZH9
A0A060RZJ0
A0A060RZK5
A0A060RZL7
A0A060RZP9
A0A060RZR1
A0A060S033
A0A060S047
A0A060S088
A0A060S090
A0A060S0A1
A0A060S0A4
A0A060S0C4
A0A060S0G8
A0A060S0J3
A0A060S0W3
A0A060S0Y6
A0A060S126
A0A060S1U4
A0A060S266
A0A060S2E6
A0A060S2Y7
A0A060S388
A0A060S3I4
A0A060S4N6
A0A060S4W3
A0A060S5E4
A0A060S5P8
A0A060SV18
A0A060SV23
A0A060SV25
A0A060SV29
A0A060SV33
A0A060SV36
A0A060SV41
A0A060SV45
A0A060SV50
A0A060SV55
A0A060SV60
A0A060SV66
A0A060SV70
A0A060SV75
A0A060SV81
A0A060SV84
A0A060SV87
A0A060SV92
A0A060SVI5
A0A060SVI7
A0A060SVJ2
A0A060SVJ6
A0A060SVK1
A0A060SVK4
A0A060SVK8
A0A060SVL3
A0A060SVL7
A0A060SVM2
A0A060SVM5
A0A060SVM9
A0A060SVN5
A0A060SVP0
A0A060SVP4
A0A060SVP7
A0A060SVQ2
A0A060SVQ7
A0A060SW52
A0A060SW54
A0A060SW59
A0A060SW62
A0A060SW66
A0A060SW68
A0A060SW73
A0A060SW77
A0A060SW80
A0A060SW85
A0A060SW89
A0A060SW92
A0A060SW97
A0A060SW99
A0A060SWA4
A0A060SWA9
A0A060SWB3
A0A060SWB5
A0A060SWL2
A0A060SWN1
A0A060SXE9
A0A060SXP3
A0A060SXR3
A0A060SXT9
A0A060SXZ1
A0A060SYF8
A0A060SYL7
A0A060SYS6
A0A060SYZ5
A0A060SZ20
A0A060SZ45
A0A060SZD6
A0A060SZL2
A0A060SZP2
A0A060SZR5
A0A060SZX7
A0A060T045
A0A060T0B2
A0A060T0G0
A0A060T0H6
A0A060T0J4
A0A060T0P3
A0A060T0P7
A0A060T0Q1
A0A060T0Q5
A0A060T0Q9
A0A060T0R1
A0A060T0R2
A0A060T0R5
A0A060T0R8
A0A060T0S1
A0A060T0S5
A0A060T0S9
A0A060T0T1
A0A060T0T6
A0A060T0U1
A0A060T0U6
A0A060T0V2
A0A060T0V5
A0A060T0W0
A0A060T0W6
A0A060T0Z9
A0A060T123
A0A060T171
A0A060T197
A0A060T1C1
A0A060T1F8
A0A060T1I6
A0A060T1I8
A0A060T1J0
A0A060T1J5
A0A060T1J9
A0A060T1K1
A0A060T1K3
A0A060T1K7
A0A060T1L0
A0A060T1L5
A0A060T1M1
A0A060T1M4
A0A060T1M7
A0A060T1N0
A0A060T1N3
A0A060T1N4
A0A060T1N6
A0A060T1N9
A0A060T1P3
A0A060T1P8
A0A060T1Q1
A0A060T1R0
A0A060T1S4
A0A060T1U4
A0A060T1W0
A0A060T230
A0A060T238
A0A060T289
A0A060T2B1
A0A060T2E4
A0A060T2F3
A0A060T2H0
A0A060T2K2
A0A060T2M0
A0A060T2N1
A0A060T2N3
A0A060T2N7
A0A060T2S3
A0A060T2S9
A0A060T2U3
A0A060T2X6
A0A060T2Y8
A0A060T2Z2
A0A060T2Z9
A0A060T309
A0A060T360
A0A060T391
A0A060T399
A0A060T3D1
A0A060T3G6
A0A060T3J4
A0A060T3J5
A0A060T3U1
A0A060T3V7
A0A060T3W8
A0A060T400
A0A060T423
A0A060T425
A0A060T4A5
A0A060T4B7
A0A060T4B8
A0A060T4C4
A0A060T4J8
A0A060T4K3
A0A060T4L0
A0A060T4P9
A0A060T4R4
A0A060T4T0
A0A060T4U5
A0A060T4Z7
A0A060T510
A0A060T527
A0A060T557
A0A060T576
A0A060T5A0
A0A060T5C1
A0A060T5F0
A0A060T5G5
A0A060T5I9
A0A060T5K2
A0A060T5M0
A0A060T5M7
A0A060T5N5
A0A060T5P8
A0A060T5R2
A0A060T5R3
A0A060T5S9
A0A060T5Y5
A0A060T5Z2
A0A060T5Z6
A0A060T5Z9
A0A060T604
A0A060T610
A0A060T614
A0A060T641
A0A060T691
A0A060T6B4
A0A060T6E9
A0A060T6G4
A0A060T6M1
A0A060T6N5
A0A060T6T4
A0A060T6T9
A0A060T6V5
A0A060T6W0
A0A060T6Y2
A0A060T731
A0A060T741
A0A060T742
A0A060T7C9
A0A060T7D3
A0A060T7G3
A0A060T7P0
A0A060T7Q6
A0A060T7S0
A0A060T7T8
A0A060T7U6
A0A060T7V3
A0A060T7W0
A0A060T7X5
A0A060T7Y2
A0A060T7Z8
A0A060T860
A0A060T884
A0A060T895
A0A060T898
A0A060T8A9
A0A060T8E6
A0A060T8E8
A0A060T8H6
A0A060T8I5
A0A060T8J5
A0A060T8K1
A0A060T8M9
A0A060T8T4
A0A060T8V1
A0A060T8Y2
A0A060T9A5
A0A060T9B3
A0A060T9C9
A0A060T9F0
A0A060T9H3
A0A060T9H8
A0A060T9L5
A0A060T9R0
A0A060T9S0
A0A060T9U0
A0A060T9V3
A0A060T9W0
A0A060TA19
A0A060TA49
A0A060TAE4
A0A060TAG7
A0A060TAH0
A0A060TAH5
A0A060TAJ6
A0A060TAK4
A0A060TAN2
A0A060TAN5
A0A060TAT4
A0A060TAW2
A0A060TAW9
A0A060TAZ6
A0A060TB10
A0A060TB37
A0A060TB40
A0A060TB87
A0A060TB88
A0A060TBI0
A0A060TBJ1
A0A060TBK4
A0A060TBL6
A0A060TBM3
A0A060TBM6
A0A060TBR0
A0A060TBR7
A0A060TBW9
A0A060TBY7
A0A060TC29
A0A060TC34
A0A060TC36
A0A060TC51
A0A060TC68
A0A060TC69
A0A060TC74
A0A060TCB0
A0A060TCE8
A0A060TCH3
A0A060TCI3
A0A060TCJ5
A0A060TCK7
A0A060TCS2
A0A060TCU2
A0A060TCV7
A0A060TCY2
A0A060TCZ6
A0A060TD29
A0A060TD63
A0A060TD66
A0A060TDA1
A0A060TDD2
A0A060TDG9
A0A060TDH0
A0A060TDI2
A0A060TDJ1
A0A060TDK3
A0A060TDK9
A0A060TDS2
A0A060TDU8
A0A060TDX9
A0A060TDZ7
A0A060TE34
A0A060TEC7
A0A060TED2
A0A060TED6
A0A060TEF1
A0A060TEH8
A0A060TEI4
A0A060TEN3
A0A060TEV9
A0A060TF20
A0A060TF89
A0A060TFE3
A0A060TFV0
A0A060TFV9
A0A060TFY0
A0A060TFY6
A0A060TFY7
A0A060TFZ8
A0A060TGD1
A0A060TGG8
A0A060TGQ2
A0A060TGW6
A0A060TGZ8
A0A060TH34
A0A060TH41
A0A060TH49
A0A060THN6
A0A060THU6
A0A060THZ4
A0A060TI12
A0A060TIC4
A0A060TIS6
A0A060TIY5
A0A060TJ17
A0A060TJ57
A0A060TJL6
A0A060TJN5
A0A060TJV8
A0A060TJZ5
A0A060UVC8
A0A060UVF0
A0A060UVI5
A0A060UVS5
A0A060UVX3
A0A060UW26
A0A060UW63
A0A060UWB3
A0A060UWK5
A0A060UWS0
A0A060UWS2
A0A060UX74
A0A060UXE7
A0A060UXF8
A0A060UXK3
A0A060UXP5
A0A060UXP6
A0A060UY04
A0A060UY05
A0A060UYB5
A0A060UYC9
A0A060UYM9
A0A060UYP6
A0A060UYS5
A0A060UYS9
A0A060UYV3
A0A060UYX2
A0A060UZ05
A0A060UZ11
A0A060UZ63
A0A060UZB1
A0A060UZC4
A0A060UZF6
A0A060UZM5
A0A060UZX4
A0A060UZZ5
A0A060V012
A0A060V028
A0A060V033
A0A060V0C2
A0A060V0G4
A0A060V0I3
A0A060V0M7
A0A060V0U0
A0A060V0U9
A0A060V0V4
A0A060V119
A0A060V120
A0A060V125
A0A060V139
A0A060V147
A0A060V149
A0A060V1J6
A0A060V1L0
A0A060V1Q9
A0A060V1R4
A0A060V1Z6
A0A060V226
A0A060V251
A0A060V277
A0A060V283
A0A060V2A3
A0A060V2A5
A0A060V2F3
A0A060V2H3
A0A060V2J2
A0A060V2K4
A0A060V2R0
A0A060V2S6
A0A060V2Z9
A0A060V308
A0A060V311
A0A060V314
A0A060V328
A0A060V329
A0A060V377
A0A060V3E5
A0A060V3J0
A0A060V3J3
A0A060V3K7
A0A060V3S5
A0A060V3X5
A0A060V3X7
A0A060V3Z6
A0A060V3Z8
A0A060V405
A0A060V409
A0A060V429
A0A060V475
A0A060V499
A0A060V4A0
A0A060V4A2
A0A060V4A5
A0A060V4C8
A0A060V4C9
A0A060V4D6
A0A060V4E2
A0A060V4G1
A0A060V4G3
A0A060V4H1
A0A060V4J6
A0A060V4L1
A0A060V4L4
A0A060V4M0
A0A060V4P4
A0A060V4R5
A0A060V4Y8
A0A060V527
A0A060V531
A0A060V578
A0A060V579
A0A060V5G8
A0A060V5M0
A0A060V5Q3
A0A060V5S4
A0A060V5V7
A0A060V603
A0A060V614
A0A060V633
A0A060V651
A0A060V665
A0A060V671
A0A060V679
A0A060V6C3
A0A060V6D8
A0A060V6I9
A0A060V6J3
A0A060V6U7
A0A060V6V8
A0A060V6X7
A0A060V6X8
A0A060V6Z6
A0A060V739
A0A060V746
A0A060V747
A0A060V762
A0A060V7C7
A0A060V7D6
A0A060V7G0
A0A060V7G9
A0A060V7K6
A0A060V7L8
A0A060V7P9
A0A060V7R7
A0A060V7U9
A0A060V7V8
A0A060V832
A0A060V838
A0A060V855
A0A060V860
A0A060V875
A0A060V890
A0A060V8B1
A0A060V8H7
A0A060V8T3
A0A060V8U9
A0A060V8V0
A0A060V8Y2
A0A060V8Z2
A0A060V8Z3
A0A060V948
A0A060V9B5
A0A060V9C4
A0A060V9G5
A0A060V9K9
A0A060V9P3
A0A060V9Q7
A0A060V9S3
A0A060V9V1
A0A060V9V9
A0A060V9X2
A0A060V9Z4
A0A060VA21
A0A060VA28
A0A060VA61
A0A060VA65
A0A060VAA5
A0A060VAB5
A0A060VAE6
A0A060VAG3
A0A060VAH0
A0A060VAI9
A0A060VAP4
A0A060VAQ9
A0A060VAR6
A0A060VB18
A0A060VB28
A0A060VB36
A0A060VB46
A0A060VB55
A0A060VB92
A0A060VBD4
A0A060VBF7
A0A060VBG8
A0A060VBG9
A0A060VBK2
A0A060VBR8
A0A060VBS1
A0A060VBV3
A0A060VBV4
A0A060VC03
A0A060VC95
A0A060VCE8
A0A060VCG2
A0A060VCL1
A0A060VCL3
A0A060VDA7
A0A060VDG9
A0A060VDJ0
A0A060VDJ5
A0A060VDK8
A0A060VDR3
A0A060VDS4
A0A060VDW0
A0A060VDW5
A0A060VE16
A0A060VE84
A0A060VEA8
A0A060VEA9
A0A060VEE0
A0A060VEN6
A0A060VEP1
A0A060VF13
A0A060VF21
A0A060VF64
A0A060VFD7
A0A060VFE2
A0A060VFF6
A0A060VFG0
A0A060VFK2
A0A060VFK8
A0A060VFL8
A0A060VFM4
A0A060VFM7
A0A060VFR2
A0A060VFS4
A0A060VFV4
A0A060VFW5
A0A060VG65
A0A060VGB0
A0A060VGG8
A0A060VGL3
A0A060VGM9
A0A060VGX6
A0A060VH28
A0A060VH40
A0A060VH59
A0A060VHC5
A0A060VHK6
A0A060VHK8
A0A060VHP0
A0A060VHU9
A0A060VI28
A0A060VI31
A0A060VI40
A0A060VI66
A0A060VI99
A0A060VIA9
A0A060VIB5
A0A060VIH0
A0A060VIJ5
A0A060VIN6
A0A060VIZ6
A0A060VJ03
A0A060VJ06
A0A060VJ71
A0A060VJ97
A0A060VJN8
A0A060VJQ4
A0A060VJT0
A0A060VJZ8
A0A060VK19
A0A060VK64
A0A060VKB0
A0A060VKD9
A0A060VKF4
A0A060VKG3
A0A060VKI3
A0A060VKI5
A0A060VKL4
A0A060VKN6
A0A060VKP8
A0A060VKW5
A0A060VL16
A0A060VL86
A0A060VL90
A0A060VLE0
A0A060VLR3
A0A060VLU0
A0A060VLW5
A0A060VLZ4
A0A060VM16
A0A060VM47
A0A060VM63
A0A060VM88
A0A060VME1
A0A060VME7
A0A060VMF2
A0A060VMJ5
A0A060VMK3
A0A060VMK5
A0A060VMK7
A0A060VMQ1
A0A060VMQ3
A0A060VMQ9
A0A060VMT3
A0A060VMW1
A0A060VMY7
A0A060VN01
A0A060VN35
A0A060VNA2
A0A060VNG8
A0A060VNI0
A0A060VNI8
A0A060VNJ3
A0A060VNJ5
A0A060VNK6
A0A060VNP6
A0A060VNR7
A0A060VNW7
A0A060VNX7
A0A060VNY5
A0A060VP18
A0A060VP35
A0A060VP61
A0A060VP71
A0A060VP88
A0A060VP96
A0A060VPC9
A0A060VPE8
A0A060VPF0
A0A060VPF9
A0A060VPG9
A0A060VPI7
A0A060VPJ8
A0A060VPK8
A0A060VPP0
A0A060VPP4
A0A060VPQ2
A0A060VPU5
A0A060VQ98
A0A060VQA2
A0A060VQA6
A0A060VQD0
A0A060VQE8
A0A060VQJ4
A0A060VQM3
A0A060VQR5
A0A060VQS5
A0A060VQT1
A0A060VQV0
A0A060VQV4
A0A060VR01
A0A060VR30
A0A060VR72
A0A060VRB6
A0A060VRC9
A0A060VRD9
A0A060VRE0
A0A060VRH4
A0A060VRJ9
A0A060VRK8
A0A060VRL2
A0A060VRP7
A0A060VRS4
A0A060VRV2
A0A060VS70
A0A060VS87
A0A060VS90
A0A060VSC0
A0A060VSH2
A0A060VSK4
A0A060VSM7
A0A060VSR1
A0A060VSR5
A0A060VSS2
A0A060VT16
A0A060VT31
A0A060VT72
A0A060VT88
A0A060VTA4
A0A060VTA6
A0A060VTF9
A0A060VTG0
A0A060VTH9
A0A060VTI2
A0A060VTI3
A0A060VTJ4
A0A060VTM3
A0A060VTQ2
A0A060VTR7
A0A060VTT9
A0A060VTX3
A0A060VU40
A0A060VU47
A0A060VUA1
A0A060VUB6
A0A060VUC3
A0A060VUC6
A0A060VUI0
A0A060VUI1
A0A060VUK9
A0A060VUS1
A0A060VUS2
A0A060VUV8
A0A060VUW5
A0A060VUX7
A0A060VV06
A0A060VV08
A0A060VV58
A0A060VVA2
A0A060VVB8
A0A060VVD1
A0A060VVJ3
A0A060VVM2
A0A060VVY9
A0A060VW27
A0A060VW47
A0A060VW58
A0A060VW64
A0A060VW75
A0A060VW81
A0A060VWA2
A0A060VWG4
A0A060VWH8
A0A060VWI1
A0A060VWN3
A0A060VWP1
A0A060VWQ1
A0A060VWS9
A0A060VWT0
A0A060VWX2
A0A060VX13
A0A060VX39
A0A060VX43
A0A060VX98
A0A060VXB5
A0A060VXM1
A0A060VXP4
A0A060VXQ3
A0A060VXR7
A0A060VXT1
A0A060VXT3
A0A060VXV5
A0A060VY43
A0A060VY47
A0A060VY51
A0A060VY66
A0A060VY74
A0A060VY90
A0A060VYF4
A0A060VYQ9
A0A060VYT9
A0A060VYW3
A0A060VYY5
A0A060VYZ8
A0A060VZ00
A0A060VZ45
A0A060VZ46
A0A060VZC7
A0A060VZH4
A0A060VZH7
A0A060VZI9
A0A060VZM2
A0A060VZP3
A0A060VZS2
A0A060VZZ1
A0A060VZZ2
A0A060W014
A0A060W017
A0A060W049
A0A060W061
A0A060W073
A0A060W0C4
A0A060W0E7
A0A060W0I8
A0A060W0K6
A0A060W0P4
A0A060W0Q0
A0A060W0R3
A0A060W0U9
A0A060W0X7
A0A060W168
A0A060W173
A0A060W1C2
A0A060W1E2
A0A060W1E3
A0A060W1E6
A0A060W1P1
A0A060W1X8
A0A060W1Y8
A0A060W201
A0A060W214
A0A060W286
A0A060W291
A0A060W2A1
A0A060W2C0
A0A060W2E5
A0A060W2Q8
A0A060W2R0
A0A060W2S5
A0A060W2V5
A0A060W2W5
A0A060W302
A0A060W305
A0A060W329
A0A060W342
A0A060W352
A0A060W364
A0A060W378
A0A060W386
A0A060W390
A0A060W3A0
A0A060W3B4
A0A060W3D6
A0A060W3J3
A0A060W3K2
A0A060W3T0
A0A060W3W8
A0A060W411
A0A060W420
A0A060W493
A0A060W4G1
A0A060W4G5
A0A060W4H2
A0A060W4M0
A0A060W4N2
A0A060W4P1
A0A060W4U4
A0A060W4Y0
A0A060W511
A0A060W535
A0A060W576
A0A060W580
A0A060W593
A0A060W5J4
A0A060W5Y1
A0A060W5Y8
A0A060W653
A0A060W6J4
A0A060W6L5
A0A060W6L7
A0A060W6L8
A0A060W6S8
A0A060W6V4
A0A060W708
A0A060W768
A0A060W7A8
A0A060W7D9
A0A060W7H9
A0A060W7N8
A0A060W7P0
A0A060W7S7
A0A060W7V0
A0A060W829
A0A060W847
A0A060W853
A0A060W866
A0A060W870
A0A060W875
A0A060W8A3
A0A060W8H6
A0A060W8K3
A0A060W8L4
A0A060W8L9
A0A060W8N1
A0A060W8P7
A0A060W8Q4
A0A060W8S3
A0A060W8S8
A0A060W909
A0A060W928
A0A060W933
A0A060W937
A0A060W973
A0A060W991
A0A060W9B4
A0A060W9C9
A0A060W9E7
A0A060W9G9
A0A060W9K4
A0A060W9L6
A0A060W9Y7
A0A060WA02
A0A060WA16
A0A060WAI1
A0A060WAQ1
A0A060WAQ4
A0A060WAR5
A0A060WAY2
A0A060WB70
A0A060WB84
A0A060WBH3
A0A060WBJ1
A0A060WBL4
A0A060WBR2
A0A060WBX7
A0A060WC03
A0A060WCC1
A0A060WCL9
A0A060WCP3
A0A060WCS7
A0A060WCV4
A0A060WD19
A0A060WD29
A0A060WD58
A0A060WD61
A0A060WD68
A0A060WDA4
A0A060WDB5
A0A060WDF4
A0A060WDG4
A0A060WDJ1
A0A060WDN0
A0A060WDN7
A0A060WDU7
A0A060WDV9
A0A060WDX6
A0A060WDY5
A0A060WE22
A0A060WE23
A0A060WE64
A0A060WEC9
A0A060WED7
A0A060WEE3
A0A060WEG7
A0A060WEH4
A0A060WEK7
A0A060WEM0
A0A060WEN9
A0A060WEQ2
A0A060WES3
A0A060WF37
A0A060WF93
A0A060WFB4
A0A060WFC3
A0A060WFG4
A0A060WFG6
A0A060WFI0
A0A060WFI7
A0A060WFK4
A0A060WFL5
A0A060WFN7
A0A060WG06
A0A060WG31
A0A060WG41
A0A060WG44
A0A060WG63
A0A060WG75
A0A060WG84
A0A060WGD6
A0A060WGJ8
A0A060WGJ9
A0A060WGP6
A0A060WGQ4
A0A060WGR2
A0A060WGT1
A0A060WGU1
A0A060WGW4
A0A060WGZ5
A0A060WGZ6
A0A060WH15
A0A060WH32
A0A060WH36
A0A060WH46
A0A060WH89
A0A060WHB6
A0A060WHC2
A0A060WHE5
A0A060WHM3
A0A060WHM6
A0A060WHN4
A0A060WHP4
A0A060WHQ7
A0A060WHU9
A0A060WI77
A0A060WIC9
A0A060WIE3
A0A060WIK8
A0A060WIL5
A0A060WIM2
A0A060WIM3
A0A060WIM8
A0A060WIQ3
A0A060WIU4
A0A060WIU5
A0A060WIW4
A0A060WIW7
A0A060WJ27
A0A060WJ29
A0A060WJB0
A0A060WJB8
A0A060WJF8
A0A060WJI4
A0A060WJM9
A0A060WJQ6
A0A060WJV3
A0A060WJW7
A0A060WJY0
A0A060WK00
A0A060WK06
A0A060WK10
A0A060WK58
A0A060WK93
A0A060WKC5
A0A060WKI0
A0A060WKK5
A0A060WKM3
A0A060WKM6
A0A060WKP0
A0A060WKP8
A0A060WKR0
A0A060WKR9
A0A060WKS2
A0A060WKW1
A0A060WKX6
A0A060WKY6
A0A060WL18
A0A060WL81
A0A060WLB7
A0A060WLC6
A0A060WLD4
A0A060WLE0
A0A060WLE5
A0A060WLJ0
A0A060WLM5
A0A060WLQ7
A0A060WLS2
A0A060WLT6
A0A060WM19
A0A060WM23
A0A060WM48
A0A060WM64
A0A060WM68
A0A060WM87
A0A060WMA7
A0A060WMB2
A0A060WMC2
A0A060WMC9
A0A060WMG5
A0A060WMI4
A0A060WMK5
A0A060WML1
A0A060WMM4
A0A060WMN4
A0A060WMN5
A0A060WMR5
A0A060WMU2
A0A060WN07
A0A060WN30
A0A060WN93
A0A060WNH3
A0A060WNK3
A0A060WNK4
A0A060WNK5
A0A060WNK8
A0A060WNL0
A0A060WNN2
A0A060WNS3
A0A060WNW6
A0A060WNX9
A0A060WNZ4
A0A060WP13
A0A060WP99
A0A060WPC3
A0A060WPF7
A0A060WPG7
A0A060WPL6
A0A060WPT8
A0A060WQ23
A0A060WQ41
A0A060WQC6
A0A060WQG2
A0A060WQH1
A0A060WQI0
A0A060WQL1
A0A060WQM2
A0A060WQQ5
A0A060WQS2
A0A060WQT0
A0A060WQT8
A0A060WQU5
A0A060WQU8
A0A060WR13
A0A060WR55
A0A060WRJ9
A0A060WRL5
A0A060WRM8
A0A060WRR9
A0A060WRY2
A0A060WRY9
A0A060WRZ3
A0A060WS07
A0A060WS20
A0A060WS29
A0A060WS30
A0A060WS31
A0A060WS33
A0A060WS41
A0A060WSF5
A0A060WSI8
A0A060WSM8
A0A060WSP6
A0A060WST8
A0A060WSU2
A0A060WSV5
A0A060WT02
A0A060WT44
A0A060WT46
A0A060WTL0
A0A060WTZ9
A0A060WU00
A0A060WU16
A0A060WU21
A0A060WU49
A0A060WU74
A0A060WU77
A0A060WU91
A0A060WUA4
A0A060WUF8
A0A060WUG2
A0A060WUI2
A0A060WUK0
A0A060WUK4
A0A060WUK8
A0A060WUM7
A0A060WUN2
A0A060WUN4
A0A060WUS8
A0A060WUV1
A0A060WUV6
A0A060WUW1
A0A060WV12
A0A060WV17
A0A060WVE0
A0A060WVK2
A0A060WVM5
A0A060WVU9
A0A060WVX3
A0A060WVX8
A0A060WVX9
A0A060WVY5
A0A060WW02
A0A060WW27
A0A060WW59
A0A060WW74
A0A060WW97
A0A060WWC7
A0A060WWE9
A0A060WWF4
A0A060WWF6
A0A060WWG8
A0A060WWH5
A0A060WWJ0
A0A060WWJ9
A0A060WWK9
A0A060WWR8
A0A060WWS0
A0A060WWW3
A0A060WX07
A0A060WX37
A0A060WXB3
A0A060WXD5
A0A060WXD7
A0A060WXD9
A0A060WXF8
A0A060WXI6
A0A060WXL4
A0A060WXU8
A0A060WXU9
A0A060WXV1
A0A060WXX8
A0A060WXZ2
A0A060WXZ6
A0A060WY13
A0A060WY20
A0A060WY31
A0A060WY51
A0A060WY85
A0A060WY89
A0A060WYF6
A0A060WYJ9
A0A060WYP6
A0A060WZ04
A0A060WZ28
A0A060WZ37
A0A060WZ61
A0A060WZ81
A0A060WZ98
A0A060WZA6
A0A060WZE8
A0A060WZK3
A0A060WZP5
A0A060WZS5
A0A060WZV2
A0A060WZV5
A0A060WZX5
A0A060WZZ5
A0A060WZZ7
A0A060WZZ8
A0A060X009
A0A060X029
A0A060X0B9
A0A060X0G4
A0A060X0I3
A0A060X0I9
A0A060X0J1
A0A060X0P1
A0A060X0V8
A0A060X0X2
A0A060X0X9
A0A060X0Z3
A0A060X0Z7
A0A060X143
A0A060X152
A0A060X1E2
A0A060X1F3
A0A060X1P0
A0A060X1Q5
A0A060X1S4
A0A060X1S6
A0A060X1V5
A0A060X1Z7
A0A060X202
A0A060X206
A0A060X209
A0A060X212
A0A060X256
A0A060X257
A0A060X299
A0A060X2A6
A0A060X2C4
A0A060X2F8
A0A060X2I8
A0A060X2L8
A0A060X2Q5
A0A060X2X8
A0A060X2Y0
A0A060X2Z7
A0A060X314
A0A060X3A7
A0A060X3B6
A0A060X3B8
A0A060X3C0
A0A060X3C7
A0A060X3D0
A0A060X3D7
A0A060X3F0
A0A060X3H4
A0A060X3K0
A0A060X3K2
A0A060X3L0
A0A060X3M7
A0A060X3P8
A0A060X3R1
A0A060X3R9
A0A060X3S5
A0A060X3V7
A0A060X3Z1
A0A060X402
A0A060X416
A0A060X443
A0A060X450
A0A060X4B3
A0A060X4C0
A0A060X4C9
A0A060X4D1
A0A060X4H8
A0A060X4L1
A0A060X4W3
A0A060X4X8
A0A060X533
A0A060X538
A0A060X549
A0A060X566
A0A060X576
A0A060X5A3
A0A060X5D1
A0A060X5D7
A0A060X5E6
A0A060X5H7
A0A060X5I4
A0A060X5V3
A0A060X5V8
A0A060X602
A0A060X616
A0A060X622
A0A060X649
A0A060X660
A0A060X6B6
A0A060X6F9
A0A060X6N2
A0A060X6P0
A0A060X6P9
A0A060X6R7
A0A060X6S0
A0A060X6S5
A0A060X6U1
A0A060X706
A0A060X763
A0A060X787
A0A060X795
A0A060X7C4
A0A060X7D5
A0A060X7G5
A0A060X7K4
A0A060X7Q4
A0A060X7R9
A0A060X7S2
A0A060X7S5
A0A060X7U5
A0A060X7V7
A0A060X7W1
A0A060X833
A0A060X878
A0A060X879
A0A060X881
A0A060X888
A0A060X8E3
A0A060X8E5
A0A060X8F3
A0A060X8G9
A0A060X8J0
A0A060X8J7
A0A060X8J8
A0A060X8J9
A0A060X8K4
A0A060X8P7
A0A060X8R3
A0A060X8W2
A0A060X8W8
A0A060X8Y7
A0A060X907
A0A060X913
A0A060X917
A0A060X925
A0A060X964
A0A060X989
A0A060X996
A0A060X9A7
A0A060X9H3
A0A060X9H6
A0A060X9H8
A0A060X9I0
A0A060X9I4
A0A060X9J4
A0A060X9J8
A0A060X9K3
A0A060X9N1
A0A060X9P0
A0A060X9Z6
A0A060XA47
A0A060XAA9
A0A060XAB9
A0A060XAD9
A0A060XAH3
A0A060XAL0
A0A060XAN4
A0A060XAQ0
A0A060XAU7
A0A060XAW8
A0A060XAX0
A0A060XAY0
A0A060XB09
A0A060XB40
A0A060XB79
A0A060XBB2
A0A060XBF4
A0A060XBG1
A0A060XBK2
A0A060XBL8
A0A060XC64
A0A060XCA3
A0A060XCC8
A0A060XCF9
A0A060XCG6
A0A060XCI9
A0A060XCQ3
A0A060XCS9
A0A060XCT9
A0A060XCU4
A0A060XD18
A0A060XD75
A0A060XDB7
A0A060XDC3
A0A060XDC5
A0A060XDE3
A0A060XDK4
A0A060XDR0
A0A060XDT0
A0A060XDU9
A0A060XDX2
A0A060XE14
A0A060XE22
A0A060XE59
A0A060XE80
A0A060XEA3
A0A060XEQ1
A0A060XET2
A0A060XEV0
A0A060XEW5
A0A060XEY0
A0A060XF24
A0A060XF64
A0A060XF87
A0A060XF92
A0A060XF94
A0A060XFC0
A0A060XFD5
A0A060XFF1
A0A060XFG1
A0A060XFI7
A0A060XFN4
A0A060XFW5
A0A060XFW6
A0A060XFX5
A0A060XFY0
A0A060XG53
A0A060XGA0
A0A060XGB6
A0A060XGF1
A0A060XGI0
A0A060XGJ4
A0A060XGN5
A0A060XGS0
A0A060XGS6
A0A060XGT8
A0A060XGV3
A0A060XGV4
A0A060XH07
A0A060XH19
A0A060XH52
A0A060XHI7
A0A060XHT8
A0A060XHY4
A0A060XI03
A0A060XI25
A0A060XI26
A0A060XI94
A0A060XI97
A0A060XIB8
A0A060XID4
A0A060XIG9
A0A060XIH9
A0A060XIL2
A0A060XIQ6
A0A060XIU8
A0A060XIW3
A0A060XIW5
A0A060XJ12
A0A060XJ19
A0A060XJ21
A0A060XJ41
A0A060XJB7
A0A060XJG4
A0A060XJH8
A0A060XJS1
A0A060XJW3
A0A060XJX3
A0A060XK59
A0A060XK71
A0A060XKB8
A0A060XKK9
A0A060XKL6
A0A060XKL7
A0A060XKT3
A0A060XKT4
A0A060XKW1
A0A060XKZ6
A0A060XKZ8
A0A060XL40
A0A060XL59
A0A060XL81
A0A060XL98
A0A060XLC6
A0A060XLI8
A0A060XLJ2
A0A060XLS4
A0A060XLU0
A0A060XLV1
A0A060XLW8
A0A060XLX8
A0A060XLY5
A0A060XLZ3
A0A060XM53
A0A060XM65
A0A060XM72
A0A060XMB2
A0A060XMD3
A0A060XMF8
A0A060XML2
A0A060XML8
A0A060XMN1
A0A060XMQ9
A0A060XMV8
A0A060XMZ8
A0A060XN64
A0A060XN66
A0A060XNA1
A0A060XNA7
A0A060XNB1
A0A060XNM2
A0A060XNY0
A0A060XNY8
A0A060XP03
A0A060XP13
A0A060XP23
A0A060XP36
A0A060XP56
A0A060XP73
A0A060XP91
A0A060XPA1
A0A060XPD8
A0A060XPE2
A0A060XPJ2
A0A060XPN9
A0A060XPP9
A0A060XPU5
A0A060XPV0
A0A060XPW0
A0A060XPY3
A0A060XQ18
A0A060XQ37
A0A060XQ74
A0A060XQE1
A0A060XQE7
A0A060XQF2
A0A060XQG4
A0A060XQG7
A0A060XQR7
A0A060XQS3
A0A060XQU8
A0A060XQW3
A0A060XQX9
A0A060XQZ0
A0A060XR70
A0A060XRH3
A0A060XRP8
A0A060XRW3
A0A060XRX0
A0A060XRY9
A0A060XS21
A0A060XS80
A0A060XSA1
A0A060XSA5
A0A060XSE5
A0A060XSF1
A0A060XSF7
A0A060XSH2
A0A060XSL6
A0A060XSN5
A0A060XSP1
A0A060XSQ9
A0A060XSR2
A0A060XSU8
A0A060XSY7
A0A060XT30
A0A060XT54
A0A060XT72
A0A060XT77
A0A060XT82
A0A060XTD4
A0A060XTF2
A0A060XTH4
A0A060XTN4
A0A060XTR4
A0A060XTZ4
A0A060XU36
A0A060XU77
A0A060XUA0
A0A060XUB8
A0A060XUC4
A0A060XUD0
A0A060XUE1
A0A060XUI0
A0A060XUP8
A0A060XUT6
A0A060XUV0
A0A060XUV6
A0A060XUV9
A0A060XV15
A0A060XV24
A0A060XV49
A0A060XV67
A0A060XV80
A0A060XV86
A0A060XVG0
A0A060XVH7
A0A060XVJ2
A0A060XVN0
A0A060XVQ9
A0A060XVX7
A0A060XVY6
A0A060XW32
A0A060XWA6
A0A060XWG7
A0A060XWJ1
A0A060XWR3
A0A060XWW8
A0A060XWX8
A0A060XX18
A0A060XX32
A0A060XX36
A0A060XX95
A0A060XXA5
A0A060XXD4
A0A060XXE9
A0A060XXI1
A0A060XXQ6
A0A060XXR4
A0A060XXT2
A0A060XXY2
A0A060XY12
A0A060XY33
A0A060XY59
A0A060XYD0
A0A060XYD4
A0A060XYG5
A0A060XYG8
A0A060XYH3
A0A060XYL8
A0A060XYP2
A0A060XYQ8
A0A060XYR4
A0A060XYT1
A0A060XZ33
A0A060XZ37
A0A060XZ79
A0A060XZE0
A0A060XZF9
A0A060XZI6
A0A060XZK7
A0A060XZP1
A0A060XZP3
A0A060XZS3
A0A060XZX6
A0A060Y013
A0A060Y039
A0A060Y0A7
A0A060Y0D5
A0A060Y0D8
A0A060Y0L5
A0A060Y0N1
A0A060Y0P2
A0A060Y0R1
A0A060Y0V2
A0A060Y0X6
A0A060Y0Y0
A0A060Y105
A0A060Y124
A0A060Y1E7
A0A060Y1F8
A0A060Y1K3
A0A060Y1Q7
A0A060Y1T7
A0A060Y204
A0A060Y258
A0A060Y2F3
A0A060Y2R0
A0A060Y2S9
A0A060Y2U4
A0A060Y312
A0A060Y339
A0A060Y354
A0A060Y362
A0A060Y366
A0A060Y393
A0A060Y3B4
A0A060Y3W1
A0A060Y487
A0A060Y4D5
A0A060Y4E7
A0A060Y4G5
A0A060Y4H7
A0A060Y4L5
A0A060Y4M6
A0A060Y4P1
A0A060Y4P2
A0A060Y4P7
A0A060Y4R7
A0A060Y4W6
A0A060Y4W9
A0A060Y4X6
A0A060Y568
A0A060Y5H0
A0A060Y5L2
A0A060Y5R7
A0A060Y5W3
A0A060Y5Z0
A0A060Y659
A0A060Y6B4
A0A060Y6B7
A0A060Y6L1
A0A060Y6P2
A0A060Y6W0
A0A060Y6X7
A0A060Y6Y2
A0A060Y6Z6
A0A060Y707
A0A060Y715
A0A060Y759
A0A060Y781
A0A060Y7A8
A0A060Y7J1
A0A060Y7U8
A0A060Y7Y9
A0A060Y803
A0A060Y833
A0A060Y842
A0A060Y8A7
A0A060Y8F1
A0A060Y8H8
A0A060Y8P3
A0A060Y8Q0
A0A060Y8R8
A0A060Y8U5
A0A060Y8X3
A0A060Y903
A0A060Y969
A0A060Y970
A0A060Y9J0
A0A060Y9J4
A0A060Y9S2
A0A060Y9U0
A0A060Y9V2
A0A060Y9W1
A0A060YA99
A0A060YAE5
A0A060YAF5
A0A060YAN0
A0A060YAT2
A0A060YB73
A0A060YBF7
A0A060YBJ3
A0A060YBK0
A0A060YBN9
A0A060YBS2
A0A060YBT0
A0A060YBU3
A0A060YC36
A0A060YC53
A0A060YC68
A0A060YC95
A0A060YCF2
A0A060YCI2
A0A060YCK4
A0A060YCN5
A0A060YCT1
A0A060YCU5
A0A060YCX0
A0A060YCX4
A0A060YD18
A0A060YD44
A0A060YDC0
A0A060YDD2
A0A060YDG3
A0A060YDJ4
A0A060YDQ8
A0A060YDV5
A0A060YDX3
A0A060YE12
A0A060YE34
A0A060YED5
A0A060YEH4
A0A060YEJ8
A0A060YEN7
A0A060YEQ4
A0A060YEU1
A0A060YEX0
A0A060YF33
A0A060YF62
A0A060YF69
A0A060YFH2
A0A060YFH4
A0A060YFJ2
A0A060YFT0
A0A060YFU6
A0A060YFX3
A0A060YFY3
A0A060YFY4
A0A060YFY8
A0A060YG29
A0A060YG61
A0A060YG63
A0A060YGB1
A0A060YGR7
A0A060YGT7
A0A060YGT8
A0A060YGU8
A0A060YH22
A0A060YH45
A0A060YH56
A0A060YH61
A0A060YHH6
A0A060YHM3
A0A060YHN4
A0A060YHT8
A0A060YI40
A0A060YIJ4
A0A060YIK2
A0A060YIK5
A0A060YIM6
A0A060YIP1
A0A060YIP4
A0A060YIU7
A0A060YIW1
A0A060YIZ5
A0A060YJ32
A0A060YJ87
A0A060YJA5
A0A060YJJ8
A0A060YJP8
A0A060YJS2
A0A060YJT5
A0A060YJX5
A0A060YJY5
A0A060YK02
A0A060YKE0
A0A060YKL0
A0A060YKX7
A0A060YL00
A0A060YL18
A0A060YL26
A0A060YL36
A0A060YL85
A0A060YLA4
A0A060YLG1
A0A060YLL3
A0A060YLP7
A0A060YLQ8
A0A060YLT1
A0A060YM29
A0A060YM48
A0A060YMB1
A0A060YMD7
A0A060YMJ6
A0A060YML9
A0A060YMR7
A0A060YMR9
A0A060YMU2
A0A060YMV3
A0A060YN52
A0A060YNB2
A0A060YNN0
A0A060YNR7
A0A060YNU6
A0A060YNW2
A0A060YNW8
A0A060YNX7
A0A060YNY1
A0A060YP05
A0A060YP67
A0A060YP69
A0A060YPC6
A0A060YPE8
A0A060YPF4
A0A060YPJ3
A0A060YPK0
A0A060YPN3
A0A060YPT9
A0A060YPV1
A0A060YPX8
A0A060YQ18
A0A060YQ51
A0A060YQ84
A0A060YR99
A0A060YRR8
A0A060YRU6
A0A060YRV7
A0A060YRW2
A0A060YRY1
A0A060YS12
A0A060YS16
A0A060YSH5
A0A060YT76
A0A060YT91
A0A060YTB0
A0A060YTE3
A0A060YTP7
A0A060YTY7
A0A060YTY9
A0A060YU69
A0A060YU80
A0A060YUF3
A0A060YUK4
A0A060YUK8
A0A060YUU0
A0A060YUW6
A0A060YV46
A0A060YV61
A0A060YV63
A0A060YVI7
A0A060YVN2
A0A060YVP8
A0A060YVQ0
A0A060YVS2
A0A060YVU3
A0A060YW55
A0A060YW69
A0A060YWG2
A0A060YWK5
A0A060YWN2
A0A060YX45
A0A060YX54
A0A060YX93
A0A060YXP1
A0A060YXT3
A0A060YXU2
A0A060YXV3
A0A060YXX8
A0A060YXZ0
A0A060YY33
A0A060YY55
A0A060YY94
A0A060YYC1
A0A060YYI5
A0A060YYR0
A0A060YYR5
A0A060YZL4
A0A060Z027
A0A060Z046
A0A060Z057
A0A060Z071
A0A060Z0H5
A0A060Z0Z3
A0A060Z112
A0A060Z1A4
A0A060Z1J2
A0A060Z1W3
A0A060Z219
A0A060Z2B8
A0A060Z2M2
A0A060Z2S5
A0A060Z309
A0A060Z3B5
A0A060Z3D6
A0A060Z3K7
A0A060Z3Q8
A0A060Z499
A0A060Z4C4
A0A060Z4I9
A0A060Z4K8
A0A060Z4R0
A0A060Z4Z5
A0A060Z530
A0A060Z531
A0A060Z5N4
A0A060Z5P8
A0A060Z5R8
A0A060Z5X9
A0A060Z685
A0A060Z6E7
A0A060Z6P1
A0A060Z6Y5
A0A060Z743
A0A060Z773
A0A060Z7A9
A0A060Z7B1
A0A060Z7F4
A0A060Z7H2
A0A060Z7R3
A0A060Z7S6
A0A060Z7Y3
A0A060Z808
A0A060Z853
A0A060Z858
A0A060Z886
A0A060Z892
A0A060Z8P0
A0A060Z8P6
A0A060Z8S2
A0A060Z929
A0A060Z949
A0A060Z954
A0A060Z9F1
A0A060Z9I1
A0A060Z9V7
A0A060ZA73
A0A060ZAA0
A0A060ZAM2
A0A060ZAM6
A0A060ZAR4
A0A060ZAS2
A0A060ZAT3
A0A060ZAW6
A0A060ZAX1
A0A060ZB22
A0A060ZB36
A0A060ZB97
A0A060ZBC1
A0A060ZBE1
A0A060ZBG2
A0A060ZBI1
A0A060ZBU5
A0A060ZBW6
A0A060ZBX0
A0A060ZBX4
A0A060ZBZ4
A0A060ZC05
A0A060ZC16
A0A060ZC24
A0A060ZC29
A0A060ZC46
A0A060ZC63
A0A060ZC64
A0A060ZC76
A0A060ZC86
A0A060ZC96
A0A060ZCB9
A0A060ZCD2
A0A060ZCL7
A0A060ZCP5
A0A060ZCQ9
A0A060ZCY7
A0A060ZCZ0
A0A060ZCZ5
A0A060ZD07
A0A060ZD36
A0A060ZD42
A0A060ZD47
A0A060ZD56
A0A060ZD61
A0A060ZD64
A0A060ZD86
A0A060ZD91
A0A060ZD98
A0A060ZDA4
A0A060ZDE1
A0A060ZDF0
A0A060ZDF5
A0A060ZDH7
A0A060ZDM3
A0A060ZDM7
A0A060ZDP3
A0A060ZDP9
A0A060ZDQ6
A0A060ZDU8
A0A060ZDX6
A0A060ZDZ3
A0A060ZDZ8
A0A060ZE06
A0A060ZE13
A0A060ZE14
A0A060ZE17
A0A060ZE49
A0A060ZE65
A0A060ZE67
A0A060ZE70
A0A060ZE82
A0A060ZEB3
A0A060ZED0
A0A060ZED5
A0A060ZED9
A0A060ZEF1
A0A060ZEF8
A0A060ZEJ1
A0A060ZEK4
A0A060ZEL0
A0A060ZER3
A0A060ZES8
A0A060ZEU9
A0A060ZEV1
A0A060ZEX2
A0A060ZEX4
A0A060ZEZ0
A0A060ZF13
A0A060ZF29
A0A060ZF51
A0A060ZF63
A0A060ZF88
A0A060ZFC0
A0A060ZFF7
A0A060ZFJ4
A0A060ZFK2
A0A060ZFK6
A0A060ZFL8
A0A060ZFM5
A0A060ZFN4
A0A060ZFR0
A0A060ZG24
A0A060ZG29
A0A060ZG42
A0A060ZG55
A0A060ZG94
A0A060ZGA4
A0A060ZGA6
A0A060ZGB1
A0A060ZGB9
A0A060ZGI2
A0A060ZGI4
A0A060ZGI5
A0A060ZGI7
A0A060ZGM7
A0A060ZGT6
A0A060ZH21
A0A060ZH37
A0A060ZH44
A0A060ZH52
A0A060ZH55
A0A060ZH88
A0A060ZHB7
A0A060ZHE5
A0A060ZHF6
A0A060ZHG1
A0A060ZHH9
A0A060ZHI2
A0A060ZHI4
A0A060ZHI6
A0A060ZHK6
A0A060ZHK7
A0A060ZHL8
A0A060ZHN7
A0A060ZHP8
A0A060ZHQ5
A0A060ZHS3
A0A060ZHS4
A0A060ZHS9
A0A060ZHT9
A0A060ZHU5
A0A060ZHU9
A0A060ZHY3
A0A060ZHZ8
A0A060ZI25
A0A060ZI30
A0A060ZI32
A0A060ZI42
A0A060ZI68
A0A060ZI92
A0A060ZI96
A0A060ZIB3
A0A060ZIC2
A0A060ZID9
A0A060ZIF5
A0A060ZIK0
A0A060ZIN4
A0A060ZIQ4
A0A060ZIT4
A0A060ZIU8
A0A060ZIV5
A0A060ZIX7
A0A060ZJ12
A0A060ZJ24
A0A060ZJ46
A0A060ZJ54
A0A060ZJ65
A0A060ZJA4
A0A060ZJA6
A0A060ZJB4
A0A060ZJB9
A0A060ZJC5
A0A060ZJF1
A0A060ZJF4
A0A060ZJF8
A0A060ZJJ6
A0A060ZJL0
A0A060ZJL4
A0A060ZJM1
A0A060ZJN7
A0A060ZJP9
A0A060ZJR0
A0A060ZJR3
A0A060ZJS6
A0A060ZJZ3
A0A060ZJZ4
A0A060ZJZ7
A0A060ZK00
A0A060ZK39
A0A060ZKB0
A0A060ZKB3
A0A060ZKC1
A0A060ZKD9
A0A060ZKF3
A0A060ZKI4
A0A060ZKK1
A0A060ZKK8
A0A060ZKS2
A0A060ZKT0
A0A060ZKX1
A0A060ZL11
A0A060ZL17
A0A060ZL97
A0A060ZLA9
A0A060ZLC3
A0A060ZLC8
A0A060ZLE9
A0A060ZLG4
A0A060ZLH0
A0A060ZLH1
A0A060ZLH6
A0A060ZLK2
A0A060ZLL5
A0A060ZLN0
A0A060ZLR5
A0A060ZLT6
A0A060ZLV7
A0A060ZLX9
A0A060ZLZ4
A0A060ZLZ7
A0A060ZLZ8
A0A060ZM04
A0A060ZM13
A0A060ZM20
A0A060ZM31
A0A060ZM49
A0A060ZM52
A0A060ZM55
A0A060ZM60
A0A060ZM71
A0A060ZMB1
A0A060ZMC4
A0A060ZMC5
A0A060ZMF7
A0A060ZMG2
A0A060ZMH6
A0A060ZMJ3
A0A060ZML7
A0A060ZMS4
A0A060ZMT4
A0A060ZMX4
A0A060ZMX5
A0A060ZMY5
A0A060ZN15
A0A060ZN21
A0A060ZN30
A0A060ZN70
A0A060ZN81
A0A060ZN83
A0A060ZN88
A0A060ZND1
A0A060ZND9
A0A060ZNE9
A0A060ZNH7
A0A060ZNK1
A0A060ZNK8
A0A060ZNM0
A0A060ZNV2
A0A060ZNV8
A0A060ZNW4
A0A060ZNY5
A0A060ZP17
A0A060ZP24
A0A060ZP28
A0A060ZP40
A0A060ZP43
A0A060ZP55
A0A060ZP66
A0A060ZP73
A0A060ZP77
A0A060ZPB3
A0A060ZPC6
A0A060ZPF0
A0A060ZPF2
A0A060ZPJ1
A0A060ZPK2
A0A060ZPP1
A0A060ZPP7
A0A060ZPQ2
A0A060ZPR1
A0A060ZPR9
A0A060ZPX5
A0A060ZPY0
A0A060ZPY7
A0A060ZPZ7
A0A060ZPZ8
A0A060ZQ05
A0A060ZQ15
A0A060ZQ78
A0A060ZQA6
A0A060ZQA7
A0A060ZQB1
A0A060ZQD0
A0A060ZQH5
A0A060ZQK3
A0A060ZQV6
A0A060ZQX8
A0A060ZQY5
A0A060ZQZ1
A0A060ZR29
A0A060ZR34
A0A060ZR50
A0A060ZR79
A0A060ZRA8
A0A060ZRC8
A0A060ZRH2
A0A060ZRL3
A0A060ZRL7
A0A060ZRU2
A0A060ZRU7
A0A060ZRV0
A0A060ZS08
A0A060ZS28
A0A060ZS65
A0A060ZSD0
A0A060ZSD7
A0A060ZSE5
A0A060ZSG0
A0A060ZSI4
A0A060ZSK3
A0A060ZSK5
A0A060ZSP3
A0A060ZSQ6
A0A060ZSR0
A0A060ZSR3
A0A060ZSS1
A0A060ZSU0
A0A060ZSV7
A0A060ZSY9
A0A060ZT39
A0A060ZT57
A0A060ZT64
A0A060ZT90
A0A060ZT99
A0A060ZTE2
A0A060ZTE4
A0A060ZTH1
A0A060ZTK2
A0A060ZTL7
A0A060ZTN2
A0A060ZTQ7
A0A060ZTS2
A0A060ZTT2
A0A060ZTU1
A0A060ZTX2
A0A060ZTY0
A0A060ZTZ4
A0A060ZU01
A0A060ZU04
A0A060ZU80
A0A060ZU86
A0A060ZU88
A0A060ZU93
A0A060ZU95
A0A060ZUC8
A0A060ZUD7
A0A060ZUG5
A0A060ZUG9
A0A060ZUL3
A0A060ZUL8
A0A060ZUV6
A0A060ZV15
A0A060ZV21
A0A060ZV24
A0A060ZV38
A0A060ZV55
A0A060ZV82
A0A060ZVB5
A0A060ZVC0
A0A060ZVD0
A0A060ZVD9
A0A060ZVF2
A0A060ZVI5
A0A060ZVK1
A0A060ZVN7
A0A060ZVP3
A0A060ZVP9
A0A060ZVR3
A0A060ZVW5
A0A060ZVX6
A0A060ZW31
A0A060ZW76
A0A060ZWA2
A0A060ZWG1
A0A060ZWG4
A0A060ZWI2
A0A060ZWJ5
A0A060ZWK0
A0A060ZWL1
A0A060ZWP4
A0A060ZWQ2
A0A060ZWQ6
A0A060ZWR1
A0A060ZWR9
A0A060ZWT8
A0A060ZWU7
A0A060ZWV4
A0A060ZWV5
A0A060ZWV9
A0A060ZWW1
A0A060ZWX0
A0A060ZWY5
A0A060ZWY8
A0A060ZWZ2
A0A060ZX11
A0A060ZX20
A0A060ZX21
A0A060ZX61
A0A060ZX78
A0A060ZX84
A0A060ZX90
A0A060ZXE2
A0A060ZXE6
A0A060ZXF3
A0A060ZXF7
A0A060ZXH6
A0A060ZXM5
A0A060ZXM9
A0A060ZXQ2
A0A060ZXR0
A0A060ZXT1
A0A060ZXU6
A0A060ZXV5
A0A060ZXY8
A0A060ZY01
A0A060ZY02
A0A060ZY03
A0A060ZY16
A0A060ZY43
A0A060ZY44
A0A060ZY59
A0A060ZY83
A0A060ZY85
A0A060ZYC9
A0A060ZYG4
A0A060ZYI0
A0A060ZYL6
A0A060ZYQ8
A0A060ZYS0
A0A060ZYV2
A0A060ZYX4
A0A060ZYZ3
A0A060ZZ03
A0A060ZZ05
A0A060ZZ21
A0A060ZZ35
A0A060ZZ75
A0A060ZZ97
A0A060ZZ99
A0A060ZZC5
A0A060ZZC9
A0A060ZZG5
A0A060ZZK9
A0A060ZZL5
A0A060ZZM1
A0A060ZZM6
A0A060ZZR6
A0A060ZZS5
A0A060ZZS9
A0A060ZZU0
A0A060ZZW6
A0A060ZZX4
A0A061A003
A0A061A008
A0A061A014
A0A061A023
A0A061A038
A0A061A052
A0A061A059
A0A061A064
A0A061A079
A0A061A092
A0A061A095
A0A061A099
A0A061A0A6
A0A061A0F1
A0A061A0G1
A0A061A0Q4
A0A061A0S0
A0A061A0T7
A0A061A0V8
A0A061A0W8
A0A061A0Y8
A0A061A121
A0A061A137
A0A061A141
A0A061A163
A0A061A166
A0A061A174
A0A061A183
A0A061A1A4
A0A061A1E5
A0A061A1F4
A0A061A1G3
A0A061A1G5
A0A061A1H8
A0A061A1M7
A0A061A1N1
A0A061A1P6
A0A061A1P7
A0A061A1R3
A0A061A1S2
A0A061A1T3
A0A061A1U2
A0A061A1U3
A0A061A1U9
A0A061A1V1
A0A061A1W9
A0A061A1X1
A0A061A1Y6
A0A061A1Z7
A0A061A216
A0A061A240
A0A061A254
A0A061A259
A0A061A267
A0A061A2B4
A0A061A2B9
A0A061A2C1
A0A061A2D6
A0A061A2G8
A0A061A2L9
A0A061A2N0
A0A061A2N7
A0A061A2Q3
A0A061A2S0
A0A061A2Z9
A0A061A307
A0A061A309
A0A061A321
A0A061A355
A0A061A391
A0A061A3A2
A0A061A3D8
A0A061A3E2
A0A061A3I5
A0A061A3K9
A0A061A3L2
A0A061A3N3
A0A061A3P1
A0A061A3Q3
A0A061A3S0
A0A061A3V4
A0A061A3W6
A0A061A419
A0A061A430
A0A061A434
A0A061A437
A0A061A443
A0A061A453
A0A061A474
A0A061A491
A0A061A4A7
A0A061A4D1
A0A061A4G8
A0A061A4G9
A0A061A4I6
A0A061A4J0
A0A061A4L3
A0A061A4L4
A0A061A4R0
A0A061A4R6
A0A061A4U8
A0A061A4V2
A0A061A4W3
A0A061A4W5
A0A061A4Y5
A0A061A4Y7
A0A061A4Z8
A0A061A513
A0A061A515
A0A061A532
A0A061A541
A0A061A555
A0A061A557
A0A061A5C5
A0A061A5D0
A0A061A5D3
A0A061A5L0
A0A061A5L1
A0A061A5L6
A0A061A5P7
A0A061A5R3
A0A061A5U1
A0A061A5V5
A0A061A5W9
A0A061A5X2
A0A061A5Z0
A0A061A662
A0A061A687
A0A061A6C0
A0A061A6D4
A0A061A6H7
A0A061A6I8
A0A061A6J1
A0A061A6J3
A0A061A6K0
A0A061A6K8
A0A061A6L5
A0A061A6R5
A0A061A6T8
A0A061A6U5
A0A061A6Z3
A0A061A709
A0A061A712
A0A061A720
A0A061A793
A0A061A7C0
A0A061A7C3
A0A061A7G5
A0A061A7L8
A0A061A7M3
A0A061A7M8
A0A061A7N8
A0A061A7Q7
A0A061A7V5
A0A061A7Y8
A0A061A836
A0A061A878
A0A061A8G3
A0A061A8G8
A0A061A8H6
A0A061A8I0
A0A061A8I8
A0A061A8L7
A0A061A8U8
A0A061A8V3
A0A061A8V4
A0A061A8Y6
A0A061A900
A0A061A910
A0A061A942
A0A061A954
A0A061A961
A0A061A971
A0A061A977
A0A061A9D4
A0A061A9E9
A0A061A9F2
A0A061A9G7
A0A061A9J7
A0A061A9K4
A0A061A9K8
A0A061A9P7
A0A061A9S4
A0A061A9X8
A0A061A9Y5
A0A061AA05
A0A061AA07
A0A061AA68
A0A061AA78
A0A061AA82
A0A061AA84
A0A061AA86
A0A061AAD9
A0A061AAH3
A0A061AAH9
A0A061AAI7
A0A061AAJ6
A0A061AAL0
A0A061AAL6
A0A061AAV3
A0A061AAW4
A0A061AAZ6
A0A061AB20
A0A061AB44
A0A061ABB8
A0A061ABE7
A0A061ABI3
A0A061ABJ3
A0A061ABL0
A0A061ABM4
A0A061ABM9
A0A061ABR4
A0A061ABT1
A0A061ABT4
A0A061ABT9
A0A061ABV7
A0A061ABX9
A0A061ABY6
A0A061ABY8
A0A061AC06
A0A061ACF4
A0A061ACG8
A0A061ACJ1
A0A061ACJ5
A0A061ACK4
A0A061ACN3
A0A061ACN7
A0A061ACT3
A0A061ACW7
A0A061ACX6
A0A061ACZ8
A0A061AD04
A0A061AD08
A0A061AD28
A0A061AD48
A0A061AD76
A0A061ADB1
A0A061ADC1
A0A061ADD2
A0A061ADF9
A0A061ADH0
A0A061ADK2
A0A061ADK6
A0A061ADQ6
A0A061ADQ9
A0A061ADU8
A0A061ADW9
A0A061AE24
A0A061AE47
A0A061AEA7
A0A061AEH4
A0A061AEK2
A0A061AEN9
A0A061AEU5
A0A061AEU9
A0A061AEX0
A0A061AEX3
A0A061AEY2
A0A061AF24
A0A061AF71
A0A061AF85
A0A061AFB7
A0A061AFD6
A0A061AFG7
A0A061AFH9
A0A061AFI3
A0A061AFM4
A0A061AFT8
A0A061AFU2
A0A061AG34
A0A061AGN8
A0A061AGP8
A0A061AGQ2
A0A061AGS3
A0A061AGT7
A0A061AGV3
A0A061AGW4
A0A061AGX3
A0A061AH29
A0A061AH64
A0A061AH75
A0A061AH85
A0A061AHB3
A0A061AHI9
A0A061AHK0
A0A061AHL4
A0A061AHM3
A0A061AHN9
A0A061AHP4
A0A061AHQ2
A0A061AHQ8
A0A061AHU2
A0A061AHZ3
A0A061AI26
A0A061AI76
A0A061AI85
A0A061AIB7
A0A061AIB9
A0A061AID0
A0A061AIG6
A0A061AII5
A0A061AIN7
A0A061AIV9
A0A061AIX4
A0A061AJ20
A0A061AJ87
A0A061AJ88
A0A061AJ95
A0A061AJA8
A0A061AJC0
A0A061AJE0
A0A061AJI6
A0A061AJI8
A0A061AJL0
A0A061AJL2
A0A061AJL8
A0A061AJX5
A0A061AK22
A0A061AK71
A0A061AK72
A0A061AK83
A0A061AKC2
A0A061AKC9
A0A061AKN0
A0A061AKP4
A0A061AKQ3
A0A061AKQ4
A0A061AKR6
A0A061AKS7
A0A061AKZ2
A0A061AL48
A0A061AL50
A0A061AL67
A0A061ALC1
A0A061ALD8
A0A061ALG9
A0A061ALM5
A0A061ALN8
A0A061ALS5
A0A061ALU0
A0A061ALW0
A0A061ALX2
A0A061AM00
A0A061AM06
A0A061AM24
A0A061AM77
A0A061AM89
A0A061AMC0
A0A061AMJ6
A0A061AMW0
A0A061AMW6
A0A061AMX1
A0A061AMX2
A0A061AN04
A0A061AN56
A0A061AN61
A0A061AN91
A0A061ANB3
A0A061AND5
A0A061ANG5
A0A061ANH6
A0A061ANI5
A0A061ANM6
A0A061ANM7
A0A061ANS2
A0A061ANS4
A0A061AP10
A0A061AP66
A0A061AP77
A0A061AP85
A0A061AP97
A0A061APA0
A0A061APB2
A0A061APD5
A0A061APG3
A0A061APG4
A0A061API3
A0A061APK5
A0A061APM6
A0A061APN8
A0A061APS1
A0A061APX0
A0A061APX5
A0A061AQE2
A0A061AQE6
A0A061AQF7
A0A061AQG0
A0A061AQG2
A0A061AQI0
A0A061AQL0
A0A061AQN1
A0A061AQU7
A0A061AQV4
A0A061AQY0
A0A061AR12
A0A061AR34
A0A061AR65
A0A061AR66
A0A061AR81
A0A061ARC4
A0A061ARG7
A0A061ARH0
A0A061ARQ1
A0A061ARR2
A0A061ARU3
A0A061ARV1
A0A061ARY4
A0A061AS22
A0A061AS32
A0A061AS96
A0A061ASA1
A0A061ASA4
A0A061ASA5
A0A061ASA7
A0A061ASG4
A0A061ASJ6
A0A061ASL3
A0A061ASS6
A0A061ASS9
A0A061AST3
A0A061ASV8
A0A061ASX7
A0A061ASZ4
A0A061ASZ5
A0A061AT06
A0A061AT27
A0A061AT38
A0A061AT62
A0A061AT67
A0A061AT93
A0A061AT96
A0A061ATA2
A0A061ATC7
A0A061ATG4
A0A061ATH3
A0A061ATH4
A0A061ATK3
A0A061ATS1
A0A061ATX5
A0A061ATY8
A0A061AU35
A0A061AU38
A0A061AU43
A0A061AU52
A0A061AU61
A0A061AUA6
A0A061AUF1
A0A061AUG2
A0A061AUK1
A0A061AUT7
A0A061AUW9
A0A061AUY1
A0A061AV26
A0A061AV53
A0A061AV58
A0A061AV61
A0A061AV62
A0A061AV96
A0A061AVD4
A0A061AVH6
A0A061AVI3
A0A061AVI5
A0A061AVJ0
A0A061AVK7
A0A061AVK9
A0A061AVV3
A0A061AVZ0
A0A061AW15
A0A061AW17
A0A061AW29
A0A061AW68
A0A061AW69
A0A061AW80
A0A061AWD9
A0A061AWG0
A0A061AWM9
A0A061AWN6
A0A061AWN7
A0A061AWR4
A0A061AWR9
A0A061AWT3
A0A061AWW7
A0A061AXC5
A0A061AXE6
A0A061AXF2
A0A061AXL8
A0A061AXM3
A0A061AXQ2
A0A061AXT0
A0A061AXZ7
A0A061AY15
A0A061AY99
A0A061AYA9
A0A061AYC0
A0A061AYC2
A0A061AYC7
A0A061AYH0
A0A061AYM0
A0A061AYT4
A0A061AYV1
A0A061AYV5
A0A061AYW3
A0A061AZ30
A0A061AZ39
A0A061AZ90
A0A061AZ92
A0A061AZB0
A0A061AZE7
A0A061AZI7
A0A061AZP2
A0A061AZU4
A0A061AZV0
A0A061AZX7
A0A061B023
A0A061B042
A0A061B051
A0A061B054
A0A061B0B1
A0A061B0C9
A0A061B0D1
A0A061B0M6
A0A061B0P1
A0A061B0S2
A0A061B0T2
A0A061B0U4
A0A061B0Y0
A0A061B129
A0A061B133
A0A061B136
A0A061B1B8
A0A061B1D0
A0A061B1D5
A0A061B1H3
A0A061B1J9
A0A061B1S5
A0A061B1T2
A0A061B1Y8
A0A061B204
A0A061B212
A0A061B216
A0A061B238
A0A061B252
A0A061B286
A0A061B2B2
A0A061B2B7
A0A061B2B9
A0A061B2F4
A0A061B2K8
A0A061B2L5
A0A061B2N5
A0A061B2P4
A0A061B2P9
A0A061B2R7
A0A061B2W3
A0A061B2X1
A0A061B2Y3
A0A061B351
A0A061B360
A0A061B3A0
A0A061B3C4
A0A061B3D5
A0A061B3D6
A0A061B3H5
A0A061B3H9
A0A061B3I9
A0A061B3J7
A0A061B3N0
A0A061B3Q4
A0A061B3Q9
A0A061B3R4
A0A061B3V7
A0A061B3Y5
A0A061B408
A0A061B412
A0A061B421
A0A061B425
A0A061B469
A0A061B485
A0A061B489
A0A061B4A3
A0A061B4C4
A0A061B4E5
A0A061B4G9
A0A061B4H7
A0A061B4L1
A0A061B4L3
A0A061B4P9
A0A061B4S4
A0A061B4X1
A0A061B4X4
A0A061B516
A0A061B591
A0A061B594
A0A061B5H3
A0A061B5H8
A0A061B5I6
A0A061B5M6
A0A061B648
A0A061B667
A0A061B677
A0A061B6F2
A0A061B6H5
A0A061B6I1
A0A061B6K4
A0A061B6L4
A0A061B6N0
A0A061B6N6
A0A061B6P8
A0A061B6T7
A0A061B6V7
A0A061B6X7
A0A061B6Z0
A0A061B6Z1
A0A061B727
A0A061B729
A0A061B764
A0A061B7B3
A0A061B7B4
A0A061B7E2
A0A061B7E7
A0A061B7L2
A0A061B7N3
A0A061B7Q1
A0A061B7X3
A0A061B7Y0
A0A061B800
A0A061B830
A0A061B852
A0A061B890
A0A061B8A7
A0A061B8D9
A0A061B8E4
A0A061B8E8
A0A061B8G4
A0A061B8J9
A0A061B8K2
A0A061B8L1
A0A061B8L4
A0A061B8L5
A0A061B8N8
A0A061B8S0
A0A061B8S2
A0A061B8W9
A0A061B8Y3
A0A061B8Y4
A0A061B902
A0A061B919
A0A061B927
A0A061B935
A0A061B951
A0A061B9A2
A0A061B9B8
A0A061B9C2
A0A061B9F7
A0A061B9H7
A0A061B9J8
A0A061B9K4
A0A061B9K5
A0A061B9N0
A0A061B9N6
A0A061B9Y2
A0A061BA03
A0A061BA07
A0A061BA51
A0A061BA90
A0A061BAA3
A0A061BAF8
A0A061BAK0
A0A061BAK5
A0A061BAM4
A0A061BAQ0
A0A061BAQ1
A0A061BAS6
A0A061BAY6
A0A061BAZ9
A0A061BB11
A0A061BB23
A0A061BB29
A0A061BB62
A0A061BB82
A0A061BB89
A0A061BB92
A0A061BBE5
A0A061BBG9
A0A061BBH5
A0A061BBK1
A0A061BBM3
A0A061BBP6
A0A061BBW1
A0A061BC29
A0A061BC64
A0A061BC77
A0A061BC81
A0A061BC89
A0A061BC93
A0A061BCB7
A0A061BCD7
A0A061BCE0
A0A061BCI8
A0A061BCP8
A0A061BCT5
A0A061BCZ6
A0A061BCZ9
A0A061BD07
A0A061BD31
A0A061BD39
A0A061BD57
A0A061BD72
A0A061BDD5
A0A061BDG2
A0A061BDJ9
A0A061BDK9
A0A061BDL3
A0A061BDR4
A0A061BDS4
A0A061BDT0
A0A061BDX6
A0A061BE22
A0A061BE43
A0A061BE75
A0A061BE93
A0A061BE96
A0A061BEA8
A0A061BED2
A0A061BEQ9
A0A061BER7
A0A061BES9
A0A061BEV1
A0A061BEX1
A0A061BEX5
A0A061BF10
A0A061BF16
A0A061BF21
A0A061BF25
A0A061BF65
A0A061BFB2
A0A061BFC9
A0A061BFE0
A0A061BFE5
A0A061BFG0
A0A061BFH2
A0A061BFH4
A0A061BFL3
A0A061BFM0
A0A061BFM6
A0A061BFU1
A0A061BFV8
A0A061BFX2
A0A061BFZ3
A0A061BG05
A0A061BG40
A0A061BG75
A0A061BG93
A0A061BGC4
A0A061BGE9
A0A061BGJ7
A0A061BGJ8
A0A061BGL9
A0A061BGM6
A0A061BGP9
A0A061BGR1
A0A061BGX6
A0A061BH36
A0A061BH55
A0A061BH69
A0A061BH85
A0A061BH95
A0A061BHA7
A0A061BHJ0
A0A061BHS1
A0A061BHV1
A0A061BHY8
A0A061BI16
A0A061BI21
A0A061BI24
A0A061BI26
A0A061BI54
A0A061BI69
A0A061BIB9
A0A061BID8
A0A061BIF9
A0A061BIG5
A0A061BIG7
A0A061BIH3
A0A061BIM0
A0A061BIP9
A0A061BIQ2
A0A061BIZ9
A0A061BJ68
A0A061BJ79
A0A061BJC6
A0A061BJG3
A0A061BJG8
A0A061BJK8
A0A061BJP9
A0A061BJR2
A0A061BK18
A0A061BK52
A0A061BK61
A0A061BKB6
A0A061BKE9
A0A061BKI2
A0A061BKI5
A0A061BKK4
A0A061BKL3
A0A061BKP1
A0A061BKQ8
A0A061BKU0
A0A061BKU9
A0A061BLB4
A0A061BLN8
A0A061BM26
A0A061BM57
A0A061BM65
A0A061BM75
A0A061BM83
A0A061BMF0
A0A061BMG1
A0A061BMK3
A0A061BMK7
A0A061BML2
A0A061BMN4
A0A061BMR9
A0A061BMU2
A0A061BN78
A0A061BN83
A0A061BN90
A0A061BN93
A0A061BNC8
A0A061BNF6
A0A061BNN5
A0A061BNN7
A0A061BNR7
A0A061BNZ4
A0A061BP08
A0A061BP29
A0A061BPL3
A0A061BPT4
A0A061BPU1
A0A061BQ71
A0A061BQL8
A0A061BRG8
A0A061BRQ7
A0A061BRS7
A0A061BRX3
A0A061BT58
A0A061BT91
A0A061BTG2
A0A061BW24
A0A061BW81
A0A061BWC7
A0A061BZ30
A0A061BZ39
A0A061BZF0
A0A061C0H3
A0A061C104
A0A061C2H3
A0A061C2Q4
A0A061C424
A0A061C576
A0A061C5K9
A0A061C5L6
A0A061C6C7
A0A061C6I2
A0A061C6M7
A0A061C6R2
A0A061C6X2
A0A061C763
A0A061C7B7
A0A061C7C2
A0A061C7X5
A0A061C7Y9
A0A061C854
A0A061C8J5
A0A061C8P4
A0A061C928
A0A061C9F0
A0A061C9H5
A0A061C9P6
A0A061C9R1
A0A061C9Z2
A0A061CA11
A0A061CAN9
A0A061CB22
A0A061CB69
A0A061CBD8
A0A061CC31
A0A061CC72
A0A061CCC3
A0A061CDK4
A0A061CE14
A0A061CER4
A0A061CEU2
A0A061CEW0
A0A061CEX8
A0A061CEY9
A0A061CF03
A0A061CF77
A0A061CFC3
A0A061CFC7
A0A061CFL5
A0A061CFU8
A0A061CFW6
A0A061CG01
A0A061CG82
A0A061CGD7
A0A061CGI4
A0A061CH29
A0A061CH45
A0A061CH71
A0A061CHJ0
A0A061CHN0
A0A061CHS7
A0A061CI12
A0A061CI23
A0A061CID1
A0A061CID9
A0A061CIF0
A0A061CIJ7
A0A061CIM3
A0A061CIR5
A0A061CJ05
A0A061CJ18
A0A061CJ56
A0A061CJ68
A0A061CJ99
A0A061CJD9
A0A061CJS0
A0A061CJZ7
A0A061CK81
A0A061CKB9
A0A061CKD8
A0A061CKE9
A0A061CKF6
A0A061CKH0
A0A061CKS1
A0A061CKZ4
A0A061CL11
A0A061CL35
A0A061CL48
A0A061CL74
A0A061CLE9
A0A061CLR2
A0A061CLU0
A0A061CLU4
A0A061CLU5
A0A061CM18
A0A061CM88
A0A061CM91
A0A061CMJ6
A0A061CMK0
A0A061CMT7
A0A061CMW0
A0A061CMW1
A0A061CN05
A0A061CN37
A0A061CN64
A0A061CN82
A0A061CN90
A0A061CNB8
A0A061CND1
A0A061CND2
A0A061CNE3
A0A061CNG7
A0A061CNH5
A0A061CNH9
A0A061CNL3
A0A061CNL4
A0A061CNP3
A0A061CNP4
A0A061CNS6
A0A061CNX7
A0A061CNZ7
A0A061CP31
A0A061CP36
A0A061CP49
A0A061CP58
A0A061CPC0
A0A061CPE8
A0A061CPJ3
A0A061CPN8
A0A061CPQ6
A0A061CPU1
A0A061CQ37
A0A061CQ87
A0A061CQF5
A0A061CQI7
A0A061CQP0
A0A061CQQ4
A0A061CQT0
A0A061CQT7
A0A061CQV0
A0A061CQW2
A0A061CR01
A0A061CR26
A0A061CR42
A0A061CRE1
A0A061CRG3
A0A061CRK5
A0A061CRN1
A0A061CRP7
A0A061CRS8
A0A061CRV2
A0A061CRW9
A0A061CRX6
A0A061CRY6
A0A061CRY9
A0A061CRZ0
A0A061CRZ9
A0A061CS02
A0A061CS26
A0A061CS42
A0A061CSB7
A0A061CSC5
A0A061CSF7
A0A061CSG7
A0A061CSJ4
A0A061CSJ9
A0A061CSK1
A0A061CSL6
A0A061CSL9
A0A061CSQ3
A0A061CSU3
A0A061CSW0
A0A061CSZ2
A0A061CT57
A0A061CT70
A0A061CT77
A0A061CTB9
A0A061CTC3
A0A061CTI6
A0A061CTM3
A0A061CTP7
A0A061CTQ1
A0A061CTS2
A0A061CTU8
A0A061CTV0
A0A061CTX6
A0A061CTZ1
A0A061CU54
A0A061CUA7
A0A061CUB1
A0A061CUG1
A0A061CUJ3
A0A061CUJ4
A0A061CUJ9
A0A061CUN3
A0A061CUN4
A0A061CUR1
A0A061CUV7
A0A061CUW4
A0A061CUZ2
A0A061CV03
A0A061CV17
A0A061CV19
A0A061CV80
A0A061CV95
A0A061CVA3
A0A061CVG5
A0A061CVH5
A0A061CVQ8
A0A061CVR2
A0A061CVT6
A0A061CVU5
A0A061CVU7
A0A061CVU8
A0A061CVW3
A0A061CVY8
A0A061CVZ6
A0A061CW11
A0A061CW45
A0A061CW96
A0A061CWD0
A0A061CWH2
A0A061CWJ3
A0A061CWM6
A0A061CWP7
A0A061CWR3
A0A061CWR5
A0A061CWS8
A0A061CWT5
A0A061CWX9
A0A061CWY2
A0A061CX99
A0A061CXB1
A0A061CXE6
A0A061CXE7
A0A061CXF1
A0A061CXF2
A0A061CXF8
A0A061CXJ1
A0A061CXL0
A0A061CXM4
A0A061CXM6
A0A061CXQ7
A0A061CXR6
A0A061CXT5
A0A061CXV1
A0A061CXW4
A0A061CY02
A0A061CY39
A0A061CY44
A0A061CYG0
A0A061CYQ0
A0A061CYQ4
A0A061CYU5
A0A061CYV5
A0A061CYY2
A0A061CYZ0
A0A061CYZ8
A0A061CZ42
A0A061CZ50
A0A061CZ63
A0A061CZ84
A0A061CZ85
A0A061CZB9
A0A061CZH8
A0A061CZL2
A0A061CZN4
A0A061CZQ9
A0A061CZS0
A0A061CZT2
A0A061CZU8
A0A061CZW6
A0A061CZX0
A0A061CZX3
A0A061CZY5
A0A061D028
A0A061D040
A0A061D050
A0A061D069
A0A061D0A6
A0A061D0A9
A0A061D0D2
A0A061D0F5
A0A061D0H9
A0A061D0J5
A0A061D0K5
A0A061D0K8
A0A061D0W6
A0A061D0W8
A0A061D0X4
A0A061D0X7
A0A061D0Y7
A0A061D165
A0A061D1F9
A0A061D1G9
A0A061D1I6
A0A061D1K6
A0A061D1P7
A0A061D1T0
A0A061D1T2
A0A061D1W8
A0A061D1Z2
A0A061D216
A0A061D229
A0A061D247
A0A061D286
A0A061D2C1
A0A061D2D2
A0A061D2E6
A0A061D2F3
A0A061D2I2
A0A061D2I8
A0A061D2K6
A0A061D2P5
A0A061D2Q7
A0A061D2R8
A0A061D2T8
A0A061D2X0
A0A061D2Z8
A0A061D326
A0A061D349
A0A061D366
A0A061D372
A0A061D383
A0A061D386
A0A061D396
A0A061D3A4
A0A061D3A6
A0A061D3H7
A0A061D3J0
A0A061D3J7
A0A061D3P2
A0A061D3T1
A0A061D449
A0A061D482
A0A061D495
A0A061D4A7
A0A061D4C1
A0A061D4G0
A0A061D4T3
A0A061D4X8
A0A061D544
A0A061D5U0
A0A061D631
A0A061D645
A0A061D671
A0A061D6D0
A0A061D6F8
A0A061D6I3
A0A061D6J6
A0A061D6N5
A0A061D6P5
A0A061D6U9
A0A061D6Z5
A0A061D712
A0A061D755
A0A061D760
A0A061D790
A0A061D7B9
A0A061D7F0
A0A061D7K3
A0A061D7R6
A0A061D833
A0A061D893
A0A061D894
A0A061D8W4
A0A061D8Z6
A0A061D961
A0A061D9A8
A0A061D9P9
A0A061D9T4
A0A061D9Y9
A0A061DA01
A0A061DA06
A0A061DA42
A0A061DA96
A0A061DAA4
A0A061DAN1
A0A061DB90
A0A061DB99
A0A061DBM0
A0A061DBN7
A0A061DBN9
A0A061DBP3
A0A061DBY1
A0A061DC10
A0A061DCT2
A0A061DCY5
A0A061DD00
A0A061DD08
A0A061DD22
A0A061DD83
A0A061DDE5
A0A061DDI4
A0A061DDV1
A0A061DDY8
A0A061DE81
A0A061DEA1
A0A061DEF6
A0A061DET8
A0A061DEX6
A0A061DEZ5
A0A061DF02
A0A061DF11
A0A061DF13
A0A061DF19
A0A061DF24
A0A061DF54
A0A061DF93
A0A061DFB3
A0A061DFH5
A0A061DFI5
A0A061DFI8
A0A061DFQ4
A0A061DFQ5
A0A061DFW0
A0A061DFW5
A0A061DFY3
A0A061DFZ5
A0A061DFZ7
A0A061DG14
A0A061DG81
A0A061DG90
A0A061DGA6
A0A061DGD1
A0A061DGD4
A0A061DGE3
A0A061DGF7
A0A061DGG8
A0A061DGI0
A0A061DGK5
A0A061DGK6
A0A061DGL5
A0A061DGL9
A0A061DGM1
A0A061DGM5
A0A061DGM7
A0A061DGN3
A0A061DGP0
A0A061DGP4
A0A061DGS4
A0A061DGT0
A0A061DGT8
A0A061DGV2
A0A061DGZ0
A0A061DH09
A0A061DH27
A0A061DH48
A0A061DH56
A0A061DH58
A0A061DH61
A0A061DH85
A0A061DH98
A0A061DHA3
A0A061DHB0
A0A061DHB4
A0A061DHC5
A0A061DHC7
A0A061DHC8
A0A061DHC9
A0A061DHD5
A0A061DHH7
A0A061DHI3
A0A061DHL8
A0A061DHP5
A0A061DHQ0
A0A061DHQ5
A0A061DHQ6
A0A061DHS1
A0A061DHU5
A0A061DHU6
A0A061DHV2
A0A061DHX6
A0A061DHZ6
A0A061DI14
A0A061DI18
A0A061DI21
A0A061DI24
A0A061DI29
A0A061DI55
A0A061DI78
A0A061DID7
A0A061DII3
A0A061DIJ1
A0A061DIK5
A0A061DIQ8
A0A061DIR3
A0A061DIR8
A0A061DIS3
A0A061DIT5
A0A061DIU0
A0A061DIU5
A0A061DIV3
A0A061DIX7
A0A061DIZ0
A0A061DIZ5
A0A061DIZ6
A0A061DJ41
A0A061DJ69
A0A061DJA0
A0A061DJB7
A0A061DJC0
A0A061DJC5
A0A061DJF6
A0A061DJG7
A0A061DJJ3
A0A061DJP1
A0A061DJQ0
A0A061DJR2
A0A061DJT4
A0A061DJT5
A0A061DJU6
A0A061DJX9
A0A061DK01
A0A061DK23
A0A061DK26
A0A061DK61
A0A061DK70
A0A061DK75
A0A061DK79
A0A061DK84
A0A061DKC6
A0A061DKD2
A0A061DKD9
A0A061DKE4
A0A061DKE9
A0A061DKH5
A0A061DKI9
A0A061DKK1
A0A061DKK2
A0A061DKS9
A0A061DKT8
A0A061DKZ0
A0A061DKZ9
A0A061DL23
A0A061DL45
A0A061DL95
A0A061DLF5
A0A061DLI0
A0A061DLJ8
A0A061DLN8
A0A061DLP7
A0A061DLV8
A0A061DLX5
A0A061DLX9
A0A061DLZ0
A0A061DM49
A0A061DM59
A0A061DM99
A0A061DME2
A0A061DMG5
A0A061DMJ0
A0A061DMJ2
A0A061DMP2
A0A061DMQ1
A0A061DMY6
A0A061DMZ0
A0A061DMZ4
A0A061DN08
A0A061DN31
A0A061DN83
A0A061DN94
A0A061DNA3
A0A061DND1
A0A061DNF4
A0A061DNG5
A0A061DNI9
A0A061DNK3
A0A061DNK9
A0A061DNL3
A0A061DNM0
A0A061DNM6
A0A061DNR8
A0A061DNW0
A0A061DNW1
A0A061DNY8
A0A061DNY9
A0A061DNZ0
A0A061DP12
A0A061DPA0
A0A061DPB1
A0A061DPC2
A0A061DPC8
A0A061DPD3
A0A061DPD6
A0A061DPD7
A0A061DPF1
A0A061DPH5
A0A061DPH8
A0A061DPI5
A0A061DPI7
A0A061DPJ0
A0A061DPJ1
A0A061DPJ6
A0A061DPK2
A0A061DPN7
A0A061DPR4
A0A061DPT8
A0A061DPU1
A0A061DPY0
A0A061DQ50
A0A061DQ81
A0A061DQ86
A0A061DQA2
A0A061DQA5
A0A061DQB3
A0A061DQG8
A0A061DQK2
A0A061DQK8
A0A061DQL3
A0A061DQP3
A0A061DQT8
A0A061DQU7
A0A061DQY2
A0A061DQY8
A0A061DR39
A0A061DR44
A0A061DR62
A0A061DR67
A0A061DRA3
A0A061DRC9
A0A061DRD5
A0A061DRE9
A0A061DRF2
A0A061DRH6
A0A061DRI0
A0A061DRJ4
A0A061DRK4
A0A061DRT9
A0A061DRW0
A0A061DRZ6
A0A061DRZ9
A0A061DS22
A0A061DS28
A0A061DS48
A0A061DS63
A0A061DSA1
A0A061DSC5
A0A061DSF5
A0A061DSH1
A0A061DSH7
A0A061DSJ4
A0A061DSK6
A0A061DSL4
A0A061DSU3
A0A061DSU8
A0A061DSW9
A0A061DSX6
A0A061DSY4
A0A061DT22
A0A061DT25
A0A061DT53
A0A061DT57
A0A061DT84
A0A061DT86
A0A061DTA1
A0A061DTA4
A0A061DTB0
A0A061DTB6
A0A061DTG8
A0A061DTI8
A0A061DTJ2
A0A061DTK0
A0A061DTX6
A0A061DTY0
A0A061DTY1
A0A061DTY6
A0A061DTY7
A0A061DTZ3
A0A061DU05
A0A061DU41
A0A061DU70
A0A061DU80
A0A061DUB1
A0A061DUC3
A0A061DUG2
A0A061DUG7
A0A061DUH5
A0A061DUJ7
A0A061DUL7
A0A061DUM1
A0A061DUN5
A0A061DUP2
A0A061DUQ1
A0A061DUU8
A0A061DUV3
A0A061DUW1
A0A061DUW7
A0A061DUX0
A0A061DUZ2
A0A061DV15
A0A061DV63
A0A061DVD6
A0A061DVE2
A0A061DVE4
A0A061DVF6
A0A061DVG0
A0A061DVH2
A0A061DVN0
A0A061DVN2
A0A061DVQ0
A0A061DVR1
A0A061DVR4
A0A061DVS1
A0A061DVV9
A0A061DVZ6
A0A061DW46
A0A061DW64
A0A061DW84
A0A061DW97
A0A061DWF2
A0A061DWG9
A0A061DWJ1
A0A061DWK9
A0A061DWL6
A0A061DWP9
A0A061DWQ5
A0A061DWU9
A0A061DWV5
A0A061DX35
A0A061DX47
A0A061DX63
A0A061DX66
A0A061DX77
A0A061DX82
A0A061DX94
A0A061DXB1
A0A061DXG9
A0A061DXH5
A0A061DXH9
A0A061DXL5
A0A061DXP1
A0A061DXS0
A0A061DXS8
A0A061DXU5
A0A061DXX6
A0A061DXZ6
A0A061DY01
A0A061DY22
A0A061DY69
A0A061DY89
A0A061DYD0
A0A061DYD2
A0A061DYD9
A0A061DYJ2
A0A061DYX1
A0A061DYX7
A0A061DYY4
A0A061DZ28
A0A061DZ40
A0A061DZ52
A0A061DZ70
A0A061DZ90
A0A061DZB5
A0A061DZC8
A0A061DZG9
A0A061DZP4
A0A061DZP5
A0A061DZQ2
A0A061DZR8
A0A061DZT2
A0A061DZU8
A0A061DZV6
A0A061DZW3
A0A061E018
A0A061E023
A0A061E059
A0A061E062
A0A061E085
A0A061E0A6
A0A061E0D4
A0A061E0F1
A0A061E0K1
A0A061E0Q5
A0A061E0R5
A0A061E0S2
A0A061E0Y1
A0A061E0Y5
A0A061E0Z1
A0A061E130
A0A061E146
A0A061E164
A0A061E183
A0A061E188
A0A061E194
A0A061E1E5
A0A061E1F7
A0A061E1G6
A0A061E1I7
A0A061E1M2
A0A061E1M3
A0A061E1R7
A0A061E1R8
A0A061E1T4
A0A061E1X2
A0A061E1X3
A0A061E1Y7
A0A061E1Y9
A0A061E210
A0A061E215
A0A061E249
A0A061E284
A0A061E290
A0A061E2H4
A0A061E2J2
A0A061E2J9
A0A061E2M7
A0A061E2R0
A0A061E2S2
A0A061E2S4
A0A061E2T4
A0A061E2T9
A0A061E2U1
A0A061E2U3
A0A061E2Y6
A0A061E2Z1
A0A061E2Z7
A0A061E315
A0A061E318
A0A061E320
A0A061E330
A0A061E3D3
A0A061E3D4
A0A061E3H5
A0A061E3J4
A0A061E3M9
A0A061E3N4
A0A061E3P7
A0A061E3Q2
A0A061E3Q5
A0A061E3T4
A0A061E3Y1
A0A061E3Y9
A0A061E430
A0A061E457
A0A061E499
A0A061E4G1
A0A061E4H5
A0A061E4H6
A0A061E4H9
A0A061E4J3
A0A061E4U9
A0A061E4Z8
A0A061E527
A0A061E540
A0A061E597
A0A061E5I7
A0A061E5W6
A0A061E5Y8
A0A061E616
A0A061E617
A0A061E625
A0A061E631
A0A061E635
A0A061E698
A0A061E6A5
A0A061E6B0
A0A061E6D7
A0A061E6E4
A0A061E6F1
A0A061E6J7
A0A061E6M9
A0A061E6R4
A0A061E6R6
A0A061E6R8
A0A061E6S9
A0A061E6T7
A0A061E6W7
A0A061E6X4
A0A061E6Y2
A0A061E746
A0A061E747
A0A061E770
A0A061E788
A0A061E799
A0A061E7D4
A0A061E7H5
A0A061E7I1
A0A061E7L3
A0A061E7N5
A0A061E7Q3
A0A061E7V2
A0A061E7W6
A0A061E814
A0A061E826
A0A061E851
A0A061E858
A0A061E864
A0A061E869
A0A061E895
A0A061E8D0
A0A061E8F3
A0A061E8G3
A0A061E8J0
A0A061E8M7
A0A061E8N4
A0A061E8N8
A0A061E8P2
A0A061E8R3
A0A061E8S1
A0A061E8T5
A0A061E8U3
A0A061E8X9
A0A061E8Z0
A0A061E900
A0A061E924
A0A061E9B8
A0A061E9C4
A0A061E9C6
A0A061E9E8
A0A061E9J3
A0A061E9J4
A0A061E9K7
A0A061E9M0
A0A061E9P0
A0A061E9T2
A0A061E9X6
A0A061EA01
A0A061EAA0
A0A061EAA7
A0A061EAD1
A0A061EAF4
A0A061EAF9
A0A061EAH7
A0A061EAJ3
A0A061EAL9
A0A061EAN6
A0A061EAP2
A0A061EAP5
A0A061EAQ5
A0A061EAR6
A0A061EAR8
A0A061EAS3
A0A061EAV5
A0A061EAV8
A0A061EAZ0
A0A061EAZ6
A0A061EB64
A0A061EB65
A0A061EB66
A0A061EB76
A0A061EBC1
A0A061EBJ5
A0A061EBL2
A0A061EBP7
A0A061EBQ5
A0A061EBT4
A0A061EBT5
A0A061EBU5
A0A061EBX2
A0A061EBX3
A0A061EBX4
A0A061EBZ8
A0A061EC09
A0A061EC12
A0A061EC33
A0A061EC71
A0A061EC77
A0A061ECK6
A0A061ECL0
A0A061ECM9
A0A061ECP6
A0A061ECT1
A0A061ECT9
A0A061ECU3
A0A061ED09
A0A061ED46
A0A061ED60
A0A061ED62
A0A061ED89
A0A061EDA7
A0A061EDC2
A0A061EDD8
A0A061EDI2
A0A061EDQ0
A0A061EDU4
A0A061EDV6
A0A061EE22
A0A061EE58
A0A061EE61
A0A061EE63
A0A061EE73
A0A061EED5
A0A061EED9
A0A061EEI5
A0A061EEK7
A0A061EEP0
A0A061EEP8
A0A061EES8
A0A061EEY8
A0A061EEZ0
A0A061EF40
A0A061EFA6
A0A061EFB4
A0A061EFG1
A0A061EFG3
A0A061EFH2
A0A061EFI5
A0A061EFJ8
A0A061EFQ5
A0A061EFQ7
A0A061EFR2
A0A061EFS6
A0A061EFT2
A0A061EFU5
A0A061EFW9
A0A061EG04
A0A061EG10
A0A061EG31
A0A061EG43
A0A061EG50
A0A061EG62
A0A061EG96
A0A061EGH5
A0A061EGH7
A0A061EGJ5
A0A061EGJ8
A0A061EGL3
A0A061EGL9
A0A061EGP5
A0A061EGQ9
A0A061EGT0
A0A061EGX7
A0A061EH27
A0A061EH33
A0A061EH85
A0A061EH88
A0A061EHE0
A0A061EHG2
A0A061EHJ1
A0A061EHJ6
A0A061EHL3
A0A061EHL7
A0A061EHM2
A0A061EHP6
A0A061EHS0
A0A061EHS4
A0A061EHU9
A0A061EHV5
A0A061EHW1
A0A061EHX4
A0A061EHY7
A0A061EHZ9
A0A061EI17
A0A061EI28
A0A061EI53
A0A061EI64
A0A061EI74
A0A061EI84
A0A061EIB0
A0A061EIB1
A0A061EIC7
A0A061EID5
A0A061EII5
A0A061EII8
A0A061EIJ0
A0A061EIN2
A0A061EIQ0
A0A061EIR2
A0A061EIR8
A0A061EIS4
A0A061EIT1
A0A061EIV8
A0A061EIW3
A0A061EIW6
A0A061EIZ2
A0A061EJ18
A0A061EJ46
A0A061EJ66
A0A061EJ67
A0A061EJ77
A0A061EJ79
A0A061EJ95
A0A061EJ99
A0A061EJB0
A0A061EJC4
A0A061EJD3
A0A061EJD6
A0A061EJE5
A0A061EJG6
A0A061EJH1
A0A061EJI1
A0A061EJL5
A0A061EJN4
A0A061EJQ0
A0A061EJQ3
A0A061EJT4
A0A061EJX1
A0A061EJZ1
A0A061EK21
A0A061EK41
A0A061EKB4
A0A061EKD0
A0A061EKD5
A0A061EKF7
A0A061EKG5
A0A061EKI9
A0A061EKJ2
A0A061EKL2
A0A061EKM6
A0A061EKP6
A0A061EKW3
A0A061EKW7
A0A061EL08
A0A061EL09
A0A061EL57
A0A061EL76
A0A061ELB8
A0A061ELD5
A0A061ELF2
A0A061ELP6
A0A061ELP8
A0A061ELQ1
A0A061ELT7
A0A061ELW9
A0A061ELY8
A0A061ELZ3
A0A061EM27
A0A061EM63
A0A061EM68
A0A061EMA8
A0A061EMH8
A0A061EMK4
A0A061EML7
A0A061EMR8
A0A061EMS2
A0A061EMS9
A0A061EMU4
A0A061EMV8
A0A061EMW7
A0A061EN07
A0A061EN44
A0A061EN45
A0A061EN54
A0A061EN67
A0A061EN71
A0A061ENA0
A0A061ENA5
A0A061ENC4
A0A061END3
A0A061ENR7
A0A061ENT5
A0A061ENW4
A0A061ENX6
A0A061ENY9
A0A061EP13
A0A061EP23
A0A061EP58
A0A061EP67
A0A061EP92
A0A061EPA1
A0A061EPA7
A0A061EPA8
A0A061EPC1
A0A061EPE3
A0A061EPK9
A0A061EPP7
A0A061EPQ0
A0A061EPS7
A0A061EPU8
A0A061EPX7
A0A061EPY4
A0A061EPY9
A0A061EQ17
A0A061EQ82
A0A061EQ97
A0A061EQA6
A0A061EQC1
A0A061EQD7
A0A061EQE8
A0A061EQG2
A0A061EQM0
A0A061EQM1
A0A061EQM3
A0A061EQQ6
A0A061EQR0
A0A061EQS3
A0A061EQT3
A0A061EQW1
A0A061EQW9
A0A061EQX4
A0A061EQY9
A0A061ER25
A0A061ER67
A0A061ER84
A0A061ERA2
A0A061ERB5
A0A061ERB8
A0A061ERC0
A0A061ERC4
A0A061ERH6
A0A061ERI1
A0A061ERI2
A0A061ERL3
A0A061ERN3
A0A061ERR9
A0A061ERU8
A0A061ERV1
A0A061ERV7
A0A061ERW6
A0A061ERX0
A0A061ERX9
A0A061ERY4
A0A061ERZ1
A0A061ERZ6
A0A061ERZ9
A0A061ES02
A0A061ES06
A0A061ES08
A0A061ES90
A0A061ESA0
A0A061ESD5
A0A061ESI9
A0A061ESK2
A0A061ESM6
A0A061ESQ1
A0A061ESR4
A0A061ESY2
A0A061ESY7
A0A061ET05
A0A061ET34
A0A061ET64
A0A061ETA3
A0A061ETB5
A0A061ETB9
A0A061ETE4
A0A061ETG0
A0A061ETL5
A0A061ETL9
A0A061ETM4
A0A061ETQ8
A0A061ETS8
A0A061ETT8
A0A061ETT9
A0A061ETV2
A0A061ETZ2
A0A061EU18
A0A061EU73
A0A061EUG0
A0A061EUJ2
A0A061EUK0
A0A061EUK1
A0A061EUK5
A0A061EUP7
A0A061EUQ1
A0A061EUQ3
A0A061EUQ7
A0A061EUS6
A0A061EUV4
A0A061EUY0
A0A061EV38
A0A061EV43
A0A061EVD4
A0A061EVE0
A0A061EVF0
A0A061EVF3
A0A061EVF5
A0A061EVG3
A0A061EVK5
A0A061EVM1
A0A061EVM3
A0A061EVN7
A0A061EVT5
A0A061EVU4
A0A061EVU7
A0A061EVW6
A0A061EVX3
A0A061EVZ3
A0A061EW27
A0A061EW33
A0A061EW52
A0A061EW58
A0A061EWB8
A0A061EWF2
A0A061EWH8
A0A061EWL6
A0A061EWL9
A0A061EWM2
A0A061EWQ6
A0A061EWR2
A0A061EWS4
A0A061EWU4
A0A061EWU5
A0A061EWV6
A0A061EWW5
A0A061EWY7
A0A061EX41
A0A061EX49
A0A061EX78
A0A061EX82
A0A061EX83
A0A061EX97
A0A061EXH9
A0A061EXI6
A0A061EXJ6
A0A061EXJ7
A0A061EXN2
A0A061EXN5
A0A061EXS1
A0A061EXS4
A0A061EXV5
A0A061EXX3
A0A061EY05
A0A061EY07
A0A061EY30
A0A061EY74
A0A061EY75
A0A061EY88
A0A061EYA1
A0A061EYC5
A0A061EYE3
A0A061EYF0
A0A061EYG8
A0A061EYG9
A0A061EYJ4
A0A061EYK6
A0A061EYP7
A0A061EYV7
A0A061EYX1
A0A061EZ20
A0A061EZ54
A0A061EZA7
A0A061EZD7
A0A061EZG8
A0A061EZG9
A0A061EZH0
A0A061EZH5
A0A061EZI9
A0A061EZM9
A0A061EZP9
A0A061EZS2
A0A061EZY7
A0A061EZY8
A0A061F000
A0A061F031
A0A061F050
A0A061F091
A0A061F0D4
A0A061F0D6
A0A061F0I4
A0A061F0L9
A0A061F0S9
A0A061F0X1
A0A061F0X3
A0A061F193
A0A061F1B6
A0A061F1N8
A0A061F1Q7
A0A061F1S4
A0A061F1S5
A0A061F1V2
A0A061F1W1
A0A061F1Y7
A0A061F236
A0A061F241
A0A061F257
A0A061F267
A0A061F273
A0A061F274
A0A061F277
A0A061F2D5
A0A061F2F0
A0A061F2J8
A0A061F2M5
A0A061F2Q1
A0A061F2R3
A0A061F2R7
A0A061F2T0
A0A061F2X2
A0A061F2Z7
A0A061F306
A0A061F312
A0A061F3C0
A0A061F3C3
A0A061F3E2
A0A061F3G6
A0A061F3H7
A0A061F3Q2
A0A061F3Y0
A0A061F3Z3
A0A061F425
A0A061F431
A0A061F432
A0A061F436
A0A061F463
A0A061F468
A0A061F4G1
A0A061F4H6
A0A061F4J2
A0A061F4L7
A0A061F4P7
A0A061F4P9
A0A061F4Q2
A0A061F4S0
A0A061F4S4
A0A061F4Y6
A0A061F501
A0A061F502
A0A061F515
A0A061F529
A0A061F562
A0A061F5G4
A0A061F5K3
A0A061F5L7
A0A061F5L9
A0A061F5M5
A0A061F5V0
A0A061F5V9
A0A061F5W4
A0A061F5W9
A0A061F5X2
A0A061F5X6
A0A061F5Y4
A0A061F5Z9
A0A061F634
A0A061F643
A0A061F680
A0A061F681
A0A061F6A9
A0A061F6D6
A0A061F6H9
A0A061F6J2
A0A061F6L1
A0A061F6M0
A0A061F6M2
A0A061F6Q9
A0A061F6R3
A0A061F6R4
A0A061F6R7
A0A061F6S1
A0A061F6S4
A0A061F6T1
A0A061F6T3
A0A061F6T4
A0A061F6T7
A0A061F6Z3
A0A061F742
A0A061F744
A0A061F748
A0A061F760
A0A061F767
A0A061F771
A0A061F772
A0A061F784
A0A061F792
A0A061F798
A0A061F7A1
A0A061F7A3
A0A061F7A9
A0A061F7G5
A0A061F7H3
A0A061F7H5
A0A061F7I9
A0A061F7L9
A0A061F7M3
A0A061F7N9
A0A061F7P5
A0A061F7P8
A0A061F7Q8
A0A061F7R1
A0A061F7R6
A0A061F7S0
A0A061F7S3
A0A061F7S7
A0A061F7S8
A0A061F7T8
A0A061F7T9
A0A061F7U2
A0A061F7X4
A0A061F7X8
A0A061F7Y0
A0A061F7Y2
A0A061F7Z6
A0A061F802
A0A061F804
A0A061F807
A0A061F829
A0A061F858
A0A061F861
A0A061F862
A0A061F8B4
A0A061F8C1
A0A061F8C6
A0A061F8C7
A0A061F8D9
A0A061F8H1
A0A061F8I2
A0A061F8J9
A0A061F8K0
A0A061F8M0
A0A061F8M8
A0A061F8Q9
A0A061F8R3
A0A061F8R5
A0A061F8S5
A0A061F8T0
A0A061F8U1
A0A061F8U5
A0A061F8U6
A0A061F8W5
A0A061F8W9
A0A061F8X4
A0A061F8Z4
A0A061F907
A0A061F912
A0A061F917
A0A061F925
A0A061F939
A0A061F945
A0A061F951
A0A061F963
A0A061F985
A0A061F990
A0A061F9B1
A0A061F9B7
A0A061F9C1
A0A061F9C2
A0A061F9F3
A0A061F9G1
A0A061F9G2
A0A061F9H5
A0A061F9J0
A0A061F9K9
A0A061F9N5
A0A061F9P5
A0A061F9R6
A0A061F9T8
A0A061F9U3
A0A061F9V0
A0A061F9V7
A0A061F9W0
A0A061F9W8
A0A061F9X4
A0A061F9X5
A0A061FA03
A0A061FA18
A0A061FA32
A0A061FA86
A0A061FAA6
A0A061FAB7
A0A061FAB8
A0A061FAC2
A0A061FAE6
A0A061FAG1
A0A061FAG4
A0A061FAK8
A0A061FAN9
A0A061FAQ9
A0A061FAR8
A0A061FAS2
A0A061FAS3
A0A061FAU0
A0A061FAZ5
A0A061FAZ7
A0A061FB61
A0A061FBC6
A0A061FBF8
A0A061FBJ1
A0A061FBJ4
A0A061FBL4
A0A061FBL7
A0A061FBN1
A0A061FBN3
A0A061FBP0
A0A061FBP1
A0A061FBP6
A0A061FBV1
A0A061FBV5
A0A061FC05
A0A061FC33
A0A061FC38
A0A061FC63
A0A061FC83
A0A061FCA1
A0A061FCE4
A0A061FCF1
A0A061FCG5
A0A061FCI3
A0A061FCK3
A0A061FCM6
A0A061FCR6
A0A061FCS8
A0A061FCW2
A0A061FCX5
A0A061FCZ0
A0A061FCZ3
A0A061FCZ4
A0A061FCZ5
A0A061FD74
A0A061FD94
A0A061FD95
A0A061FDC9
A0A061FDG9
A0A061FDH8
A0A061FDM5
A0A061FDN0
A0A061FDQ8
A0A061FDR2
A0A061FDR3
A0A061FDS6
A0A061FDV9
A0A061FDW5
A0A061FDX7
A0A061FDX8
A0A061FDY8
A0A061FE01
A0A061FE08
A0A061FE26
A0A061FE28
A0A061FE32
A0A061FE35
A0A061FE41
A0A061FE49
A0A061FE87
A0A061FEB2
A0A061FEI2
A0A061FEI6
A0A061FEJ0
A0A061FEN0
A0A061FEQ0
A0A061FEQ2
A0A061FEQ5
A0A061FES3
A0A061FET3
A0A061FET4
A0A061FEW2
A0A061FEW3
A0A061FF33
A0A061FF36
A0A061FF39
A0A061FF55
A0A061FF89
A0A061FFC7
A0A061FFE2
A0A061FFG4
A0A061FFG8
A0A061FFI6
A0A061FFJ2
A0A061FFM8
A0A061FFN4
A0A061FFN9
A0A061FFP3
A0A061FFT7
A0A061FFU6
A0A061FFV1
A0A061FFV2
A0A061FFV3
A0A061FFV6
A0A061FFX9
A0A061FFZ4
A0A061FG20
A0A061FG24
A0A061FG31
A0A061FG54
A0A061FG71
A0A061FG83
A0A061FG86
A0A061FGA2
A0A061FGI1
A0A061FGI2
A0A061FGI5
A0A061FGL2
A0A061FGL7
A0A061FGM4
A0A061FGQ8
A0A061FGR8
A0A061FGT8
A0A061FGU4
A0A061FGU5
A0A061FGU8
A0A061FGY4
A0A061FGZ5
A0A061FH07
A0A061FH20
A0A061FH61
A0A061FH86
A0A061FH87
A0A061FHA1
A0A061FHD9
A0A061FHJ3
A0A061FHJ9
A0A061FHN4
A0A061FHQ6
A0A061FHS3
A0A061FHS9
A0A061FHT5
A0A061FHW3
A0A061FHZ4
A0A061FI39
A0A061FI48
A0A061FI70
A0A061FI76
A0A061FIA9
A0A061FIB6
A0A061FIF5
A0A061FIG9
A0A061FII3
A0A061FII6
A0A061FIM9
A0A061FIR3
A0A061FIT4
A0A061FIX7
A0A061FJ14
A0A061FJ48
A0A061FJ50
A0A061FJ73
A0A061FJA7
A0A061FJC0
A0A061FJC2
A0A061FJG5
A0A061FJV6
A0A061FJV7
A0A061FJX9
A0A061FK07
A0A061FK34
A0A061FK59
A0A061FK60
A0A061FK65
A0A061FK70
A0A061FK78
A0A061FK81
A0A061FK94
A0A061FKC1
A0A061FKD1
A0A061FKF7
A0A061FKF8
A0A061FKH7
A0A061FKI1
A0A061FKI4
A0A061FKI8
A0A061FKJ2
A0A061FKM2
A0A061FKM7
A0A061FKM9
A0A061FKQ7
A0A061FKU8
A0A061FKW7
A0A061FKX9
A0A061FL12
A0A061FL30
A0A061FL43
A0A061FL69
A0A061FL71
A0A061FL77
A0A061FLB2
A0A061FLD4
A0A061FLJ3
A0A061FLK5
A0A061FLK6
A0A061FLL8
A0A061FLM1
A0A061FLM6
A0A061FLQ6
A0A061FLR0
A0A061FLW8
A0A061FM31
A0A061FM64
A0A061FM76
A0A061FMA0
A0A061FMA4
A0A061FMA5
A0A061FMC6
A0A061FMD0
A0A061FMF0
A0A061FMJ3
A0A061FMP0
A0A061FMU3
A0A061FMV3
A0A061FMX8
A0A061FN09
A0A061FN31
A0A061FN36
A0A061FN43
A0A061FN48
A0A061FN81
A0A061FNA4
A0A061FNB9
A0A061FNF4
A0A061FNG5
A0A061FNH1
A0A061FNK2
A0A061FNL6
A0A061FNV3
A0A061FNX8
A0A061FP04
A0A061FP66
A0A061FP67
A0A061FPC8
A0A061FPL4
A0A061FPM4
A0A061FPM8
A0A061FPS2
A0A061FPX0
A0A061FQ05
A0A061FQ17
A0A061FQ18
A0A061FQ65
A0A061FQ94
A0A061FQC7
A0A061FQJ9
A0A061FQL2
A0A061FQM9
A0A061FQP1
A0A061FQQ3
A0A061FQS4
A0A061FQV8
A0A061FQX7
A0A061FR35
A0A061FR44
A0A061FR69
A0A061FRU1
A0A061FRU6
A0A061FRW4
A0A061FS25
A0A061FS31
A0A061FS34
A0A061FS39
A0A061FS59
A0A061FS76
A0A061FSD3
A0A061FSF2
A0A061FSR2
A0A061FSS4
A0A061FSY2
A0A061FSZ7
A0A061FT14
A0A061FT19
A0A061FT55
A0A061FT60
A0A061FT70
A0A061FT72
A0A061FT95
A0A061FT96
A0A061FTA1
A0A061FTB5
A0A061FTK7
A0A061FTL2
A0A061FTQ4
A0A061FTR2
A0A061FTS3
A0A061FTZ4
A0A061FU62
A0A061FUB8
A0A061FUC5
A0A061FUD2
A0A061FUT9
A0A061FUU9
A0A061FUX1
A0A061FUZ2
A0A061FV05
A0A061FV35
A0A061FV45
A0A061FV81
A0A061FVD9
A0A061FVG6
A0A061FVH0
A0A061FVH1
A0A061FVH5
A0A061FVL7
A0A061FVM7
A0A061FVN5
A0A061FVP4
A0A061FVQ7
A0A061FVX7
A0A061FVY1
A0A061FVZ4
A0A061FW08
A0A061FW16
A0A061FW19
A0A061FW24
A0A061FW30
A0A061FW33
A0A061FW38
A0A061FW43
A0A061FW54
A0A061FWA0
A0A061FWC0
A0A061FWF8
A0A061FWG0
A0A061FWG3
A0A061FWG5
A0A061FWN6
A0A061FWS5
A0A061FWT8
A0A061FWU3
A0A061FWY9
A0A061FWZ8
A0A061FX05
A0A061FX10
A0A061FX48
A0A061FXC5
A0A061FXD5
A0A061FXE4
A0A061FXH6
A0A061FXI8
A0A061FXN2
A0A061FXP1
A0A061FXY7
A0A061FXZ5
A0A061FY09
A0A061FY12
A0A061FY50
A0A061FY57
A0A061FY66
A0A061FYC9
A0A061FYH4
A0A061FYL3
A0A061FYN4
A0A061FYT4
A0A061FYU8
A0A061FYY7
A0A061FZ00
A0A061FZ09
A0A061FZ17
A0A061FZ50
A0A061FZ51
A0A061FZD7
A0A061FZH6
A0A061FZK3
A0A061FZK6
A0A061FZT0
A0A061FZT6
A0A061FZT9
A0A061FZU3
A0A061FZU7
A0A061FZV1
A0A061FZX0
A0A061FZY6
A0A061FZY8
A0A061G002
A0A061G004
A0A061G008
A0A061G0A2
A0A061G0D5
A0A061G0G8
A0A061G0H5
A0A061G0I2
A0A061G0I8
A0A061G0M4
A0A061G0Q5
A0A061G0U3
A0A061G0W2
A0A061G0X2
A0A061G0X7
A0A061G0Y3
A0A061G0Z5
A0A061G0Z7
A0A061G107
A0A061G111
A0A061G141
A0A061G151
A0A061G164
A0A061G180
A0A061G196
A0A061G1B3
A0A061G1F1
A0A061G1G4
A0A061G1H8
A0A061G1I1
A0A061G1J1
A0A061G1J5
A0A061G1N4
A0A061G1P5
A0A061G1Q7
A0A061G1R1
A0A061G1S1
A0A061G1S4
A0A061G1V4
A0A061G1Y7
A0A061G230
A0A061G244
A0A061G252
A0A061G257
A0A061G261
A0A061G286
A0A061G290
A0A061G2A4
A0A061G2E1
A0A061G2I3
A0A061G2I7
A0A061G2N4
A0A061G2Q3
A0A061G2R2
A0A061G2V0
A0A061G2W9
A0A061G2Y8
A0A061G301
A0A061G316
A0A061G386
A0A061G3E6
A0A061G3K2
A0A061G3K5
A0A061G3M0
A0A061G3S6
A0A061G3T2
A0A061G3Y5
A0A061G409
A0A061G461
A0A061G493
A0A061G4J1
A0A061G4K1
A0A061G4K2
A0A061G4P1
A0A061G4R0
A0A061G4S1
A0A061G4V9
A0A061G4Z2
A0A061G503
A0A061G508
A0A061G541
A0A061G556
A0A061G564
A0A061G5B1
A0A061G5C9
A0A061G5D2
A0A061G5D3
A0A061G5G7
A0A061G5G8
A0A061G5H7
A0A061G5I0
A0A061G5J2
A0A061G5J3
A0A061G5K7
A0A061G5L9
A0A061G5Q2
A0A061G5T1
A0A061G5T7
A0A061G5U2
A0A061G5V3
A0A061G5W6
A0A061G5Z8
A0A061G609
A0A061G637
A0A061G645
A0A061G650
A0A061G670
A0A061G683
A0A061G686
A0A061G6A2
A0A061G6A4
A0A061G6C8
A0A061G6D0
A0A061G6D7
A0A061G6H1
A0A061G6H7
A0A061G6I6
A0A061G6P6
A0A061G6V5
A0A061G6V8
A0A061G6W0
A0A061G6X3
A0A061G6X9
A0A061G709
A0A061G722
A0A061G728
A0A061G752
A0A061G762
A0A061G763
A0A061G767
A0A061G780
A0A061G791
A0A061G7A1
A0A061G7A8
A0A061G7A9
A0A061G7C5
A0A061G7D1
A0A061G7F6
A0A061G7G2
A0A061G7G7
A0A061G7G8
A0A061G7K0
A0A061G7K3
A0A061G7L0
A0A061G7N2
A0A061G7P8
A0A061G7R2
A0A061G7R7
A0A061G7S8
A0A061G7X1
A0A061G7X5
A0A061G7Y5
A0A061G7Z5
A0A061G800
A0A061G802
A0A061G804
A0A061G806
A0A061G813
A0A061G833
A0A061G839
A0A061G854
A0A061G884
A0A061G892
A0A061G8B1
A0A061G8E4
A0A061G8F0
A0A061G8G3
A0A061G8G6
A0A061G8G8
A0A061G8H2
A0A061G8H4
A0A061G8H6
A0A061G8J2
A0A061G8R7
A0A061G8U9
A0A061G8V3
A0A061G8X3
A0A061G8X7
A0A061G8Y8
A0A061G923
A0A061G928
A0A061G933
A0A061G936
A0A061G976
A0A061G980
A0A061G982
A0A061G983
A0A061G989
A0A061G993
A0A061G9B1
A0A061G9B5
A0A061G9C7
A0A061G9D6
A0A061G9G6
A0A061G9L2
A0A061G9L5
A0A061G9P2
A0A061G9S0
A0A061G9V7
A0A061G9W0
A0A061G9Y8
A0A061GA03
A0A061GA08
A0A061GA25
A0A061GA30
A0A061GA93
A0A061GAC3
A0A061GAD1
A0A061GAD6
A0A061GAF3
A0A061GAM3
A0A061GAS0
A0A061GAS4
A0A061GAS6
A0A061GAT7
A0A061GAU0
A0A061GAX6
A0A061GB20
A0A061GB41
A0A061GB47
A0A061GB81
A0A061GBD5
A0A061GBE1
A0A061GBE3
A0A061GBF3
A0A061GBL2
A0A061GBN6
A0A061GBQ0
A0A061GBV9
A0A061GBX0
A0A061GC33
A0A061GC40
A0A061GC43
A0A061GC45
A0A061GC55
A0A061GC68
A0A061GCB9
A0A061GCH0
A0A061GCK1
A0A061GCL0
A0A061GCM5
A0A061GCM7
A0A061GCQ8
A0A061GCR2
A0A061GCR8
A0A061GCU0
A0A061GCV4
A0A061GCV5
A0A061GD01
A0A061GD09
A0A061GD20
A0A061GD21
A0A061GD30
A0A061GD65
A0A061GDB7
A0A061GDC4
A0A061GDC5
A0A061GDD3
A0A061GDD6
A0A061GDE9
A0A061GDG6
A0A061GDH5
A0A061GDI4
A0A061GDJ0
A0A061GDJ3
A0A061GDT9
A0A061GDZ5
A0A061GE47
A0A061GE49
A0A061GE66
A0A061GE81
A0A061GE92
A0A061GE97
A0A061GEC4
A0A061GEF1
A0A061GEF8
A0A061GEG9
A0A061GEH4
A0A061GEN2
A0A061GEP3
A0A061GEP8
A0A061GEQ4
A0A061GER1
A0A061GER3
A0A061GES5
A0A061GEW0
A0A061GF19
A0A061GF26
A0A061GF31
A0A061GF50
A0A061GF75
A0A061GF79
A0A061GF93
A0A061GF95
A0A061GF97
A0A061GFA1
A0A061GFA7
A0A061GFA8
A0A061GFB3
A0A061GFB9
A0A061GFC5
A0A061GFD2
A0A061GFE4
A0A061GFE9
A0A061GFF3
A0A061GFF9
A0A061GFH4
A0A061GFJ1
A0A061GFJ9
A0A061GFL8
A0A061GFM9
A0A061GFP4
A0A061GFR9
A0A061GFZ0
A0A061GFZ4
A0A061GFZ9
A0A061GG05
A0A061GG06
A0A061GG09
A0A061GG11
A0A061GG61
A0A061GG68
A0A061GG70
A0A061GG74
A0A061GG78
A0A061GG88
A0A061GG93
A0A061GG97
A0A061GGA1
A0A061GGC0
A0A061GGC6
A0A061GGD2
A0A061GGD8
A0A061GGE2
A0A061GGE3
A0A061GGG8
A0A061GGH2
A0A061GGI5
A0A061GGI8
A0A061GGJ9
A0A061GGK4
A0A061GGK9
A0A061GGL1
A0A061GGL5
A0A061GGM6
A0A061GGT5
A0A061GGV9
A0A061GGY6
A0A061GGZ5
A0A061GH06
A0A061GH30
A0A061GH33
A0A061GH37
A0A061GH48
A0A061GH52
A0A061GH65
A0A061GHA5
A0A061GHB7
A0A061GHC2
A0A061GHC8
A0A061GHD9
A0A061GHE5
A0A061GHF2
A0A061GHG7
A0A061GHU6
A0A061GHZ8
A0A061GI23
A0A061GI31
A0A061GI58
A0A061GI63
A0A061GI85
A0A061GIB3
A0A061GIB8
A0A061GIK2
A0A061GIK7
A0A061GIM2
A0A061GIN7
A0A061GIV3
A0A061GIW0
A0A061GIW3
A0A061GJ16
A0A061GJ39
A0A061GJ54
A0A061GJ76
A0A061GJ92
A0A061GJ93
A0A061GJA2
A0A061GJA5
A0A061GJC0
A0A061GJD6
A0A061GJE0
A0A061GJE3
A0A061GJF2
A0A061GJG4
A0A061GJH5
A0A061GJI4
A0A061GJK6
A0A061GJL8
A0A061GJM2
A0A061GJM8
A0A061GJN2
A0A061GJR1
A0A061GJR5
A0A061GJR7
A0A061GJV8
A0A061GJY1
A0A061GK07
A0A061GK26
A0A061GK32
A0A061GK62
A0A061GK79
A0A061GKD3
A0A061GKE4
A0A061GKG5
A0A061GKH3
A0A061GKH4
A0A061GKK6
A0A061GKL6
A0A061GKL7
A0A061GKM3
A0A061GKN8
A0A061GKP3
A0A061GKP4
A0A061GKP9
A0A061GKT6
A0A061GKV1
A0A061GKY4
A0A061GKZ5
A0A061GL07
A0A061GL34
A0A061GL48
A0A061GL60
A0A061GL71
A0A061GL75
A0A061GL81
A0A061GLA1
A0A061GLA7
A0A061GLA9
A0A061GLC9
A0A061GLF5
A0A061GLI4
A0A061GLJ6
A0A061GLN4
A0A061GLP8
A0A061GLT5
A0A061GLT8
A0A061GLT9
A0A061GLU1
A0A061GLU3
A0A061GLW6
A0A061GLZ5
A0A061GM04
A0A061GM05
A0A061GM08
A0A061GM42
A0A061GM47
A0A061GM50
A0A061GM52
A0A061GM64
A0A061GM66
A0A061GM90
A0A061GMB7
A0A061GMD9
A0A061GMI0
A0A061GMI1
A0A061GMJ7
A0A061GMM0
A0A061GMM3
A0A061GMN8
A0A061GMP2
A0A061GMQ8
A0A061GMR3
A0A061GMR5
A0A061GMS5
A0A061GMV7
A0A061GMW0
A0A061GMX0
A0A061GMY6
A0A061GMY9
A0A061GMZ5
A0A061GN00
A0A061GN08
A0A061GN24
A0A061GN40
A0A061GN43
A0A061GN44
A0A061GN55
A0A061GN56
A0A061GN57
A0A061GN74
A0A061GN79
A0A061GN85
A0A061GN91
A0A061GN97
A0A061GNA2
A0A061GNA7
A0A061GND6
A0A061GNF3
A0A061GNH4
A0A061GNI3
A0A061GNI5
A0A061GNI7
A0A061GNL2
A0A061GNL5
A0A061GNM8
A0A061GNP8
A0A061GNR3
A0A061GNS3
A0A061GNS5
A0A061GNU2
A0A061GNU8
A0A061GNY7
A0A061GP06
A0A061GP62
A0A061GPE2
A0A061GPF3
A0A061GPF5
A0A061GPG0
A0A061GPG5
A0A061GPH7
A0A061GPJ5
A0A061GPQ0
A0A061GPS7
A0A061GPW1
A0A061GPX5
A0A061GQ02
A0A061GQ33
A0A061GQ66
A0A061GQ85
A0A061GQC9
A0A061GQD9
A0A061GQG8
A0A061GQH4
A0A061GQI4
A0A061GQI7
A0A061GQJ0
A0A061GQQ7
A0A061GQR1
A0A061GQS9
A0A061GQT7
A0A061GQU4
A0A061GQU8
A0A061GQV2
A0A061GR66
A0A061GRA7
A0A061GRA9
A0A061GRH3
A0A061GRH4
A0A061GRI3
A0A061GRJ7
A0A061GRK6
A0A061GRN2
A0A061GRQ9
A0A061GRS0
A0A061GRS9
A0A061GRX2
A0A061GRY5
A0A061GS10
A0A061GS22
A0A061GS27
A0A061GS31
A0A061GS68
A0A061GS70
A0A061GS74
A0A061GS98
A0A061GSG8
A0A061GSI4
A0A061GSK0
A0A061GSK5
A0A061GSK6
A0A061GSQ7
A0A061GSR8
A0A061GSS9
A0A061GST8
A0A061GSU3
A0A061GSZ1
A0A061GT16
A0A061GT22
A0A061GT30
A0A061GT36
A0A061GT50
A0A061GT93
A0A061GTA8
A0A061GTB4
A0A061GTI1
A0A061GTI2
A0A061GTI5
A0A061GTI8
A0A061GTN2
A0A061GTQ1
A0A061GTQ4
A0A061GTR6
A0A061GU00
A0A061GU06
A0A061GU19
A0A061GU34
A0A061GU71
A0A061GUC7
A0A061GUD3
A0A061GUI0
A0A061GUJ0
A0A061GUL8
A0A061GUM0
A0A061GUM3
A0A061GUR0
A0A061GUR3
A0A061GUR9
A0A061GUZ6
A0A061GUZ8
A0A061GUZ9
A0A061GV01
A0A061GV25
A0A061GV32
A0A061GVE4
A0A061GVM6
A0A061GVN5
A0A061GVP1
A0A061GVR7
A0A061GVS0
A0A061GVW5
A0A061GVY3
A0A061GVY5
A0A061GW16
A0A061GW21
A0A061GW33
A0A061GW69
A0A061GW71
A0A061GW97
A0A061GWH9
A0A061GWK0
A0A061GWN5
A0A061GWN9
A0A061GWP3
A0A061GWQ1
A0A061GWS3
A0A061GWS8
A0A061GWT3
A0A061GWU9
A0A061GWW0
A0A061GWX4
A0A061GWX5
A0A061GWX8
A0A061GWY2
A0A061GWY6
A0A061GX18
A0A061GX62
A0A061GX65
A0A061GX89
A0A061GX93
A0A061GXA0
A0A061GXA9
A0A061GXD1
A0A061GXE7
A0A061GXK4
A0A061GXK9
A0A061GXL3
A0A061GXM4
A0A061GXQ6
A0A061GXQ8
A0A061GXR7
A0A061GXS2
A0A061GXT8
A0A061GXU1
A0A061GXU8
A0A061GXV4
A0A061GXW1
A0A061GXX6
A0A061GXY1
A0A061GXY8
A0A061GXY9
A0A061GY50
A0A061GY65
A0A061GY82
A0A061GYF0
A0A061GYF8
A0A061GYI3
A0A061GYI9
A0A061GYJ3
A0A061GYU2
A0A061GYV3
A0A061GYW6
A0A061GYZ0
A0A061GYZ1
A0A061GZ11
A0A061GZ12
A0A061GZ33
A0A061GZ61
A0A061GZ90
A0A061GZG9
A0A061GZH1
A0A061GZH3
A0A061GZK1
A0A061GZK8
A0A061GZR8
A0A061H003
A0A061H004
A0A061H005
A0A061H008
A0A061H021
A0A061H026
A0A061H032
A0A061H036
A0A061H064
A0A061H076
A0A061H083
A0A061H087
A0A061H097
A0A061H098
A0A061H0C2
A0A061H0C9
A0A061H0G0
A0A061H0G1
A0A061H0J3
A0A061H0J8
A0A061H0N2
A0A061H0U2
A0A061H0V3
A0A061H101
A0A061H105
A0A061H108
A0A061H1F3
A0A061H1G3
A0A061H1H9
A0A061H1J2
A0A061H1J4
A0A061H1N4
A0A061H1N8
A0A061H1S9
A0A061H1T3
A0A061H1U4
A0A061H1W4
A0A061H208
A0A061H240
A0A061H244
A0A061H264
A0A061H265
A0A061H295
A0A061H2C7
A0A061H2E1
A0A061H2E6
A0A061H2F8
A0A061H2Q4
A0A061H2S6
A0A061H2U0
A0A061H2U5
A0A061H2V8
A0A061H2W3
A0A061H307
A0A061H310
A0A061H321
A0A061H342
A0A061H343
A0A061H366
A0A061H368
A0A061H390
A0A061H394
A0A061H3E3
A0A061H3I3
A0A061H3K2
A0A061H3R1
A0A061H3S8
A0A061H3V3
A0A061H406
A0A061H409
A0A061H411
A0A061H414
A0A061H448
A0A061H4A8
A0A061H4E2
A0A061H4F4
A0A061H4M0
A0A061H4P0
A0A061H4Q9
A0A061H4U4
A0A061H507
A0A061H526
A0A061H533
A0A061H538
A0A061H5C2
A0A061H5E7
A0A061H5F5
A0A061H5G5
A0A061H5M8
A0A061H5Q6
A0A061H5S2
A0A061H5T8
A0A061H5W7
A0A061H5Y3
A0A061H610
A0A061H634
A0A061H639
A0A061H669
A0A061H6D0
A0A061H6D9
A0A061H6F7
A0A061H6K4
A0A061H6P1
A0A061H6P3
A0A061H6R7
A0A061H6U2
A0A061H6V5
A0A061H6W8
A0A061H703
A0A061H754
A0A061H756
A0A061H764
A0A061H775
A0A061H783
A0A061H790
A0A061H793
A0A061H7A5
A0A061H7F3
A0A061H7F4
A0A061H7F9
A0A061H7G6
A0A061H7K1
A0A061H7K2
A0A061H7L9
A0A061H7N8
A0A061H802
A0A061H830
A0A061H833
A0A061H876
A0A061H880
A0A061H882
A0A061H8A0
A0A061H8D5
A0A061H8G9
A0A061H8J6
A0A061H8K3
A0A061H8L7
A0A061H8L8
A0A061H8M1
A0A061H8N8
A0A061H8P2
A0A061H8R1
A0A061H8T3
A0A061H8T4
A0A061H8U2
A0A061H8Z0
A0A061H916
A0A061H950
A0A061H994
A0A061H9A1
A0A061H9H7
A0A061H9J4
A0A061H9M1
A0A061H9M2
A0A061H9N0
A0A061H9W5
A0A061H9X1
A0A061HA08
A0A061HA73
A0A061HA88
A0A061HA90
A0A061HAH7
A0A061HAI1
A0A061HAM2
A0A061HAQ6
A0A061HAQ8
A0A061HAS8
A0A061HAY0
A0A061HAY7
A0A061HB20
A0A061HB24
A0A061HB45
A0A061HB54
A0A061HB56
A0A061HB62
A0A061HB80
A0A061HB85
A0A061HB86
A0A061HBA0
A0A061HBB2
A0A061HBE2
A0A061HBF1
A0A061HBM6
A0A061HBN2
A0A061HBQ2
A0A061HBS8
A0A061HBW3
A0A061HBW7
A0A061HBX7
A0A061HBY7
A0A061HBY8
A0A061HC25
A0A061HC54
A0A061HC97
A0A061HCC6
A0A061HCF1
A0A061HCH9
A0A061HCI2
A0A061HCW5
A0A061HD14
A0A061HD18
A0A061HD63
A0A061HD93
A0A061HD94
A0A061HDA3
A0A061HDB4
A0A061HDC0
A0A061HDD6
A0A061HDD8
A0A061HDD9
A0A061HDE7
A0A061HDJ5
A0A061HDM6
A0A061HDP6
A0A061HDP9
A0A061HDT2
A0A061HDV6
A0A061HDW5
A0A061HDX0
A0A061HDY0
A0A061HE09
A0A061HE19
A0A061HE43
A0A061HE52
A0A061HEB6
A0A061HEJ8
A0A061HEL6
A0A061HEP4
A0A061HES1
A0A061HET5
A0A061HEY8
A0A061HEZ8
A0A061HF27
A0A061HFF9
A0A061HFG3
A0A061HFI8
A0A061HFP4
A0A061HFR5
A0A061HFT1
A0A061HFV4
A0A061HFZ3
A0A061HG43
A0A061HG51
A0A061HG53
A0A061HG90
A0A061HGA8
A0A061HGB0
A0A061HGG1
A0A061HGH3
A0A061HGJ6
A0A061HGL5
A0A061HGN0
A0A061HGQ9
A0A061HGR6
A0A061HGW9
A0A061HGZ8
A0A061HH09
A0A061HH31
A0A061HH81
A0A061HH84
A0A061HH98
A0A061HHD2
A0A061HHF8
A0A061HHG1
A0A061HHI3
A0A061HHR2
A0A061HHX0
A0A061HHX7
A0A061HI89
A0A061HID3
A0A061HIG1
A0A061HIK2
A0A061HIS5
A0A061HIY5
A0A061HJ23
A0A061HJ86
A0A061HJE3
A0A061HJJ7
A0A061HJK2
A0A061HJN3
A0A061HJQ7
A0A061HJR1
A0A061HJU7
A0A061HJV5
A0A061HJW5
A0A061HK03
A0A061HKB5
A0A061HKF4
A0A061HKF5
A0A061HKI9
A0A061HKJ3
A0A061HKK0
A0A061HKM5
A0A061HKS2
A0A061HKV4
A0A061HKY6
A0A061HL11
A0A061HLE9
A0A061HLF2
A0A061HLG4
A0A061HLV8
A0A061HLV9
A0A061HLX9
A0A061HM65
A0A061HM98
A0A061HMC8
A0A061HMJ5
A0A061HML4
A0A061HMR0
A0A061HMR1
A0A061HMR7
A0A061HMR8
A0A061HMS5
A0A061HMY5
A0A061HN23
A0A061HN59
A0A061HN64
A0A061HN96
A0A061HNE3
A0A061HNF9
A0A061HNU3
A0A061HP90
A0A061HPK1
A0A061HPZ7
A0A061HQ34
A0A061HRI7
A0A061HS32
A0A061HSB3
A0A061HTA5
A0A061HTB0
A0A061HTF7
A0A061HTH2
A0A061HTL4
A0A061HTQ4
A0A061HTQ7
A0A061HTX7
A0A061HTY7
A0A061HTZ1
A0A061HTZ7
A0A061HU50
A0A061HU56
A0A061HU68
A0A061HU88
A0A061HUC3
A0A061HUE7
A0A061HUG4
A0A061HUN6
A0A061HUP0
A0A061HUS5
A0A061HUS7
A0A061HUT6
A0A061HUX3
A0A061HV00
A0A061HV35
A0A061HV40
A0A061HV50
A0A061HV82
A0A061HVG2
A0A061HVM6
A0A061HVQ7
A0A061HVR7
A0A061HVS4
A0A061HVX8
A0A061HVY0
A0A061HW83
A0A061HWI0
A0A061HWI8
A0A061HWK7
A0A061HWQ2
A0A061HWQ8
A0A061HWT3
A0A061HWV7
A0A061HWW0
A0A061HWX4
A0A061HWZ4
A0A061HX21
A0A061HXB0
A0A061HXD4
A0A061HXL9
A0A061HXN2
A0A061HXN4
A0A061HXN8
A0A061HXP4
A0A061HXS2
A0A061HXS6
A0A061HXX7
A0A061HY23
A0A061HY64
A0A061HY66
A0A061HYA3
A0A061HYE8
A0A061HYH9
A0A061HYW8
A0A061HYY2
A0A061HYZ2
A0A061HZ12
A0A061HZ30
A0A061HZ54
A0A061HZB3
A0A061HZC0
A0A061HZE5
A0A061HZF0
A0A061HZG0
A0A061HZN5
A0A061HZP3
A0A061HZP8
A0A061HZR4
A0A061HZT8
A0A061HZU4
A0A061I018
A0A061I033
A0A061I034
A0A061I0F2
A0A061I0I9
A0A061I0Q7
A0A061I0S0
A0A061I0S1
A0A061I0S2
A0A061I0X3
A0A061I0X4
A0A061I0Z4
A0A061I143
A0A061I155
A0A061I170
A0A061I189
A0A061I1A3
A0A061I1A6
A0A061I1B1
A0A061I1D2
A0A061I1H8
A0A061I1I0
A0A061I1J2
A0A061I1Q6
A0A061I1Q8
A0A061I1R3
A0A061I1T9
A0A061I213
A0A061I237
A0A061I291
A0A061I2B6
A0A061I2E5
A0A061I2F2
A0A061I2J3
A0A061I2T7
A0A061I2U8
A0A061I2U9
A0A061I2V1
A0A061I2W0
A0A061I342
A0A061I346
A0A061I347
A0A061I382
A0A061I3A6
A0A061I3D7
A0A061I3F6
A0A061I3G0
A0A061I3I4
A0A061I3R6
A0A061I3V4
A0A061I3W1
A0A061I413
A0A061I429
A0A061I453
A0A061I454
A0A061I464
A0A061I473
A0A061I479
A0A061I4B4
A0A061I4E3
A0A061I4I6
A0A061I4R4
A0A061I4R6
A0A061I4T5
A0A061I4U8
A0A061I4V6
A0A061I4X5
A0A061I568
A0A061I582
A0A061I583
A0A061I5D1
A0A061I5H0
A0A061I5H6
A0A061I5I4
A0A061I5K4
A0A061I5L0
A0A061I5M4
A0A061I5M7
A0A061I5U1
A0A061I5V3
A0A061I5Z7
A0A061I640
A0A061I693
A0A061I6B5
A0A061I6D6
A0A061I6D9
A0A061I6E1
A0A061I6G8
A0A061I6R0
A0A061I6S9
A0A061I6W4
A0A061I708
A0A061I731
A0A061I758
A0A061I765
A0A061I774
A0A061I775
A0A061I795
A0A061I7F0
A0A061I7I2
A0A061I7J0
A0A061I7J7
A0A061I7N0
A0A061I7S9
A0A061I7W4
A0A061I7Z0
A0A061I816
A0A061I826
A0A061I828
A0A061I833
A0A061I843
A0A061I844
A0A061I873
A0A061I879
A0A061I8A9
A0A061I8L6
A0A061I8P6
A0A061I8P8
A0A061I8S1
A0A061I8U3
A0A061I8Y3
A0A061I8Z4
A0A061I951
A0A061I985
A0A061I997
A0A061I9F9
A0A061I9K0
A0A061I9R4
A0A061I9U6
A0A061I9V2
A0A061I9V3
A0A061I9Y4
A0A061IA11
A0A061IA62
A0A061IA65
A0A061IA90
A0A061IAC5
A0A061IAH2
A0A061IAM0
A0A061IAP2
A0A061IAR5
A0A061IAV0
A0A061IAX8
A0A061IAY3
A0A061IB59
A0A061IB92
A0A061IBB6
A0A061IBD2
A0A061IBD3
A0A061IBE4
A0A061IBE6
A0A061IBM6
A0A061IBQ6
A0A061IBS0
A0A061IBS1
A0A061IBT9
A0A061IBU0
A0A061IBZ2
A0A061IC24
A0A061IC61
A0A061ICA4
A0A061ICD4
A0A061ICQ4
A0A061ICX7
A0A061ICY0
A0A061ICY4
A0A061ICZ7
A0A061IDE6
A0A061IDL7
A0A061IDP9
A0A061IDQ5
A0A061IE79
A0A061IE91
A0A061IEA5
A0A061IEB2
A0A061IEH5
A0A061IEK4
A0A061IEL4
A0A061IEL5
A0A061IEM4
A0A061IEN7
A0A061IER5
A0A061IEU8
A0A061IEV0
A0A061IEW4
A0A061IF75
A0A061IFB1
A0A061IFF0
A0A061IFF6
A0A061IFH0
A0A061IFI3
A0A061IFL7
A0A061IFQ2
A0A061IFT2
A0A061IFU4
A0A061IFW0
A0A061IG26
A0A061IG70
A0A061IGA9
A0A061IGD7
A0A061IGF4
A0A061IGT2
A0A061IH15
A0A061IH21
A0A061IH28
A0A061IH45
A0A061IH56
A0A061IHF8
A0A061IHH6
A0A061IHH8
A0A061IHJ2
A0A061IHJ3
A0A061IHL4
A0A061IHM0
A0A061IHR2
A0A061IHT8
A0A061IHU4
A0A061IHV2
A0A061IHZ4
A0A061II14
A0A061II49
A0A061II59
A0A061II75
A0A061IIF0
A0A061IIF3
A0A061IIK9
A0A061IIM1
A0A061IIR9
A0A061IIT8
A0A061IIU1
A0A061IIV3
A0A061IIW7
A0A061IIX6
A0A061IJ35
A0A061IJ50
A0A061IJ79
A0A061IJA8
A0A061IJE8
A0A061IJG8
A0A061IJI4
A0A061IJK6
A0A061IJP5
A0A061IJS6
A0A061IJU0
A0A061IJW6
A0A061IJY0
A0A061IK22
A0A061IK25
A0A061IK28
A0A061IKF3
A0A061IKQ0
A0A061IKW0
A0A061IKX8
A0A061IL70
A0A061ILB4
A0A061ILD6
A0A061ILI0
A0A061ILI7
A0A061ILL2
A0A061ILM6
A0A061ILT0
A0A061ILV4
A0A061ILW5
A0A061IM00
A0A061IM16
A0A061IM27
A0A061IM40
A0A061IM51
A0A061IM99
A0A061IMA2
A0A061IMC5
A0A061IMD1
A0A061IMH8
A0A061IMM5
A0A061IMT4
A0A061IN19
A0A061IN28
A0A061IN33
A0A061IN35
A0A061IN36
A0A061IN54
A0A061INA4
A0A061ING4
A0A061INP2
A0A061INP7
A0A061INP9
A0A061INT9
A0A061INV5
A0A061INY9
A0A061IP36
A0A061IP72
A0A061IPD0
A0A061IPE6
A0A061IPE7
A0A061IPK9
A0A061IPS2
A0A061IPT0
A0A061IPV9
A0A061IPW4
A0A061IPX3
A0A061IQ11
A0A061IQ33
A0A061IQ54
A0A061IQ87
A0A061IQF6
A0A061IQG3
A0A061IQG5
A0A061IQG7
A0A061IQJ2
A0A061IQK8
A0A061IQL9
A0A061IQM1
A0A061IQM9
A0A061IQT8
A0A061IQV6
A0A061IQZ6
A0A061IR01
A0A061IR07
A0A061IR41
A0A061IR92
A0A061IR93
A0A061IR96
A0A061K393
A0A061K423
A0A061K5G1
A0A061K8T6
A0A061K9S4
A0A061KCF3
A0A061KCI7
A0A061KE20
A0A061KGD1
A0A061KKC6
A0A061KMB2
A0A061KN34
A0A061KPW2
A0A061KQY1
A0A061KTB9
A0A061KTN2
A0A061KTQ0
A0A061KTT3
A0A061KUK5
A0A061KUQ6
A0A061KUS9
A0A061KV88
A0A061KVG8
A0A061KVH9
A0A061KVS0
A0A061KXL6
A0A061KXZ4
A0A061KYK7
A0A061KYL5
A0A061KZR5
A0A061L0E3
A0A061L0E7
A0A061L3F6
A0A061L407
A0A061L433
A0A061L4U6
A0A061L6Z2
A0A061L8B7
A0A061L9W8
A0A061LEV4
A0A061LK84
A0A061M1V3
A0A061M2E9
A0A061M2F0
A0A061M2F2
A0A061M2G5
A0A061M324
A0A061M326
A0A061M328
A0A061M354
A0A061M3B9
A0A061M3D2
A0A061M578
A0A061M5F7
A0A061M5H2
A0A061M5M0
A0A061M5P1
A0A061M5Q9
A0A061M5R6
A0A061M5S1
A0A061M5U3
A0A061M6C8
A0A061M6I8
A0A061QGB0
A0A061QGE0
A0A061QGT5
A0A061QGZ1
A0A061QH08
A0A061QH69
A0A061QH98
A0A061QHV5
A0A061QHY9
A0A061QIG9
A0A061QII2
A0A061QII7
A0A061QIP5
A0A061QJ83
A0A061QJ96
A0A061QJ99
A0A061QJD4
A0A061QJN7
A0A061QJR6
A0A061QK11
A0A061QK31
A0A061QKM6
A0A061QKS3
A0A061QKU0
A0A061QKW3
A0A061QL38
A0A061QLB5
A0A061QLG5
A0A061QLQ8
A0A061QLR8
A0A061QLU8
A0A061QLY3
A0A061QM42
A0A061QM73
A0A061QME2
A0A061QMJ7
A0A061QMK5
A0A061QMT6
A0A061QMW1
A0A061QN25
A0A061QN55
A0A061QNA4
A0A061QNC7
A0A061QNE9
A0A061QNH7
A0A061QNJ2
A0A061QNL6
A0A061QNN2
A0A061QNZ9
A0A061QP02
A0A061QP19
A0A061QP35
A0A061QP82
A0A061QP93
A0A061QPF2
A0A061QPI9
A0A061QPS2
A0A061QPS4
A0A061QPX7
A0A061QPY6
A0A061QPZ1
A0A061QPZ2
A0A061QQ55
A0A061QQ69
A0A061QQA5
A0A061QQA9
A0A061QQC4
A0A061QQC6
A0A061QQE2
A0A061QQN4
A0A061QR21
A0A061QR26
A0A061QR88
A0A061QRH5
A0A061QRN0
A0A061QRQ1
A0A061QRU2
A0A061QRX7
A0A061QRY0
A0A061QRZ8
A0A061QS31
A0A061QS38
A0A061QSK4
A0A061QSK7
A0A061QSR9
A0A061QSS5
A0A061QST9
A0A061QSV3
A0A061QSY0
A0A061QT28
A0A061QT48
A0A061QT77
A0A061QTG9
A0A061QTH9
A0A061QTJ0
A0A061QTK3
A0A061QTL4
A0A061QTN3
A0A061QU03
A0A061QU23
A0A061QU69
A0A061QU93
A0A061QUD4
A0A061QUH4
A0A061QUQ0
A0A061QUW3
A0A061QUW8
A0A061QUZ0
A0A061QV35
A0A061QV69
A0A061QV78
A0A061QVA2
A0A061QVG8
A0A061QVS5
A0A061QW15
A0A061QWA4
A0A061QWD0
A0A061QWH3
A0A061QWJ5
A0A061QWK0
A0A061QWP8
A0A061QWT1
A0A061QWU8
A0A061QWW9
A0A061QX15
A0A061QX23
A0A061QX37
A0A061QXI5
A0A061QXR6
A0A061QXW3
A0A061QXY9
A0A061QY13
A0A061QY80
A0A061QYD6
A0A061QYE0
A0A061QYL2
A0A061QYT3
A0A061QYY8
A0A061QZ31
A0A061QZ34
A0A061QZ88
A0A061QZC0
A0A061QZC9
A0A061QZE5
A0A061QZG3
A0A061QZS2
A0A061QZS4
A0A061QZT9
A0A061QZZ2
A0A061R036
A0A061R0A7
A0A061R0B9
A0A061R0F8
A0A061R0I3
A0A061R0R5
A0A061R0R6
A0A061R0S5
A0A061R0T3
A0A061R0V6
A0A061R0Y7
A0A061R0Z7
A0A061R127
A0A061R135
A0A061R156
A0A061R172
A0A061R1B6
A0A061R1F0
A0A061R1G8
A0A061R1H7
A0A061R1H8
A0A061R1N1
A0A061R1V7
A0A061R1X1
A0A061R246
A0A061R280
A0A061R2B6
A0A061R2B7
A0A061R2F9
A0A061R2Q4
A0A061R2T4
A0A061R2X1
A0A061R368
A0A061R385
A0A061R388
A0A061R3C5
A0A061R3E8
A0A061R3F0
A0A061R3F2
A0A061R3J6
A0A061R3Q9
A0A061R3T8
A0A061R3V6
A0A061R3Y5
A0A061R3Y9
A0A061R454
A0A061R455
A0A061R4A2
A0A061R4B2
A0A061R4G4
A0A061R4H2
A0A061R4J1
A0A061R4J9
A0A061R4N2
A0A061R4P2
A0A061R538
A0A061R585
A0A061R589
A0A061R595
A0A061R5G0
A0A061R5I5
A0A061R5K2
A0A061R5M5
A0A061R5N4
A0A061R5R2
A0A061R5S0
A0A061R5S2
A0A061R5T3
A0A061R5T4
A0A061R5U8
A0A061R5V2
A0A061R5Z2
A0A061R6A1
A0A061R6C7
A0A061R6D4
A0A061R6F4
A0A061R6I0
A0A061R6I5
A0A061R744
A0A061R762
A0A061R794
A0A061R7B5
A0A061R7C5
A0A061R7E9
A0A061R7I2
A0A061R7M5
A0A061R7P1
A0A061R816
A0A061R8A5
A0A061R8C0
A0A061R8C7
A0A061R8J0
A0A061R8M4
A0A061R8N0
A0A061R8N4
A0A061R8S9
A0A061R8U1
A0A061R8X2
A0A061R8X9
A0A061R8Y1
A0A061R8Y3
A0A061R8Z2
A0A061R909
A0A061R985
A0A061R9A4
A0A061R9C5
A0A061R9D0
A0A061R9D7
A0A061R9G6
A0A061R9H6
A0A061R9J8
A0A061R9L2
A0A061R9P7
A0A061R9R6
A0A061R9S6
A0A061R9U0
A0A061R9U2
A0A061R9U4
A0A061R9X6
A0A061R9X8
A0A061RA24
A0A061RAC9
A0A061RAG2
A0A061RAI4
A0A061RAK8
A0A061RAM2
A0A061RAQ6
A0A061RAS7
A0A061RAT9
A0A061RAW8
A0A061RAY7
A0A061RB11
A0A061RB37
A0A061RB59
A0A061RB67
A0A061RB88
A0A061RBJ4
A0A061RBL1
A0A061RBM0
A0A061RBP5
A0A061RBQ7
A0A061RBS7
A0A061RBT1
A0A061RBX4
A0A061RBZ6
A0A061RC01
A0A061RC10
A0A061RC98
A0A061RCA3
A0A061RCA5
A0A061RCA7
A0A061RCE6
A0A061RCL8
A0A061RCN9
A0A061RCS1
A0A061RCU9
A0A061RD42
A0A061RD52
A0A061RDA3
A0A061RDA7
A0A061RDC7
A0A061RDD0
A0A061RDD5
A0A061RDG5
A0A061RDH5
A0A061RDI7
A0A061RDQ6
A0A061RDS3
A0A061RDW6
A0A061RE01
A0A061RE08
A0A061RE29
A0A061RE67
A0A061RE69
A0A061REG3
A0A061REG8
A0A061REP4
A0A061REU0
A0A061REW2
A0A061RF11
A0A061RF46
A0A061RFA8
A0A061RFD6
A0A061RFH1
A0A061RFI0
A0A061RFJ6
A0A061RFN5
A0A061RFS6
A0A061RFS8
A0A061RFX0
A0A061RG17
A0A061RG28
A0A061RG36
A0A061RG62
A0A061RG68
A0A061RGA5
A0A061RGB6
A0A061RGG3
A0A061RGK7
A0A061RGT4
A0A061RH57
A0A061RHA4
A0A061RHB8
A0A061RHJ8
A0A061RHM1
A0A061RHN9
A0A061RHU9
A0A061RHY5
A0A061RHY9
A0A061RI22
A0A061RI35
A0A061RI87
A0A061RIE8
A0A061RIG3
A0A061RIL2
A0A061RIP5
A0A061RIQ6
A0A061RIV1
A0A061RIV3
A0A061RIW2
A0A061RIX7
A0A061RJ04
A0A061RJ15
A0A061RJ19
A0A061RJ20
A0A061RJ23
A0A061RJ35
A0A061RJ68
A0A061RJ98
A0A061RJA7
A0A061RJH3
A0A061RJJ7
A0A061RJK6
A0A061RJL5
A0A061RJM4
A0A061RJQ4
A0A061RJU2
A0A061RJU9
A0A061RJY1
A0A061RK97
A0A061RKG2
A0A061RKM6
A0A061RKR8
A0A061RL27
A0A061RL42
A0A061RLC0
A0A061RLD2
A0A061RLL9
A0A061RLM3
A0A061RLN2
A0A061RLR2
A0A061RLS3
A0A061RLU5
A0A061RLV4
A0A061RLV9
A0A061RLX5
A0A061RM12
A0A061RM18
A0A061RM19
A0A061RM49
A0A061RM57
A0A061RME5
A0A061RMI4
A0A061RMK4
A0A061RMQ3
A0A061RMU9
A0A061RN07
A0A061RN16
A0A061RN93
A0A061RNA8
A0A061RND1
A0A061RNL6
A0A061RNX5
A0A061RP78
A0A061RPE0
A0A061RPF2
A0A061RPK9
A0A061RPM3
A0A061RPS1
A0A061RPT8
A0A061RPU7
A0A061RPW1
A0A061RQ06
A0A061RQ55
A0A061RQI3
A0A061RQL0
A0A061RQQ6
A0A061RQY7
A0A061RRD5
A0A061RRE4
A0A061RRG5
A0A061RRL9
A0A061RRR1
A0A061RS38
A0A061RS86
A0A061RS92
A0A061RS94
A0A061RSS9
A0A061RT04
A0A061RT08
A0A061RT39
A0A061RT42
A0A061RT81
A0A061RT95
A0A061RTD1
A0A061RTD7
A0A061RTK7
A0A061RTN6
A0A061RTS5
A0A061RTT4
A0A061RTV0
A0A061RTV4
A0A061RU06
A0A061RU42
A0A061RU51
A0A061RU98
A0A061RUH8
A0A061RUN8
A0A061RUT6
A0A061RUV1
A0A061RUV3
A0A061RVF1
A0A061RVG5
A0A061RVN9
A0A061RVW4
A0A061RW03
A0A061RWB9
A0A061RWS7
A0A061RWZ0
A0A061RWZ7
A0A061RX61
A0A061RXG1
A0A061RXK2
A0A061RXK4
A0A061RXR2
A0A061RXU6
A0A061RXV0
A0A061RXX9
A0A061RY03
A0A061RY13
A0A061RY80
A0A061RY95
A0A061RYB5
A0A061RYF8
A0A061RYI3
A0A061RYL4
A0A061RYM3
A0A061RYN2
A0A061RYP1
A0A061RYX0
A0A061RYX8
A0A061RYZ2
A0A061RZ63
A0A061RZD6
A0A061RZH8
A0A061RZM4
A0A061RZQ6
A0A061RZR5
A0A061RZU6
A0A061RZW3
A0A061S004
A0A061S013
A0A061S0B7
A0A061S0L5
A0A061S0M0
A0A061S0M1
A0A061S0M7
A0A061S0N1
A0A061S0Q4
A0A061S0W3
A0A061S127
A0A061S1B8
A0A061S1D0
A0A061S1H8
A0A061S1N1
A0A061S1T4
A0A061S1T5
A0A061S1W8
A0A061S276
A0A061S279
A0A061S296
A0A061S2A7
A0A061S2F9
A0A061S2H4
A0A061S2I9
A0A061S2M0
A0A061S2S7
A0A061S2S9
A0A061S2T1
A0A061S2V5
A0A061S2X0
A0A061S302
A0A061S346
A0A061S366
A0A061S3B0
A0A061S3C8
A0A061S3D5
A0A061S3E7
A0A061S3G8
A0A061S3N0
A0A061S3N8
A0A061S3Q9
A0A061S3V8
A0A061S3X9
A0A061S401
A0A061S4A1
A0A061S4C3
A0A061S4H1
A0A061S4J5
A0A061S4T0
A0A061S4T2
A0A061S4Y5
A0A061S4Y7
A0A061S516
A0A061S5C1
A0A061S5H3
A0A061S5J0
A0A061S5M4
A0A061S5M9
A0A061S5S8
A0A061S5Y3
A0A061S5Z9
A0A061S629
A0A061S651
A0A061S659
A0A061S693
A0A061S6C5
A0A061S6C8
A0A061S6D6
A0A061S6D7
A0A061S6E5
A0A061S6E9
A0A061S6J7
A0A061S6M6
A0A061S6N5
A0A061S6Q5
A0A061S6R2
A0A061S6R9
A0A061S6W6
A0A061S6W7
A0A061S6X1
A0A061S6Z2
A0A061S740
A0A061S7B7
A0A061S7H4
A0A061S7H8
A0A061S7J8
A0A061S7K1
A0A061S7M6
A0A061S7N0
A0A061S7T1
A0A061S7T9
A0A061S7U8
A0A061S7W5
A0A061S7X0
A0A061S7Y1
A0A061S7Y6
A0A061S858
A0A061S879
A0A061S889
A0A061S893
A0A061S8C2
A0A061S8H1
A0A061S8H5
A0A061S8I9
A0A061S8N6
A0A061S8N8
A0A061S8U2
A0A061S8U5
A0A061S8U6
A0A061S8W3
A0A061S910
A0A061S935
A0A061S962
A0A061S982
A0A061S9C1
A0A061S9I8
A0A061S9K4
A0A061S9P9
A0A061S9Q4
A0A061S9U3
A0A061S9U6
A0A061S9W2
A0A061S9W4
A0A061SA17
A0A061SA51
A0A061SA70
A0A061SAD9
A0A061SAE8
A0A061SAH8
A0A061SAK7
A0A061SAL0
A0A061SAS1
A0A061SAT0
A0A061SAW4
A0A061SAZ1
A0A061SAZ2
A0A061SB43
A0A061SBH1
A0A061SBT3
A0A061SBY6
A0A061SC26
A0A061SC44
A0A061SC57
A0A061SC61
A0A061SC97
A0A061SCE3
A0A061SCF7
A0A061SCG4
A0A061SCI3
A0A061SCI4
A0A061SCI8
A0A061SCK4
A0A061SCS8
A0A061SCW3
A0A061SCY0
A0A061SD01
A0A061SD23
A0A061SD41
A0A061SD45
A0A061SD48
A0A061SDD8
A0A061SDG9
A0A061SDL8
A0A061SDN4
A0A061SDP2
A0A061SDP9
A0A061SDQ9
A0A061SDW7
A0A061SDW8
A0A061SDZ9
A0A061SE14
A0A061SE59
A0A061SE81
A0A061SE83
A0A061SE87
A0A061SE98
A0A061SEA7
A0A061SEC2
A0A061SED0
A0A061SED2
A0A061SEE2
A0A061SEF2
A0A061SEK7
A0A061SEL2
A0A061SEL6
A0A061SER0
A0A061SES5
A0A061SET7
A0A061SEW0
A0A061SEX4
A0A061SEZ3
A0A061SF04
A0A061SF75
A0A061SFA0
A0A061SFC4
A0A061SFH0
A0A061SFP3
A0A061SFP4
A0A061SFQ5
A0A061SG07
A0A061SG58
A0A061SG82
A0A061SGA6
A0A061SGB1
A0A061SGC3
A0A061SGD8
A0A061SGD9
A0A061SGH4
A0A061SGJ1
A0A061SGJ2
A0A061SGL1
A0A061SGQ5
A0A061SGX2
A0A061SGY3
A0A061SH42
A0A061SH75
A0A061SH81
A0A061SHC7
A0A061SHE2
A0A061SHG6
A0A061SHN6
A0A061SHS7
A0A061SHT4
A0A061SHV3
A0A061SHW0
A0A061SI35
A0A061SI73
A0A061SI87
A0A061SIA3
A0A061SIL0
A0A061SIN9
A0A061SIU7
A0A061SIV5
A0A061SIX9
A0A061SIY8
A0A061SJ44
A0A061SJ65
A0A061SJB0
A0A061SJB3
A0A061SJB6
A0A061SJC4
A0A061SJG0
A0A061SJM1
A0A061SJT9
A0A061SK10
A0A061SK26
A0A061SK40
A0A061SK55
A0A061SK97
A0A061SKE5
A0A061SKI8
A0A061SKK9
A0A061SKL4
A0A061SKV3
A0A061SKW2
A0A061SKX0
A0A061SKY9
A0A061SLJ1
A0A061SLR1
A0A061SLR5
A0A061SM17
A0A061SM65
A0A061SM83
A0A061SMD4
A0A061SME7
A0A061SMH6
A0A061SMJ6
A0A061SMM5
A0A061SMM7
A0A061SMQ3
A0A061SMR1
A0A061SMU7
A0A061SN18
A0A061SN50
A0A061SN51
A0A061SN58
A0A061SNI7
A0A061SNM3
A0A061SNP3
A0A061SNS9
A0A061SPG2
A0A061SPM1
A0A061SPR4
A0A061YCT3
A0A061YDK8
A0A061YEC6
A0A061YEY1
A0A061YFJ9
A0A061YG34
A0A061YGZ0
A0A061YHL2
A0A061YHP9
A0A061YHZ5
A0A061YK57
A0A061YKB7
A0A061YLU1
A0A061YMN8
A0A061YNJ6
A0A061YNS1
A0A062W733
A0A062WAD0
A0A062WEC7
A0A062WFL7
A0A062WJJ7
A0A062WLT3
A0A062WMF8
A0A062WMS8
A0A062WMW0
A0A062WP08
A0A062WP44
A0A062WPJ3
A0A062WSU4
A0A062WUM5
A0A062WVN4
A0A062WWI7
A0A063CA71
A0A063CC52
A0A063CC77
A0A063CCS4
A0A063CDN5
A0A063CF87
A0A063CFZ7
A0A063CHF3
A0A063CJG9
A0A063CK12
A0A063CK87
A0A063CL89
A0A063CLJ2
A0A063CLK5
A0A063CLK9
A0A063CLQ4
A0A063CLW1
A0A063CLY9
A0A063CN87
A0A063CNY1
A0A063CPI0
A0A063CPJ4
A0A063CPV3
A0A063CQ04
A0A063CRL2
A0A063CRP4
A0A063CRS9
A0A063X7A2
A0A063X9V6
A0A063XAH7
A0A063XBK3
A0A063XCX7
A0A063XCZ1
A0A063XD43
A0A063XEK3
A0A063XEY5
A0A063XFF8
A0A063XFS5
A0A063XFT6
A0A063XFV8
A0A063XFX6
A0A063XGB6
A0A063XGP6
A0A063XGQ2
A0A063XHD0
A0A063XHD7
A0A063XHK6
A0A063XI02
A0A063XIB0
A0A063XIG1
A0A063XIT8
A0A063XIY6
A0A063XIZ0
A0A063Z1A9
A0A063ZA77
A0A064BWT1
A0A064BWX0
A0A064BX03
A0A064BX85
A0A064BXI7
A0A064BXP8
A0A064BY12
A0A064BY70
A0A064BY93
A0A064BY97
A0A064BYC6
A0A064BYT8
A0A064BYY0
A0A064BYZ7
A0A064BZK0
A0A064BZM9
A0A064BZQ1
A0A064C090
A0A064C0C6
A0A064C0F3
A0A064C0F4
A0A064C0J0
A0A064C0J9
A0A064C0K2
A0A064C0M9
A0A064C0N2
A0A064C0S8
A0A064C0Y7
A0A064C1L8
A0A064C1S1
A0A064C202
A0A064C3C5
A0A064C419
A0A064C4S2
A0A064C500
A0A064C511
A0A064C5Y5
A0A064C682
A0A066PUK0
A0A066PVW6
A0A066PWF6
A0A066PWP2
A0A066PY69
A0A066PZG7
A0A066Q342
A0A066Q485
A0A066Q4H2
A0A066Q5G9
A0A066Q6U8
A0A066Q7K6
A0A066Q848
A0A066QAR4
A0A066QC15
A0A066QE92
A0A066QFR4
A0A066QI48
A0A066QMM4
A0A066QMP8
A0A066QNS7
A0A066QSR0
A0A066QY02
A0A066R1F6
A0A066R2N5
A0A066R3A1
A0A066R4J5
A0A066R5R7
A0A066R614
A0A066RB98
A0A066RBX6
A0A066RDB9
A0A066RE04
A0A066REV0
A0A066RFN8
A0A066RFZ7
A0A066RGE4
A0A066RGF0
A0A066RGS0
A0A066RH08
A0A066RIK9
A0A066RJD1
A0A066RLJ9
A0A066S2Y0
A0A066S3I6
A0A066SN12
A0A066SNH8
A0A066SPG4
A0A066SPR7
A0A066SQ68
A0A066SQR0
A0A066SR19
A0A066SRJ1
A0A066SSX2
A0A066STB3
A0A066STI1
A0A066STV3
A0A066SU68
A0A066SV54
A0A066SV75
A0A066SVH0
A0A066SVU7
A0A066SVV0
A0A066SW02
A0A066SW43
A0A066SW85
A0A066SWB1
A0A066SWC5
A0A066SX35
A0A066SX82
A0A066SXM0
A0A066SXV1
A0A066SXW4
A0A066SXY9
A0A066SXZ9
A0A066SY15
A0A066SY35
A0A066SY52
A0A066SY94
A0A066SYF4
A0A066SYL5
A0A066SYM7
A0A066SYQ6
A0A066SYQ7
A0A066SZ07
A0A066SZA4
A0A066T035
A0A066T076
A0A066T0M4
A0A066T135
A0A066T1R4
A0A066T1Y3
A0A066T1Z7
A0A066T202
A0A066T274
A0A066T2E7
A0A066T2G2
A0A066T2H1
A0A066T2U4
A0A066T2Z7
A0A066T375
A0A066T480
A0A066T4D8
A0A066T4I1
A0A066T551
A0A066T5E1
A0A066T5I0
A0A066T5W1
A0A066T6A8
A0A066T729
A0A066T755
A0A066T808
A0A066T834
A0A066T8B3
A0A066T8G4
A0A066T8U8
A0A066T9B2
A0A066T9M4
A0A066T9Q0
A0A066TB66
A0A066UU88
A0A066UUA4
A0A066UUK9
A0A066UUS1
A0A066UV79
A0A066UVD7
A0A066UVE3
A0A066UVF0
A0A066UVI6
A0A066UVN3
A0A066UVX1
A0A066UWA8
A0A066UWD6
A0A066UWY2
A0A066UWY8
A0A066UWZ3
A0A066UY97
A0A066UYG8
A0A066UYM2
A0A066UYT0
A0A066UZH6
A0A066UZL4
A0A066UZP4
A0A066UZY2
A0A066V072
A0A066V0E3
A0A066V0E9
A0A066V0G8
A0A066V0Q1
A0A066V107
A0A066V123
A0A066V168
A0A066V172
A0A066V1H2
A0A066V1S8
A0A066V1S9
A0A066V223
A0A066V274
A0A066V298
A0A066V2L8
A0A066V2P0
A0A066V2S8
A0A066V2U5
A0A066V2X6
A0A066V2Z2
A0A066V363
A0A066V3B0
A0A066V3B8
A0A066V3E3
A0A066V3I4
A0A066V3M8
A0A066V3X7
A0A066V413
A0A066V471
A0A066V488
A0A066V497
A0A066V4L1
A0A066V507
A0A066V521
A0A066V557
A0A066V5F1
A0A066V5F7
A0A066V5H9
A0A066V5N7
A0A066V5T8
A0A066V653
A0A066V674
A0A066V691
A0A066V6A2
A0A066V6H3
A0A066V6K6
A0A066V6L2
A0A066V6L6
A0A066V6M4
A0A066V6P0
A0A066V6Y8
A0A066V718
A0A066V729
A0A066V7F9
A0A066V7I1
A0A066V7L8
A0A066V7T1
A0A066V7T5
A0A066V7Y3
A0A066V821
A0A066V845
A0A066V8K4
A0A066V8L4
A0A066V8S9
A0A066V8V2
A0A066V917
A0A066V925
A0A066V937
A0A066V9G3
A0A066V9K2
A0A066V9N7
A0A066V9S2
A0A066VA13
A0A066VA72
A0A066VA81
A0A066VA91
A0A066VAA1
A0A066VAD9
A0A066VAN5
A0A066VAT1
A0A066VAU2
A0A066VAU4
A0A066VAV2
A0A066VB05
A0A066VB08
A0A066VB44
A0A066VB58
A0A066VB78
A0A066VB92
A0A066VBB2
A0A066VBJ1
A0A066VBP1
A0A066VBT4
A0A066VBZ0
A0A066VBZ6
A0A066VC28
A0A066VC95
A0A066VCF5
A0A066VD79
A0A066VDJ5
A0A066VDL6
A0A066VDL8
A0A066VDP8
A0A066VDR9
A0A066VDS6
A0A066VDZ9
A0A066VE06
A0A066VE57
A0A066VEB7
A0A066VF83
A0A066VF91
A0A066VFG5
A0A066VFY4
A0A066VG08
A0A066VG14
A0A066VG23
A0A066VG55
A0A066VG82
A0A066VG89
A0A066VGK7
A0A066VGM0
A0A066VGM2
A0A066VGP7
A0A066VGR1
A0A066VGT4
A0A066VGZ7
A0A066VH17
A0A066VH55
A0A066VH91
A0A066VHB7
A0A066VHD2
A0A066VHF8
A0A066VHT5
A0A066VI09
A0A066VI14
A0A066VI87
A0A066VII2
A0A066VIJ5
A0A066VIW3
A0A066VJ18
A0A066VJ33
A0A066VJ79
A0A066VJB1
A0A066VJD6
A0A066VJE5
A0A066VJS3
A0A066VJU0
A0A066VJY2
A0A066VK35
A0A066VK56
A0A066VKK0
A0A066VKK3
A0A066VKN5
A0A066VKV5
A0A066VKX2
A0A066VL39
A0A066VL61
A0A066VLB9
A0A066VLH4
A0A066VLP0
A0A066VLW0
A0A066VM03
A0A066VM39
A0A066VM40
A0A066VM56
A0A066VM77
A0A066VM85
A0A066VME0
A0A066VME2
A0A066VMQ0
A0A066VMR4
A0A066VN71
A0A066VN74
A0A066VN88
A0A066VNB6
A0A066VNQ7
A0A066VNX0
A0A066VP79
A0A066VPC4
A0A066VPC5
A0A066VPK6
A0A066VPV6
A0A066VQ02
A0A066VQ27
A0A066VQ50
A0A066VQA9
A0A066VQH4
A0A066VQM7
A0A066VQX7
A0A066VR05
A0A066VR28
A0A066VR90
A0A066VRB5
A0A066VRL4
A0A066VRL6
A0A066VRM9
A0A066VS98
A0A066VSA4
A0A066VSB3
A0A066VSD4
A0A066VSE1
A0A066VSL6
A0A066VSS3
A0A066VT24
A0A066VTB3
A0A066VTU2
A0A066VU08
A0A066VU95
A0A066VUF0
A0A066VUF4
A0A066VUJ2
A0A066VUL7
A0A066VUN4
A0A066VUU5
A0A066VV87
A0A066VVI3
A0A066VW53
A0A066VWF5
A0A066VWJ3
A0A066VWM1
A0A066VWN8
A0A066VWP5
A0A066VWT2
A0A066VWX8
A0A066VX39
A0A066VXC4
A0A066VXR3
A0A066VXX0
A0A066VY39
A0A066VY58
A0A066VYI7
A0A066VYK1
A0A066VYT8
A0A066VYW9
A0A066VZ09
A0A066VZD7
A0A066VZG1
A0A066W034
A0A066W0F4
A0A066W0P0
A0A066W0P4
A0A066W0R8
A0A066W0W8
A0A066W0Z1
A0A066W109
A0A066W145
A0A066W181
A0A066W1B3
A0A066W1G6
A0A066W1H8
A0A066W1J6
A0A066W1R7
A0A066W1X2
A0A066W241
A0A066W267
A0A066W273
A0A066W274
A0A066W291
A0A066W2A5
A0A066W2B6
A0A066W2J3
A0A066W2L1
A0A066W2W7
A0A066W2Z3
A0A066W319
A0A066W323
A0A066W332
A0A066W337
A0A066W3E9
A0A066W3G0
A0A066W3R8
A0A066W3V3
A0A066W3Z4
A0A066W427
A0A066W434
A0A066W473
A0A066W486
A0A066W4G9
A0A066W4N0
A0A066W4X2
A0A066W4Y3
A0A066W526
A0A066W534
A0A066W542
A0A066W561
A0A066W5X5
A0A066W602
A0A066W626
A0A066W657
A0A066W661
A0A066W6F7
A0A066W6K2
A0A066W6P0
A0A066W6P6
A0A066W6Z0
A0A066W6Z4
A0A066W770
A0A066W7A8
A0A066W7M9
A0A066W7P4
A0A066W7S0
A0A066W7V3
A0A066W814
A0A066W859
A0A066W8D5
A0A066W8F2
A0A066W8R9
A0A066W8U1
A0A066W960
A0A066W970
A0A066W999
A0A066W9B9
A0A066W9M8
A0A066W9N8
A0A066W9R1
A0A066W9S9
A0A066W9X0
A0A066WA00
A0A066WA29
A0A066WA73
A0A066WAX7
A0A066WAZ7
A0A066WB01
A0A066WB36
A0A066WB86
A0A066WBF3
A0A066WBH2
A0A066WBL3
A0A066WBP9
A0A066WBV7
A0A066WC25
A0A066WC31
A0A066WC91
A0A066WCC7
A0A066WCI5
A0A066WCI9
A0A066WCJ3
A0A066WCM9
A0A066WCY2
A0A066WD24
A0A066WD44
A0A066WDE3
A0A066WDK7
A0A066WDP4
A0A066WDR2
A0A066WDU2
A0A066WE13
A0A066WE65
A0A066WE73
A0A066WF37
A0A066WF38
A0A066WFJ4
A0A066WFM4
A0A066WG54
A0A066WG87
A0A066WGB4
A0A066WGG4
A0A066WGR3
A0A066WGZ5
A0A066WH37
A0A066WH52
A0A066WH69
A0A066WHC0
A0A066WHQ8
A0A066WHS7
A0A066WHU5
A0A066WHX4
A0A066WIC8
A0A066WIT0
A0A066WIY6
A0A066WJ03
A0A066WK74
A0A066WL91
A0A066WLJ1
A0A066WM71
A0A067BCK7
A0A067BCY2
A0A067BD85
A0A067BE96
A0A067BEZ0
A0A067BFF1
A0A067BFQ3
A0A067BFQ7
A0A067BFW7
A0A067BFZ1
A0A067BG25
A0A067BG95
A0A067BGN8
A0A067BGX9
A0A067BHF2
A0A067BHI7
A0A067BHP6
A0A067BI54
A0A067BI61
A0A067BIK2
A0A067BIL6
A0A067BIM9
A0A067BIT6
A0A067BIV4
A0A067BJ09
A0A067BJ13
A0A067BJ92
A0A067BJH6
A0A067BJS3
A0A067BJV0
A0A067BJW0
A0A067BJX4
A0A067BJY0
A0A067BK02
A0A067BK07
A0A067BK11
A0A067BK18
A0A067BK31
A0A067BK62
A0A067BK64
A0A067BKE5
A0A067BKH0
A0A067BKK7
A0A067BKR7
A0A067BKT0
A0A067BKY6
A0A067BL16
A0A067BL65
A0A067BL70
A0A067BLB2
A0A067BLC4
A0A067BLE5
A0A067BLG7
A0A067BLK4
A0A067BLP0
A0A067BLP2
A0A067BLW5
A0A067BLZ3
A0A067BM25
A0A067BM37
A0A067BM51
A0A067BM60
A0A067BM65
A0A067BM72
A0A067BM93
A0A067BMA8
A0A067BMB4
A0A067BMG9
A0A067BMH5
A0A067BML2
A0A067BML5
A0A067BML6
A0A067BMP2
A0A067BMP4
A0A067BMR6
A0A067BMS1
A0A067BMU0
A0A067BMU4
A0A067BMV3
A0A067BN12
A0A067BN28
A0A067BNA8
A0A067BNB1
A0A067BNE5
A0A067BNI9
A0A067BNL2
A0A067BNP0
A0A067BNS7
A0A067BNW0
A0A067BNX6
A0A067BNY5
A0A067BP36
A0A067BP64
A0A067BP69
A0A067BPG5
A0A067BPI5
A0A067BPK0
A0A067BPK5
A0A067BPM1
A0A067BPM9
A0A067BPR2
A0A067BPR8
A0A067BPS6
A0A067BPU7
A0A067BPV7
A0A067BPY0
A0A067BQ00
A0A067BQ31
A0A067BQ35
A0A067BQE0
A0A067BQF4
A0A067BQG3
A0A067BQG5
A0A067BQG8
A0A067BQH1
A0A067BQM9
A0A067BQQ7
A0A067BQS7
A0A067BQZ8
A0A067BR26
A0A067BR34
A0A067BR47
A0A067BR52
A0A067BRC1
A0A067BRD5
A0A067BRD6
A0A067BRF1
A0A067BRG8
A0A067BRI2
A0A067BRJ5
A0A067BRL7
A0A067BRM5
A0A067BRN8
A0A067BRR9
A0A067BRS2
A0A067BRS5
A0A067BRT5
A0A067BRU0
A0A067BRV3
A0A067BRW7
A0A067BRX4
A0A067BRZ4
A0A067BS09
A0A067BS10
A0A067BS12
A0A067BS32
A0A067BS37
A0A067BS59
A0A067BS88
A0A067BSA3
A0A067BSB4
A0A067BSC5
A0A067BSC7
A0A067BSC8
A0A067BSE4
A0A067BSG0
A0A067BSI5
A0A067BSL0
A0A067BSN2
A0A067BSQ2
A0A067BSS7
A0A067BST6
A0A067BSV4
A0A067BSV8
A0A067BSW3
A0A067BSZ6
A0A067BT10
A0A067BT40
A0A067BTA8
A0A067BTB8
A0A067BTF8
A0A067BTI8
A0A067BTJ6
A0A067BTM2
A0A067BTP6
A0A067BTP8
A0A067BTP9
A0A067BTQ8
A0A067BTT2
A0A067BTV2
A0A067BTW2
A0A067BU51
A0A067BU54
A0A067BU89
A0A067BU90
A0A067BUB6
A0A067BUC9
A0A067BUF0
A0A067BUF1
A0A067BUF6
A0A067BUG2
A0A067BUG4
A0A067BUH2
A0A067BUI7
A0A067BUJ7
A0A067BUK9
A0A067BUL4
A0A067BUL5
A0A067BUL8
A0A067BUM7
A0A067BUP0
A0A067BUP7
A0A067BUU9
A0A067BUX5
A0A067BV14
A0A067BV23
A0A067BV29
A0A067BV59
A0A067BVC1
A0A067BVC3
A0A067BVE8
A0A067BVG9
A0A067BVI8
A0A067BVJ2
A0A067BVL9
A0A067BVQ2
A0A067BVQ4
A0A067BVU1
A0A067BVU8
A0A067BVV3
A0A067BW07
A0A067BW15
A0A067BW44
A0A067BW52
A0A067BW73
A0A067BW75
A0A067BWC3
A0A067BWD8
A0A067BWE6
A0A067BWG6
A0A067BWI0
A0A067BWI6
A0A067BWJ9
A0A067BWR7
A0A067BWS1
A0A067BWT8
A0A067BWW6
A0A067BX23
A0A067BX48
A0A067BX63
A0A067BX71
A0A067BXA2
A0A067BXG4
A0A067BXJ6
A0A067BXK3
A0A067BXR6
A0A067BXV3
A0A067BXW8
A0A067BY15
A0A067BY58
A0A067BY64
A0A067BY68
A0A067BY86
A0A067BYD5
A0A067BYH2
A0A067BYH7
A0A067BYI8
A0A067BYJ4
A0A067BYN1
A0A067BYN4
A0A067BYP0
A0A067BYT8
A0A067BYV6
A0A067BYY4
A0A067BZ13
A0A067BZ80
A0A067BZ86
A0A067BZ92
A0A067BZF1
A0A067BZG2
A0A067BZG4
A0A067BZK8
A0A067BZM5
A0A067BZN7
A0A067BZQ7
A0A067BZR0
A0A067BZR8
A0A067BZX6
A0A067C003
A0A067C005
A0A067C006
A0A067C015
A0A067C019
A0A067C062
A0A067C063
A0A067C078
A0A067C089
A0A067C099
A0A067C0D1
A0A067C0J9
A0A067C0K3
A0A067C0K4
A0A067C0L0
A0A067C0L1
A0A067C0L5
A0A067C0N5
A0A067C0R6
A0A067C0T4
A0A067C0U6
A0A067C0V5
A0A067C0X1
A0A067C104
A0A067C120
A0A067C131
A0A067C132
A0A067C162
A0A067C182
A0A067C1A6
A0A067C1B4
A0A067C1C9
A0A067C1F2
A0A067C1G1
A0A067C1I4
A0A067C1I8
A0A067C1J3
A0A067C1P9
A0A067C1R2
A0A067C1R3
A0A067C1S2
A0A067C1S8
A0A067C1X1
A0A067C1X7
A0A067C1X9
A0A067C200
A0A067C237
A0A067C260
A0A067C284
A0A067C2D3
A0A067C2K4
A0A067C2N4
A0A067C2N6
A0A067C2R4
A0A067C2T7
A0A067C2U0
A0A067C2X4
A0A067C2Z2
A0A067C304
A0A067C308
A0A067C317
A0A067C332
A0A067C348
A0A067C355
A0A067C364
A0A067C3A5
A0A067C3C6
A0A067C3C7
A0A067C3D6
A0A067C3D7
A0A067C3F3
A0A067C3F6
A0A067C3I6
A0A067C3I7
A0A067C3M5
A0A067C3P2
A0A067C3S1
A0A067C3T1
A0A067C3T6
A0A067C3X2
A0A067C3Z2
A0A067C415
A0A067C443
A0A067C446
A0A067C461
A0A067C476
A0A067C4A1
A0A067C4A4
A0A067C4F2
A0A067C4G7
A0A067C4I0
A0A067C4I2
A0A067C4K1
A0A067C4M4
A0A067C4S4
A0A067C4U5
A0A067C4X5
A0A067C506
A0A067C521
A0A067C535
A0A067C541
A0A067C570
A0A067C5A5
A0A067C5B9
A0A067C5C4
A0A067C5C6
A0A067C5D6
A0A067C5E6
A0A067C5I4
A0A067C5J4
A0A067C5J5
A0A067C5K4
A0A067C5L1
A0A067C5P1
A0A067C5R9
A0A067C5S5
A0A067C5T6
A0A067C5T7
A0A067C5T8
A0A067C5X0
A0A067C5Y2
A0A067C614
A0A067C623
A0A067C640
A0A067C653
A0A067C696
A0A067C6A7
A0A067C6B7
A0A067C6E9
A0A067C6G4
A0A067C6J0
A0A067C6J5
A0A067C6X5
A0A067C708
A0A067C718
A0A067C746
A0A067C756
A0A067C771
A0A067C779
A0A067C793
A0A067C7A4
A0A067C7J9
A0A067C7L8
A0A067C7M6
A0A067C7U6
A0A067C7V1
A0A067C7X8
A0A067C7X9
A0A067C811
A0A067C815
A0A067C845
A0A067C874
A0A067C8A3
A0A067C8B9
A0A067C8C3
A0A067C8E1
A0A067C8G0
A0A067C8H5
A0A067C8P1
A0A067C8P8
A0A067C8R3
A0A067C8S8
A0A067C8U1
A0A067C946
A0A067C958
A0A067C973
A0A067C990
A0A067C997
A0A067C9E7
A0A067C9F6
A0A067C9G0
A0A067C9G3
A0A067C9H0
A0A067C9H3
A0A067C9H9
A0A067C9N1
A0A067C9S2
A0A067CA04
A0A067CA18
A0A067CA32
A0A067CA52
A0A067CA70
A0A067CA85
A0A067CA98
A0A067CAJ5
A0A067CAQ1
A0A067CAS1
A0A067CAT7
A0A067CAU3
A0A067CAX7
A0A067CAX9
A0A067CAY3
A0A067CAZ8
A0A067CB00
A0A067CB08
A0A067CB35
A0A067CB48
A0A067CB88
A0A067CBI6
A0A067CBJ4
A0A067CBL7
A0A067CBM3
A0A067CBY1
A0A067CC17
A0A067CC20
A0A067CC36
A0A067CC65
A0A067CC84
A0A067CC89
A0A067CCA9
A0A067CCD2
A0A067CCG9
A0A067CCH7
A0A067CCK2
A0A067CCP0
A0A067CCR3
A0A067CCU0
A0A067CCV3
A0A067CCW1
A0A067CCW7
A0A067CD64
A0A067CD74
A0A067CD78
A0A067CD79
A0A067CD84
A0A067CDA3
A0A067CDB2
A0A067CDB7
A0A067CDC1
A0A067CDE8
A0A067CDF8
A0A067CDG9
A0A067CDP7
A0A067CDU1
A0A067CDW5
A0A067CDW7
A0A067CDZ1
A0A067CE73
A0A067CEA9
A0A067CED1
A0A067CED5
A0A067CEG6
A0A067CEL2
A0A067CEN0
A0A067CEN1
A0A067CER5
A0A067CER9
A0A067CEU6
A0A067CEU9
A0A067CEY1
A0A067CEZ6
A0A067CF26
A0A067CF35
A0A067CFA0
A0A067CFE1
A0A067CFH4
A0A067CFI0
A0A067CFK8
A0A067CFL7
A0A067CFP7
A0A067CFP9
A0A067CFR4
A0A067CFY4
A0A067CFZ4
A0A067CG00
A0A067CG06
A0A067CG40
A0A067CG68
A0A067CGB4
A0A067CGF5
A0A067CGG1
A0A067CGG5
A0A067CGK0
A0A067CGQ1
A0A067CGQ2
A0A067CGQ6
A0A067CGQ7
A0A067CGX2
A0A067CGX8
A0A067CH07
A0A067CH21
A0A067CH59
A0A067CH98
A0A067CHC6
A0A067CHG5
A0A067CHH2
A0A067CHI7
A0A067CHM6
A0A067CHM7
A0A067CHN3
A0A067CHP2
A0A067CHQ3
A0A067CHR4
A0A067CHS6
A0A067CHT6
A0A067CHU0
A0A067CHY5
A0A067CHY9
A0A067CI53
A0A067CI56
A0A067CI71
A0A067CI85
A0A067CIA0
A0A067CIC4
A0A067CID4
A0A067CID9
A0A067CIE3
A0A067CIE5
A0A067CIF7
A0A067CIF8
A0A067CIG8
A0A067CIH7
A0A067CIK9
A0A067CIQ4
A0A067CJ21
A0A067CJ26
A0A067CJ52
A0A067CJ53
A0A067CJ58
A0A067CJC3
A0A067CJC9
A0A067CJD6
A0A067CJI7
A0A067CJK0
A0A067CJL6
A0A067CJQ9
A0A067CJR8
A0A067CJT7
A0A067CJV6
A0A067CK02
A0A067CK04
A0A067CK10
A0A067CK14
A0A067CK25
A0A067CK35
A0A067CK49
A0A067CKB9
A0A067CKD1
A0A067CKG3
A0A067CKM5
A0A067CKQ1
A0A067CKR4
A0A067CL01
A0A067CL10
A0A067CL37
A0A067CL44
A0A067CL50
A0A067CL57
A0A067CL70
A0A067CLB5
A0A067CLB9
A0A067CLC8
A0A067CLE1
A0A067CLG3
A0A067CLG4
A0A067CLH1
A0A067CLH4
A0A067CLI0
A0A067CLK9
A0A067CLL5
A0A067CLL8
A0A067CLN9
A0A067CLP7
A0A067CLY0
A0A067CM37
A0A067CM45
A0A067CM81
A0A067CMD0
A0A067CME8
A0A067CMQ6
A0A067CMR8
A0A067CMU4
A0A067CMV0
A0A067CMW1
A0A067CMX5
A0A067CN00
A0A067CN07
A0A067CN50
A0A067CN80
A0A067CN86
A0A067CN96
A0A067CNA2
A0A067CNA7
A0A067CNB4
A0A067CND0
A0A067CNH6
A0A067CNJ2
A0A067CNJ5
A0A067CNQ1
A0A067CNT6
A0A067CNU4
A0A067CNZ4
A0A067CP23
A0A067CP26
A0A067CPB7
A0A067CPE6
A0A067CPH5
A0A067CPH7
A0A067CPJ5
A0A067CPK5
A0A067CPQ9
A0A067CPS8
A0A067CPT8
A0A067CPZ0
A0A067CPZ2
A0A067CQ21
A0A067CQ63
A0A067CQ67
A0A067CQ82
A0A067CQ84
A0A067CQB0
A0A067CQB9
A0A067CQD2
A0A067CQE9
A0A067CQG8
A0A067CQH0
A0A067CQL9
A0A067CQZ0
A0A067CQZ2
A0A067CR51
A0A067CR71
A0A067CR76
A0A067CR95
A0A067CRE8
A0A067CRF9
A0A067CRJ3
A0A067CRZ8
A0A067CS50
A0A067CS59
A0A067CS75
A0A067CS78
A0A067CS90
A0A067CS95
A0A067CSA5
A0A067CSB5
A0A067CSC1
A0A067CSF0
A0A067CSG2
A0A067CSJ7
A0A067CSK1
A0A067CSM2
A0A067CSN9
A0A067CSP8
A0A067CSQ2
A0A067CSS6
A0A067CSS7
A0A067CSV3
A0A067CSW1
A0A067CSY1
A0A067CT15
A0A067CT51
A0A067CT60
A0A067CT72
A0A067CT83
A0A067CT92
A0A067CT94
A0A067CT99
A0A067CTC0
A0A067CTD3
A0A067CTH3
A0A067CTM4
A0A067CTM5
A0A067CTM8
A0A067CTN0
A0A067CU08
A0A067CU09
A0A067CU39
A0A067CU59
A0A067CUA1
A0A067CUH2
A0A067CUI0
A0A067CUK2
A0A067CUL4
A0A067CUQ3
A0A067CUT4
A0A067CUT8
A0A067CUU9
A0A067CUV7
A0A067CUW4
A0A067CUX3
A0A067CUX8
A0A067CUY4
A0A067CUY9
A0A067CUZ6
A0A067CV01
A0A067CV07
A0A067CV26
A0A067CV34
A0A067CV37
A0A067CV70
A0A067CVC4
A0A067CVD0
A0A067CVD1
A0A067CVD4
A0A067CVD5
A0A067CVH4
A0A067CVH7
A0A067CVI0
A0A067CVJ1
A0A067CVJ2
A0A067CVK5
A0A067CVK6
A0A067CVL8
A0A067CVP9
A0A067CVS1
A0A067CVS8
A0A067CVT1
A0A067CVT8
A0A067CVU4
A0A067CVV4
A0A067CVW0
A0A067CVY9
A0A067CW01
A0A067CW03
A0A067CW47
A0A067CW52
A0A067CW64
A0A067CWB7
A0A067CWE6
A0A067CWF1
A0A067CWF5
A0A067CWK9
A0A067CWN5
A0A067CWP2
A0A067CWW5
A0A067CWZ6
A0A067CWZ7
A0A067CX40
A0A067CX42
A0A067CX60
A0A067CX97
A0A067CXK0
A0A067CXK4
A0A067CXK9
A0A067CXN4
A0A067CXP5
A0A067CXP7
A0A067CXP9
A0A067CXS3
A0A067CXS6
A0A067CXY1
A0A067CY05
A0A067CY08
A0A067CY90
A0A067CYB3
A0A067CYC5
A0A067CYD3
A0A067CYI8
A0A067CYL5
A0A067CYM3
A0A067CYM8
A0A067CYN2
A0A067CYS6
A0A067CYX8
A0A067CZ01
A0A067CZ04
A0A067CZ50
A0A067CZ53
A0A067CZ74
A0A067CZ86
A0A067CZB0
A0A067CZH6
A0A067CZI8
A0A067CZL4
A0A067CZL9
A0A067CZP1
A0A067CZP4
A0A067CZU8
A0A067CZW3
A0A067CZZ7
A0A067D024
A0A067D038
A0A067D088
A0A067D094
A0A067D0B4
A0A067D0F1
A0A067D0F6
A0A067D0J8
A0A067D0P2
A0A067D0P3
A0A067D0P6
A0A067D0U3
A0A067D0U9
A0A067D0Z4
A0A067D130
A0A067D151
A0A067D1B8
A0A067D1E3
A0A067D1F3
A0A067D1L1
A0A067D1R3
A0A067D1R5
A0A067D1V6
A0A067D1V8
A0A067D1W9
A0A067D1Y6
A0A067D206
A0A067D212
A0A067D213
A0A067D270
A0A067D2F5
A0A067D2J5
A0A067D2K6
A0A067D2L0
A0A067D2M1
A0A067D2M7
A0A067D2W2
A0A067D2Y7
A0A067D332
A0A067D366
A0A067D396
A0A067D3A1
A0A067D3C5
A0A067D3K4
A0A067D3N5
A0A067D3P0
A0A067D3Q0
A0A067D3Q7
A0A067D3S9
A0A067D3U4
A0A067D3V4
A0A067D3V8
A0A067D3W7
A0A067D3X9
A0A067D3Z3
A0A067D434
A0A067D466
A0A067D467
A0A067D475
A0A067D4F6
A0A067D4H5
A0A067D4I7
A0A067D4N1
A0A067D4N4
A0A067D4N5
A0A067D4U2
A0A067D4V2
A0A067D4Y8
A0A067D4Z6
A0A067D531
A0A067D535
A0A067D563
A0A067D569
A0A067D5A0
A0A067D5B6
A0A067D5B8
A0A067D5C8
A0A067D5D8
A0A067D5F5
A0A067D5F7
A0A067D5G3
A0A067D5H3
A0A067D5I5
A0A067D5J4
A0A067D5K9
A0A067D5L0
A0A067D5N3
A0A067D5P0
A0A067D5R8
A0A067D5T3
A0A067D5T5
A0A067D627
A0A067D634
A0A067D649
A0A067D674
A0A067D677
A0A067D684
A0A067D686
A0A067D6A0
A0A067D6B0
A0A067D6B7
A0A067D6C3
A0A067D6K4
A0A067D6K7
A0A067D6N8
A0A067D6R9
A0A067D6X2
A0A067D6Y8
A0A067D6Z6
A0A067D721
A0A067D723
A0A067D735
A0A067D742
A0A067D774
A0A067D794
A0A067D796
A0A067D7C4
A0A067D7D7
A0A067D7F3
A0A067D7G1
A0A067D7J5
A0A067D7K4
A0A067D7M9
A0A067D7P5
A0A067D7P8
A0A067D7Q2
A0A067D7R8
A0A067D7S7
A0A067D7V1
A0A067D7V5
A0A067D7V9
A0A067D7X4
A0A067D7Y2
A0A067D7Y5
A0A067D828
A0A067D875
A0A067D885
A0A067D894
A0A067D8A2
A0A067D8B4
A0A067D8D2
A0A067D8E6
A0A067D8F4
A0A067D8G2
A0A067D8G4
A0A067D8G5
A0A067D8L7
A0A067D8N3
A0A067D8Q1
A0A067D8R6
A0A067D8U1
A0A067D8U5
A0A067D8V8
A0A067D8W2
A0A067D8X8
A0A067D8Z0
A0A067D907
A0A067D937
A0A067D956
A0A067D958
A0A067D967
A0A067D988
A0A067D994
A0A067D9C0
A0A067D9C1
A0A067D9C8
A0A067D9F7
A0A067D9G3
A0A067D9G8
A0A067D9M6
A0A067D9P9
A0A067D9R2
A0A067D9R5
A0A067D9R7
A0A067D9S6
A0A067DA09
A0A067DA12
A0A067DA76
A0A067DA80
A0A067DAE3
A0A067DAG3
A0A067DAG4
A0A067DAG9
A0A067DAN1
A0A067DAQ2
A0A067DAR6
A0A067DAT7
A0A067DAV8
A0A067DAV9
A0A067DAX4
A0A067DAY3
A0A067DB06
A0A067DB46
A0A067DB54
A0A067DB81
A0A067DB99
A0A067DBB3
A0A067DBB5
A0A067DBE5
A0A067DBF3
A0A067DBG4
A0A067DBH1
A0A067DBI6
A0A067DBK4
A0A067DBK9
A0A067DBL2
A0A067DBM5
A0A067DBM6
A0A067DBP2
A0A067DBR2
A0A067DBR6
A0A067DBT4
A0A067DBU4
A0A067DBU9
A0A067DBV0
A0A067DBW5
A0A067DBW7
A0A067DBW9
A0A067DBZ5
A0A067DC17
A0A067DC27
A0A067DC29
A0A067DC34
A0A067DC53
A0A067DC97
A0A067DCA6
A0A067DCC8
A0A067DCH8
A0A067DCI5
A0A067DCJ0
A0A067DCJ7
A0A067DCL8
A0A067DCM8
A0A067DCQ0
A0A067DCQ9
A0A067DCX3
A0A067DD44
A0A067DD47
A0A067DD57
A0A067DD61
A0A067DDA0
A0A067DDB0
A0A067DDB4
A0A067DDC9
A0A067DDE4
A0A067DDE7
A0A067DDF0
A0A067DDH0
A0A067DDH8
A0A067DDN6
A0A067DDP4
A0A067DDT1
A0A067DDU8
A0A067DDW1
A0A067DE13
A0A067DE30
A0A067DE34
A0A067DE45
A0A067DE79
A0A067DE85
A0A067DE95
A0A067DEC9
A0A067DEF2
A0A067DEF7
A0A067DEG3
A0A067DEH6
A0A067DEL2
A0A067DEL4
A0A067DEM1
A0A067DEM9
A0A067DER7
A0A067DEX2
A0A067DFA4
A0A067DFC2
A0A067DFC3
A0A067DFD0
A0A067DFK2
A0A067DFK5
A0A067DFL1
A0A067DFL9
A0A067DFM6
A0A067DFN1
A0A067DFN6
A0A067DFN8
A0A067DFR1
A0A067DFR7
A0A067DFT8
A0A067DFU4
A0A067DFV6
A0A067DFV7
A0A067DFY9
A0A067DFZ1
A0A067DG39
A0A067DG42
A0A067DG49
A0A067DG53
A0A067DG79
A0A067DG90
A0A067DGA8
A0A067DGA9
A0A067DGC6
A0A067DGF1
A0A067DGI7
A0A067DGQ3
A0A067DGR3
A0A067DGR8
A0A067DGZ2
A0A067DH39
A0A067DH40
A0A067DH61
A0A067DH73
A0A067DHA6
A0A067DHD9
A0A067DHH8
A0A067DHK1
A0A067DHK7
A0A067DHM7
A0A067DHN6
A0A067DHQ0
A0A067DHQ5
A0A067DHR2
A0A067DHR6
A0A067DHT9
A0A067DHW3
A0A067DHY6
A0A067DHY9
A0A067DI00
A0A067DI25
A0A067DI64
A0A067DI93
A0A067DIA1
A0A067DIA7
A0A067DIE3
A0A067DIF4
A0A067DIH5
A0A067DIK2
A0A067DIK3
A0A067DIP2
A0A067DIQ5
A0A067DIS0
A0A067DIS4
A0A067DIT8
A0A067DIT9
A0A067DIW2
A0A067DIZ8
A0A067DJ12
A0A067DJ37
A0A067DJ50
A0A067DJ52
A0A067DJ80
A0A067DJA6
A0A067DJB4
A0A067DJF0
A0A067DJG0
A0A067DJI6
A0A067DJK2
A0A067DJN6
A0A067DJP5
A0A067DJT2
A0A067DJT5
A0A067DJV1
A0A067DJW1
A0A067DJX9
A0A067DJY2
A0A067DJY6
A0A067DJZ2
A0A067DK20
A0A067DK64
A0A067DK95
A0A067DKA6
A0A067DKC6
A0A067DKD6
A0A067DKL0
A0A067DKS9
A0A067DKZ0
A0A067DL05
A0A067DL32
A0A067DL39
A0A067DL71
A0A067DL74
A0A067DLB3
A0A067DLD8
A0A067DLI1
A0A067DLI5
A0A067DLI8
A0A067DLL0
A0A067DLL2
A0A067DLQ2
A0A067DLS5
A0A067DLT2
A0A067DLU6
A0A067DLX0
A0A067DLY3
A0A067DLY6
A0A067DLY8
A0A067DM09
A0A067DM51
A0A067DM82
A0A067DM87
A0A067DM99
A0A067DMA0
A0A067DMA2
A0A067DMB9
A0A067DMH5
A0A067DMK0
A0A067DMK7
A0A067DML4
A0A067DMN5
A0A067DMN8
A0A067DMP8
A0A067DMQ3
A0A067DMR6
A0A067DMU8
A0A067DMW1
A0A067DMX8
A0A067DMY8
A0A067DN03
A0A067DN07
A0A067DN85
A0A067DNA7
A0A067DND0
A0A067DNF0
A0A067DNP0
A0A067DNQ1
A0A067DNS2
A0A067DNX0
A0A067DNX9
A0A067DNZ6
A0A067DP01
A0A067DP06
A0A067DP08
A0A067DP21
A0A067DP31
A0A067DP32
A0A067DP44
A0A067DP49
A0A067DPB8
A0A067DPG8
A0A067DPK4
A0A067DPK9
A0A067DPQ3
A0A067DPQ6
A0A067DPR1
A0A067DPR3
A0A067DPV2
A0A067DPZ0
A0A067DQ42
A0A067DQ54
A0A067DQ62
A0A067DQ72
A0A067DQ76
A0A067DQE1
A0A067DQG5
A0A067DQH2
A0A067DQK4
A0A067DQL0
A0A067DQM0
A0A067DQM1
A0A067DQQ2
A0A067DQT2
A0A067DQT3
A0A067DR09
A0A067DR36
A0A067DR52
A0A067DR75
A0A067DR77
A0A067DR92
A0A067DR95
A0A067DRA0
A0A067DRB9
A0A067DRC0
A0A067DRC4
A0A067DRC5
A0A067DRG4
A0A067DRJ3
A0A067DRK1
A0A067DRN5
A0A067DRQ5
A0A067DRR2
A0A067DRS6
A0A067DRT1
A0A067DRW6
A0A067DRY1
A0A067DS37
A0A067DS43
A0A067DSB3
A0A067DSF1
A0A067DSF2
A0A067DSG2
A0A067DSH7
A0A067DSQ4
A0A067DSS1
A0A067DST2
A0A067DSU4
A0A067DSV9
A0A067DSX1
A0A067DSZ9
A0A067DT01
A0A067DT42
A0A067DT58
A0A067DT98
A0A067DTA5
A0A067DTC0
A0A067DTC5
A0A067DTH5
A0A067DTH9
A0A067DTL6
A0A067DTP6
A0A067DTQ1
A0A067DTQ8
A0A067DTQ9
A0A067DTS6
A0A067DTT5
A0A067DTT7
A0A067DTU9
A0A067DTV3
A0A067DU02
A0A067DU11
A0A067DUL3
A0A067DUM9
A0A067DUN3
A0A067DUV3
A0A067DUW1
A0A067DV31
A0A067DV35
A0A067DV45
A0A067DV51
A0A067DV86
A0A067DVC5
A0A067DVF9
A0A067DVG8
A0A067DVJ9
A0A067DVQ1
A0A067DVT9
A0A067DVW1
A0A067DW19
A0A067DW20
A0A067DW69
A0A067DW89
A0A067DW98
A0A067DWA7
A0A067DWG5
A0A067DWH7
A0A067DWI5
A0A067DWJ8
A0A067DWK6
A0A067DWS1
A0A067DWT4
A0A067DWX3
A0A067DWY0
A0A067DWY3
A0A067DWY5
A0A067DX84
A0A067DX91
A0A067DX94
A0A067DXE4
A0A067DXE8
A0A067DXJ3
A0A067DXK3
A0A067DXX3
A0A067DXY6
A0A067DYC1
A0A067DYC6
A0A067DYD3
A0A067DYD4
A0A067DYE6
A0A067DYF3
A0A067DYG7
A0A067DYK3
A0A067DYM5
A0A067DYP0
A0A067DYR7
A0A067DYT7
A0A067DYU0
A0A067DYV3
A0A067DYV4
A0A067DYV8
A0A067DYW2
A0A067DYZ7
A0A067DZ32
A0A067DZ37
A0A067DZE8
A0A067DZE9
A0A067DZF6
A0A067DZL0
A0A067DZM7
A0A067DZP4
A0A067DZQ5
A0A067DZQ7
A0A067DZT2
A0A067DZT7
A0A067DZU6
A0A067DZY8
A0A067E012
A0A067E017
A0A067E046
A0A067E053
A0A067E059
A0A067E061
A0A067E064
A0A067E069
A0A067E072
A0A067E093
A0A067E0B2
A0A067E0G0
A0A067E0I1
A0A067E0P8
A0A067E0Q8
A0A067E0R2
A0A067E0R5
A0A067E0R6
A0A067E0S4
A0A067E0Z1
A0A067E113
A0A067E136
A0A067E140
A0A067E151
A0A067E170
A0A067E176
A0A067E180
A0A067E185
A0A067E1D0
A0A067E1D2
A0A067E1L0
A0A067E1L5
A0A067E1L9
A0A067E1N8
A0A067E1P9
A0A067E1R1
A0A067E1R6
A0A067E1U0
A0A067E1U1
A0A067E1V3
A0A067E1V6
A0A067E205
A0A067E209
A0A067E288
A0A067E2A7
A0A067E2B3
A0A067E2E4
A0A067E2E9
A0A067E2I8
A0A067E2L2
A0A067E2N3
A0A067E2P1
A0A067E2R4
A0A067E2U1
A0A067E2U4
A0A067E2Y1
A0A067E2Z9
A0A067E350
A0A067E381
A0A067E3B2
A0A067E3C0
A0A067E3C1
A0A067E3H4
A0A067E3L7
A0A067E3N5
A0A067E3R1
A0A067E3S8
A0A067E3Y8
A0A067E406
A0A067E409
A0A067E464
A0A067E4B6
A0A067E4D9
A0A067E4J6
A0A067E4K0
A0A067E4K2
A0A067E4P8
A0A067E4T0
A0A067E4T9
A0A067E4Y5
A0A067E528
A0A067E541
A0A067E5A7
A0A067E5C5
A0A067E5G6
A0A067E5J0
A0A067E5L7
A0A067E5M4
A0A067E5M5
A0A067E5Q7
A0A067E5R1
A0A067E5R4
A0A067E5R8
A0A067E5S9
A0A067E5U2
A0A067E5V9
A0A067E5X8
A0A067E616
A0A067E658
A0A067E6D9
A0A067E6J3
A0A067E6M1
A0A067E6N6
A0A067E6P8
A0A067E6Q3
A0A067E6S4
A0A067E741
A0A067E746
A0A067E769
A0A067E7A9
A0A067E7H2
A0A067E7I8
A0A067E7L2
A0A067E7L6
A0A067E7U7
A0A067E7V5
A0A067E7Y2
A0A067E817
A0A067E887
A0A067E8E0
A0A067E8E5
A0A067E8F3
A0A067E8H6
A0A067E8K6
A0A067E8L1
A0A067E8Q7
A0A067E8S0
A0A067E8W0
A0A067E8W5
A0A067E8W9
A0A067E8Y6
A0A067E8Z9
A0A067E939
A0A067E949
A0A067E9D2
A0A067E9E0
A0A067E9J8
A0A067E9J9
A0A067E9N4
A0A067E9Q5
A0A067E9V1
A0A067E9W6
A0A067EA13
A0A067EA16
A0A067EA43
A0A067EA69
A0A067EA75
A0A067EA81
A0A067EA93
A0A067EAA6
A0A067EAE5
A0A067EAH3
A0A067EAK2
A0A067EAL9
A0A067EAN1
A0A067EAN5
A0A067EAN9
A0A067EAP6
A0A067EAQ5
A0A067EAQ8
A0A067EAS4
A0A067EAS8
A0A067EAT9
A0A067EAW7
A0A067EB07
A0A067EB20
A0A067EB22
A0A067EB25
A0A067EB47
A0A067EB68
A0A067EB98
A0A067EBB1
A0A067EBB9
A0A067EBC9
A0A067EBI5
A0A067EBM0
A0A067EBM6
A0A067EBQ5
A0A067EBW1
A0A067EBX2
A0A067EC46
A0A067EC54
A0A067EC63
A0A067EC69
A0A067EC84
A0A067ECA3
A0A067ECA5
A0A067ECB2
A0A067ECB6
A0A067ECD1
A0A067ECD6
A0A067ECF6
A0A067ECH5
A0A067ECH7
A0A067ECJ3
A0A067ECN7
A0A067ECP0
A0A067ECP1
A0A067ECQ4
A0A067ECQ8
A0A067ECS9
A0A067ECY5
A0A067ECZ4
A0A067ECZ8
A0A067ED40
A0A067ED43
A0A067ED45
A0A067ED57
A0A067EDB0
A0A067EDB5
A0A067EDB8
A0A067EDC1
A0A067EDF4
A0A067EDI8
A0A067EDI9
A0A067EDK0
A0A067EDK8
A0A067EDM0
A0A067EDR4
A0A067EDS5
A0A067EDT5
A0A067EDT7
A0A067EDV9
A0A067EDX7
A0A067EDX9
A0A067EE11
A0A067EE14
A0A067EE16
A0A067EE28
A0A067EE52
A0A067EE60
A0A067EE74
A0A067EE86
A0A067EEB4
A0A067EEB8
A0A067EEE3
A0A067EEM5
A0A067EEN9
A0A067EEP5
A0A067EEQ2
A0A067EER1
A0A067EET1
A0A067EEW4
A0A067EEX8
A0A067EEZ5
A0A067EF07
A0A067EF11
A0A067EF14
A0A067EF32
A0A067EF56
A0A067EF60
A0A067EF72
A0A067EF89
A0A067EFA5
A0A067EFD1
A0A067EFE2
A0A067EFH2
A0A067EFK6
A0A067EFL5
A0A067EFM1
A0A067EFT9
A0A067EFV7
A0A067EFX3
A0A067EFX7
A0A067EFY2
A0A067EFY5
A0A067EG01
A0A067EG38
A0A067EGC1
A0A067EGE7
A0A067EGH6
A0A067EGN9
A0A067EGQ1
A0A067EGS4
A0A067EGS5
A0A067EGU0
A0A067EH14
A0A067EH16
A0A067EH58
A0A067EH73
A0A067EH88
A0A067EHA3
A0A067EHG5
A0A067EHI4
A0A067EHJ4
A0A067EHL5
A0A067EHS1
A0A067EHT7
A0A067EI09
A0A067EI16
A0A067EI59
A0A067EI62
A0A067EIA3
A0A067EIB3
A0A067EIB5
A0A067EIB9
A0A067EIF8
A0A067EIJ4
A0A067EIK3
A0A067EIK7
A0A067EIL5
A0A067EIN1
A0A067EIN6
A0A067EIN7
A0A067EIP9
A0A067EIQ4
A0A067EIY6
A0A067EIY9
A0A067EJ00
A0A067EJ23
A0A067EJ57
A0A067EJ75
A0A067EJ82
A0A067EJ84
A0A067EJA0
A0A067EJB0
A0A067EJB2
A0A067EJC2
A0A067EJC4
A0A067EJG1
A0A067EJG6
A0A067EJH5
A0A067EJJ1
A0A067EJK1
A0A067EJL4
A0A067EJN1
A0A067EJN8
A0A067EJR1
A0A067EJR2
A0A067EJR6
A0A067EJT0
A0A067EJU5
A0A067EJU8
A0A067EJZ5
A0A067EJZ8
A0A067EK12
A0A067EK35
A0A067EK39
A0A067EK62
A0A067EK71
A0A067EKC5
A0A067EKF8
A0A067EKH0
A0A067EKH1
A0A067EKL0
A0A067EKL3
A0A067EKP7
A0A067EKZ4
A0A067EL34
A0A067EL47
A0A067EL91
A0A067EL94
A0A067EL99
A0A067ELD2
A0A067ELL4
A0A067ELQ6
A0A067ELS2
A0A067ELT0
A0A067ELV2
A0A067ELX9
A0A067ELY4
A0A067ELY7
A0A067ELZ2
A0A067ELZ6
A0A067EM03
A0A067EM07
A0A067EM14
A0A067EM23
A0A067EM24
A0A067EM46
A0A067EM77
A0A067EM91
A0A067EM95
A0A067EM97
A0A067EMA1
A0A067EMB9
A0A067EMC6
A0A067EME0
A0A067EMJ6
A0A067EMK7
A0A067EML9
A0A067EMQ0
A0A067EMQ3
A0A067EMR0
A0A067EMR3
A0A067EMS2
A0A067EMT6
A0A067EMV3
A0A067EMW7
A0A067EMX1
A0A067EMX7
A0A067EN11
A0A067EN13
A0A067EN23
A0A067EN40
A0A067EN57
A0A067EN63
A0A067EN72
A0A067EN88
A0A067EN97
A0A067ENB8
A0A067ENC7
A0A067END9
A0A067ENE5
A0A067ENH8
A0A067ENJ3
A0A067ENN7
A0A067ENQ3
A0A067ENR1
A0A067ENR6
A0A067ENS3
A0A067ENS7
A0A067ENS9
A0A067ENU1
A0A067ENW0
A0A067ENW3
A0A067ENW5
A0A067ENY4
A0A067EP22
A0A067EP41
A0A067EP42
A0A067EP59
A0A067EP71
A0A067EP90
A0A067EPA0
A0A067EPF3
A0A067EPI4
A0A067EPI7
A0A067EPL7
A0A067EPP0
A0A067EPQ5
A0A067EPR6
A0A067EPV5
A0A067EPV9
A0A067EQ06
A0A067EQ45
A0A067EQ62
A0A067EQ65
A0A067EQ71
A0A067EQ94
A0A067EQB2
A0A067EQD2
A0A067EQG8
A0A067EQL3
A0A067EQN3
A0A067EQP8
A0A067EQS9
A0A067EQU0
A0A067EQV4
A0A067EQV8
A0A067EQZ1
A0A067EQZ3
A0A067EQZ5
A0A067EQZ9
A0A067ER03
A0A067ER23
A0A067ER27
A0A067ER45
A0A067ER85
A0A067ER98
A0A067ERA5
A0A067ERA8
A0A067ERC6
A0A067ERF9
A0A067ERG3
A0A067ERH3
A0A067ERK2
A0A067ERM1
A0A067ERR3
A0A067ERU3
A0A067ERU9
A0A067ERW5
A0A067ERY0
A0A067ERY8
A0A067ERZ0
A0A067ES00
A0A067ES12
A0A067ES39
A0A067ES50
A0A067ES51
A0A067ES54
A0A067ES55
A0A067ES67
A0A067ES90
A0A067ESA7
A0A067ESA9
A0A067ESB7
A0A067ESH1
A0A067ESH7
A0A067ESJ9
A0A067ESK4
A0A067ESK9
A0A067ESN2
A0A067ESN9
A0A067ESR1
A0A067ESX7
A0A067ESZ2
A0A067ET05
A0A067ET06
A0A067ET25
A0A067ET32
A0A067ET41
A0A067ET42
A0A067ET57
A0A067ET63
A0A067ET80
A0A067ET82
A0A067ETD4
A0A067ETF5
A0A067ETF6
A0A067ETF8
A0A067ETJ5
A0A067ETK6
A0A067ETK8
A0A067ETM5
A0A067ETW2
A0A067ETY7
A0A067ETZ1
A0A067EU13
A0A067EU16
A0A067EU34
A0A067EU57
A0A067EU90
A0A067EUB1
A0A067EUB3
A0A067EUE3
A0A067EUF2
A0A067EUG5
A0A067EUI3
A0A067EUJ2
A0A067EUL0
A0A067EUM1
A0A067EUM7
A0A067EUZ8
A0A067EV72
A0A067EV88
A0A067EV89
A0A067EV93
A0A067EV98
A0A067EVD6
A0A067EVF3
A0A067EVH9
A0A067EVI9
A0A067EVJ2
A0A067EVJ3
A0A067EVL7
A0A067EVN9
A0A067EVP2
A0A067EVQ1
A0A067EVS9
A0A067EVU3
A0A067EVU7
A0A067EVW4
A0A067EVW7
A0A067EVY3
A0A067EW19
A0A067EW29
A0A067EW33
A0A067EW48
A0A067EW59
A0A067EW65
A0A067EW71
A0A067EW74
A0A067EWA8
A0A067EWB8
A0A067EWC2
A0A067EWF2
A0A067EWF4
A0A067EWH0
A0A067EWK1
A0A067EWK3
A0A067EWM1
A0A067EWP7
A0A067EWQ2
A0A067EWU4
A0A067EWU9
A0A067EWV8
A0A067EWW8
A0A067EWX0
A0A067EWX9
A0A067EX08
A0A067EX68
A0A067EX96
A0A067EXB1
A0A067EXG1
A0A067EXJ4
A0A067EXM1
A0A067EXP5
A0A067EXW3
A0A067EXY2
A0A067EY46
A0A067EY74
A0A067EYA6
A0A067EYB2
A0A067EYB8
A0A067EYC2
A0A067EYD2
A0A067EYD3
A0A067EYE7
A0A067EYF3
A0A067EYF9
A0A067EYI5
A0A067EYI9
A0A067EYJ5
A0A067EYQ3
A0A067EYY0
A0A067EZ09
A0A067EZ26
A0A067EZ30
A0A067EZ34
A0A067EZ35
A0A067EZ79
A0A067EZ97
A0A067EZB5
A0A067EZB8
A0A067EZC4
A0A067EZC7
A0A067EZD3
A0A067EZD7
A0A067EZG5
A0A067EZK8
A0A067EZL6
A0A067EZN1
A0A067EZT1
A0A067EZT8
A0A067EZU0
A0A067EZU5
A0A067EZV9
A0A067EZY7
A0A067EZZ5
A0A067F014
A0A067F021
A0A067F026
A0A067F045
A0A067F067
A0A067F068
A0A067F0B3
A0A067F0D1
A0A067F0E5
A0A067F0J7
A0A067F0L5
A0A067F0M3
A0A067F0P5
A0A067F0Q6
A0A067F0R1
A0A067F0S3
A0A067F0T0
A0A067F0T9
A0A067F0X0
A0A067F0X4
A0A067F0Y8
A0A067F0Z4
A0A067F109
A0A067F111
A0A067F149
A0A067F154
A0A067F173
A0A067F1B0
A0A067F1C0
A0A067F1D1
A0A067F1F1
A0A067F1F5
A0A067F1F6
A0A067F1F7
A0A067F1G8
A0A067F1H2
A0A067F1N0
A0A067F1Q3
A0A067F1Q4
A0A067F1Q9
A0A067F1T2
A0A067F1U8
A0A067F1V2
A0A067F1W1
A0A067F1Z6
A0A067F201
A0A067F206
A0A067F244
A0A067F252
A0A067F253
A0A067F2C9
A0A067F2E8
A0A067F2H7
A0A067F2I9
A0A067F2T9
A0A067F2U1
A0A067F2U4
A0A067F2U6
A0A067F300
A0A067F307
A0A067F324
A0A067F327
A0A067F359
A0A067F377
A0A067F390
A0A067F3C0
A0A067F3K9
A0A067F3L7
A0A067F3M7
A0A067F3N2
A0A067F3Q4
A0A067F3Q7
A0A067F3T4
A0A067F3T8
A0A067F3V8
A0A067F3V9
A0A067F3Z4
A0A067F3Z8
A0A067F3Z9
A0A067F405
A0A067F447
A0A067F4B2
A0A067F4E4
A0A067F4E8
A0A067F4G7
A0A067F4H3
A0A067F4H8
A0A067F4J9
A0A067F4L3
A0A067F4N2
A0A067F4P0
A0A067F4U6
A0A067F4V2
A0A067F4V9
A0A067F4X2
A0A067F4Z4
A0A067F4Z6
A0A067F4Z7
A0A067F513
A0A067F517
A0A067F546
A0A067F564
A0A067F567
A0A067F568
A0A067F569
A0A067F570
A0A067F586
A0A067F5A4
A0A067F5A6
A0A067F5C0
A0A067F5C2
A0A067F5D4
A0A067F5E6
A0A067F5H3
A0A067F5I8
A0A067F5K2
A0A067F5R0
A0A067F5S1
A0A067F5S5
A0A067F5S9
A0A067F5T2
A0A067F5T6
A0A067F5W4
A0A067F5X0
A0A067F5X2
A0A067F5X7
A0A067F5Y5
A0A067F604
A0A067F675
A0A067F680
A0A067F683
A0A067F691
A0A067F6A7
A0A067F6B1
A0A067F6C3
A0A067F6C9
A0A067F6D6
A0A067F6F5
A0A067F6G0
A0A067F6M6
A0A067F6M9
A0A067F6N0
A0A067F6Q2
A0A067F6S6
A0A067F6T1
A0A067F6X0
A0A067F715
A0A067F724
A0A067F731
A0A067F736
A0A067F755
A0A067F793
A0A067F799
A0A067F7D2
A0A067F7E1
A0A067F7G6
A0A067F7H4
A0A067F7M8
A0A067F7N1
A0A067F7N2
A0A067F7R2
A0A067F7S5
A0A067F7W7
A0A067F7W8
A0A067F811
A0A067F870
A0A067F876
A0A067F884
A0A067F8A3
A0A067F8B4
A0A067F8C2
A0A067F8I0
A0A067F8L4
A0A067F8R2
A0A067F8S3
A0A067F8X2
A0A067F8X3
A0A067F8Y6
A0A067F903
A0A067F904
A0A067F9C1
A0A067F9C6
A0A067F9E0
A0A067F9E2
A0A067F9F2
A0A067F9H4
A0A067F9I1
A0A067F9I6
A0A067F9J1
A0A067F9J6
A0A067F9Q3
A0A067F9R4
A0A067F9R6
A0A067F9R9
A0A067F9S5
A0A067FA40
A0A067FA91
A0A067FAA0
A0A067FAA4
A0A067FAB0
A0A067FAE3
A0A067FAH5
A0A067FAK6
A0A067FAK7
A0A067FAM2
A0A067FAP3
A0A067FAQ4
A0A067FAW1
A0A067FAZ6
A0A067FB19
A0A067FB65
A0A067FB66
A0A067FB69
A0A067FB99
A0A067FBC8
A0A067FBF0
A0A067FBF3
A0A067FBG0
A0A067FBJ6
A0A067FBJ7
A0A067FBL9
A0A067FBM7
A0A067FBN0
A0A067FBP7
A0A067FBQ2
A0A067FBU1
A0A067FBU3
A0A067FBV1
A0A067FBW0
A0A067FC17
A0A067FC27
A0A067FC98
A0A067FCB5
A0A067FCC3
A0A067FCI7
A0A067FCJ7
A0A067FCL4
A0A067FCN8
A0A067FCP4
A0A067FCU4
A0A067FCV1
A0A067FCV9
A0A067FCW8
A0A067FCY1
A0A067FCY6
[truncated: 9,594,602 more chars]
