# Supplementary material for: On the evolution of protein–adenine binding
Source: Proc Natl Acad Sci U S A. 2020 Feb 20;117(9):4701–9. doi: 10.1073/pnas.1911349117 (PMC7060716; doi:10.1073/pnas.1911349117)
Supplement: Supplementary File [file pnas.1911349117.sd01.xlsx]

## Sheet: Sheet1
PDB ID	Chain ID	Ligand	R-free	Resolution	N1 H-bonds	N3 H-bonds	N6_WatsonCrick H-bonds	N6_Hoogsteen H-bonds	N7 H-bonds	ECOD X-group	ECOD F-group
12AS	B	AMP	0.287	2.2	S111/N		S111/O	E103/OE1		NO_X_NAME	AsnA
1A0I	A	ATP	0.341	2.6	K222/NZ	Y35/N	E32/OE1	I33/O	HOH/O	NO_X_NAME	DNA_ligase_A_M
1A9X	G	ADP		1.8	L6210/N		E6208/O	HOH/O		NO_X_NAME	ATP-grasp
1B37	B	FAD		1.9	V237/N	A36/N	V237/O			Rossmann-like	Amino_oxidase_1st
1B63	A	ANP	0.261	1.9	HOH/O	HOH/O	D58/OD2	HOH/O	HOH/O	ATPase domain of HSP90 chaperone/DNA topoisomerase II/histidine kinase-like	HATPase_c_3
1BOO	A	SAH	0.283	2.8	S35/N/S35/OG	M295/N	D34/OD1			Rossmann-like	N6_N4_Mtase
1BXD	A	ANP								none	none
1C0P	A	FAD	0.15	1.2	V1162/N	R1035/N	V1162/O	HOH/O	HOH/O	Rossmann-like	DAO_1st
1CJA	B	AMP	0.272	2.9	V165/N		E163/O			NO_X_NAME	Act-Frag_cataly
1CQX	A	FAD	0.215	1.75		Q231/NE2		HOH/O	HOH/O	cradle loop barrel	FAD_binding_6
1CT9	B	AMP	0.297	2	V272/N		V272/O			HUP domain-like	Asn_synthase
1D2N	A	ANP	0.223	1.75	HOH/O			I516/O	I516/N	P-loop domains-like	TIP49_1st
1D4O	A	NAP	0.223	1.21	A167/N		D166/OD1		HOH/O	Rossmann-like	PNTB_C
1DDG	B	FAD	0.289	2.01	HOH/O	HOH/O			HOH/O	none	none
1E6U	A	NAP	0.17	1.45	L41/N	HOH/O		HOH/O	HOH/O	Rossmann-like	GDP_Man_Dehyd_1
1EJ0	A	SAM	0.232	1.5	F100/N	L84/N	D99/OD1	HOH/O	HOH/O	Rossmann-like	FtsJ
1EJ2	A	NAD	0.241	1.9	F125/N		F125/O	Y130/O	HOH/O	HUP domain-like	CTP_transf_like
1EP3	B	FAD	0.237	2.1	HOH/O	HOH/O	HOH/O			none	none
1EQ2	G	NAP	0.262	2				N92/O	N92/ND2	Rossmann-like	GDP_Man_Dehyd_1
1F0X	A	FAD	0.248	1.9	V262/N		V262/O	HOH/O	HOH/O	FAD-binding domain-like	FAD_binding_4
1F2U	C	ATP	0.282	1.6	V64/N	HOH/O	T62/O		HOH/O	P-loop domains-like	SMC_N_1
1F7L	A	COA	0.201	1.5		HOH/O		N84/O	HOH/O	Bacillus chorismate mutase-like	ACPS_1
1F9V	A	ADP	0.242	1.3		HOH/O	T694/O	N386/OD1	HOH/O	P-loop domains-like	Kinesin
1FNN	B	ADP	0.257	2		R204/NH2	P19/O	Y192/OH		Histone-like	TIP49_3rd_4
1FP2	A	SAH	0.233	1.4	M240/N		D239/OD1	HOH/O	HOH/O	Rossmann-like	Methyltransf_11_1
1G41	A	ADP	0.276	2.3	I18/N		I18/O	V61/O		P-loop domains-like	Sigma54_activat
1G55	A	SAH	0.25	1.8	I57/N	V35/N	E58/OE1	HOH/O		Rossmann-like	DNA_methylase
1G60	A	SAM	0.221	1.74	C12/N	M242/N		HOH/O	HOH/O	Rossmann-like	N6_N4_Mtase
1GHE	B	ACO	0.23	1.55						none	none
1GM5	A	ADP	0.328	3.24						none	none
1GSA	A	ADP		2	L201/N		N199/O		K160/NZ	NO_X_NAME	RimK
1GTE	A	FAD	0.197	1.65	L261/N	K219/N	L261/O	HOH/O	HOH/O	Rossmann-like	Pyr_redox_2
1H5Q	D	NAP	0.209	1.5	V70/N		D69/OD1		HOH/O	Rossmann-like	adh_short_C2
1H72	C	ANP	0.207	1.8	K87/NZ		S101/OG	N62/OD1	V63/N	NO_X_NAME	GHMP_kinases_N
1HDO	A	NAP	0.158	1.15	V55/N		D54/OD1	HOH/O	HOH/O	Rossmann-like	NAD_binding_10
1HM9	B	ACO	0.219	1.75	HOH/O				HOH/O	none	none
1HP1	A	ATP	0.199	1.7	N431/ND2				HOH/O	NO_X_NAME	5_nucleotid_C
1HSK	A	FAD	0.223	2.3	V199/N	HOH/O	V199/O	HOH/O	HOH/O	FAD-binding domain-like	FAD_binding_4
1HYH	C	NAD	0.25	2.2	HOH/O	A54/N		HOH/O	HOH/O	Rossmann-like	Ldh_1_N
1I12	A	ACO	0.221	1.3	HOH/O			HOH/O	HOH/O	none	none
1I24	A	NAD	0.198	1.2	I76/N	N33/N	D75/OD2	N119/OD1	HOH/O/N119/ND2	Rossmann-like	GDP_Man_Dehyd
1I36	A	NAP	0.23	2	HOH/O					none	none
1I58	B	ADP	0.262	1.6	HOH/O		D449/OD2	HOH/O	HOH/O	ATPase domain of HSP90 chaperone/DNA topoisomerase II/histidine kinase-like	HATPase_c
1IA9	A	ANP	0.294	2	M1721/N	HOH/O	E1719/O	E1718/OE2	K1646/NZ	NO_X_NAME	Alpha_kinase
1IN4	A	ADP	0.253	1.6	HOH/O	HOH/O	I28/O	Y180/OH		Histone-like	RuvB_N
1IQP	A	ADP	0.277	2.8						none	none
1J5P	A	NAD	0.26	1.9			E63/OE2			Rossmann-like	DapB_N
1JAY	A	NAP	0.206	1.65	HOH/O	HOH/O	HOH/O	HOH/O		none	none
1JG1	A	SAH	0.2	1.2	G149/N	R122/N	D148/OD1	I222/O	I222/N	Rossmann-like	Methyltransf_11_2
1JNR	A	FAD	0.202	1.6	I176/N	K57/N	I176/O	S242/OG	HOH/O	Rossmann-like	FAD_binding_3_1st
1JP4	A	AMP	0.18	1.69				HOH/O		none	none
1JR8	A	FAD	0.233	1.5		Y107/OH	C83/O	N87/OD1	N90/ND2	Four-helical up-and-down bundle	Evr1_Alr
1JU2	A	FAD	0.186	1.47	V217/N	R56/N	V217/O	HOH/O	HOH/O	Rossmann-like	GMC_oxred_N
1K0I	A	FAD	0.24	1.8	HOH/O	R33/N	HOH/O	HOH/O	HOH/O	Rossmann-like	FAD_binding_3_1st
1KAE	B	NAD	0.241	1.7		HOH/O				none	none
1KHT	C	AMP	0.253	2.5			G104/O	T91/OG1		P-loop domains-like	F_UNCLASSIFIED
1KJQ	B	ADP	0.214	1.05	V198/N	HOH/O	G196/O	E195/OE1	K155/NZ	NO_X_NAME	ATP-grasp
1KOL	B	NAD	0.206	1.65	HOH/O		H269/NE2	R267/O	R267/N	Rossmann-like	ADH_zinc_N
1KRH	A	FAD	0.249	1.5	HOH/O		F335/O		HOH/O	Other Rossmann-like structures with the crossover	NAD_binding_1
1L8Q	A	ADP	0.255	2.7	I89/N		I89/O			P-loop domains-like	Bac_DnaA_N
1LJ8	A	NAD	0.197	1.7	HOH/O	HOH/O	HOH/O	HOH/O	HOH/O	none	none
1LQT	B	FAD	0.153	1.05	V84/N	M41/N	V84/O	HOH/O/HOH/O	HOH/O/HOH/O	Rossmann-like	NAD_binding_8
1LTQ	A	ADP	0.261	2.33						none	none
1LW7	A	NAD	0.298	2.9			F199/O	V201/O		HUP domain-like	CTP_transf_like
1M15	A	ADP	0.14	1.2			S122/O	S282/OG		Glutamine synthetase-like	ATP-gua_Ptrans
1M4I	A	COA	0.205	1.5	HOH/O	HOH/O	HOH/O			none	none
1MIW	A	ATP	0.263	3	R157/NH2		D154/OD2		D112/N	PDEase-like	PolyA_pol_RNAbd
1MJH	A	ATP	0.254	1.7	V41/N		V41/O	HOH/O		HUP domain-like	Usp
1MO9	A	FAD	0.213	1.65	A158/N	R74/N	HOH/O	HOH/O	HOH/O	Rossmann-like	Pyr_redox_2
1N08	A	ADP	0.252	1.6	L99/N		L99/O	HOH/O	HOH/O	cradle loop barrel	Flavokinase
1N2X	B	SAM	0.226	1.9	Y82/N	V56/N	S81/OG	HOH/O		Rossmann-like	Methyltransf_5_1st
1N62	C	FAD	0.172	1.09	L167/N	HOH/O	L167/O	HOH/O	HOH/O	FAD-binding domain-like	FAD_binding_5
1N71	A	COA	0.245	1.8		HOH/O	E141/O		HOH/O	Nat/Ivy	Acetyltransf_10
1NN5	A	ANP	0.215	1.5	HOH/O	HOH/O	K182/O	HOH/O	HOH/O	P-loop domains-like	Thymidylate_kin
1NP7	B	FAD	0.233	1.9	N395/ND2			HOH/O	HOH/O	NO_X_NAME	FAD_binding_7
1NV8	A	SAM	0.253	2.2	F180/N			HOH/O		Rossmann-like	Methyltransf_11_2
1NYR	A	ATP	0.313	2.8	V378/N		V378/O	E367/OE2		NO_X_NAME	tRNA-synt_2b
1O94	A	ADP	0.212	2	M470/N		M470/O	HOH/O	HOH/O	Rossmann-like	FAD_binding_3_1st
1O97	C	AMP	0.229	1.6	V64/N		V64/O	HOH/O	HOH/O	HUP domain-like	ETF
1OAA	D	FAD	0.222	1.25	I307/N	T289/N/T289/OG1	D306/OD2	HOH/O		Rossmann-like	ETF_alpha
1OAA	A	NAP	0.222	1.25	L71/N	HOH/O	D70/OD1	HOH/O	HOH/O	Rossmann-like	adh_short_C2_1
1ORR	A	NAD	0.229	1.5	I59/N	N33/N	D58/OD1	HOH/O	HOH/O	Rossmann-like	GDP_Man_Dehyd
1P0H	A	ACO	0.237	1.6	HOH/O		HOH/O	HOH/O	HOH/O	none	none
1P3D	B	ANP	0.194	1.7	HOH/O		HOH/O	N295/OD1	N295/ND2	P-loop domains-like	Mur_ligase_M
1P5Z	B	ADP	0.197	1.6	F242/N	HOH/O	E240/O	HOH/O	HOH/O	P-loop domains-like	dNK
1P91	A	SAM	0.296	2.8	E96/N		C94/O	HOH/O		Rossmann-like	Methyltransf_11_1
1PJ5	A	FAD	0.198	1.61	V174/N	Q36/N	V174/O	HOH/O	HOH/O	Rossmann-like	DAO_1st
1PL8	D	NAD	0.222	1.9				HOH/O	HOH/O	none	none
1PN0	B	FAD	0.18	1.7		K43/N	HOH/O		HOH/O	Rossmann-like	FAD_binding_3_3rd
1PS9	A	FAD	0.243	2.2	V448/N	A404/N	V448/O			Rossmann-like	Pyr_redox_2
1PS9	A	NAP	0.243	2.2	HOH/O	HOH/O			HOH/O	none	none
1PVG	A	ANP	0.241	1.8	HOH/O		N99/OD1	HOH/O	HOH/O	ATPase domain of HSP90 chaperone/DNA topoisomerase II/histidine kinase-like	HATPase_c_1
1QF9	A	ADP	0.244	1.7	HOH/O	HOH/O	R176/O	HOH/O	HOH/O	P-loop domains-like	AAA_33
1QHH	A	ATP	0.285	2.5		Q16/NE2				P-loop domains-like	UvrD-helicase
1QHX	A	ATP	0.238	2.5			K163/O			P-loop domains-like	CPT
1QR0	A	COA	0.278	1.9	HOH/O	N87/ND2	HOH/O	Y73/O		Bacillus chorismate mutase-like	KOG0945
1QSM	A	ACO	0.244	2.4						none	none
1R2J	A	FAD	0.263	2.1						none	none
1R30	A	SAM	0.3	3.4	V225/N		V225/O			TIM beta/alpha-barrel	Radical_SAM
1R6B	X	ADP	0.278	2.25	I189/N		I189/O	HOH/O	HOH/O	P-loop domains-like	Sigma54_activat
1R6D	A	NAD	0.216	1.35	I64/N	S38/N	D63/OD1		HOH/O	Rossmann-like	GDP_Man_Dehyd
1RJD	A	SAM	0.215	1.8	L176/N		D175/OD1	HOH/O	HOH/O	Rossmann-like	LCM
1RKX	D	NAD	0.266	1.8	I66/N		D65/OD1			Rossmann-like	GDP_Man_Dehyd
1RLZ	A	NAD	0.245	2.15	A343/N	T308/N	D342/OD1			Rossmann-like	DS
1RM6	E	FAD	0.173	1.6	L207/N	HOH/O	L207/O	HOH/O	HOH/O	FAD-binding domain-like	FAD_binding_5
1RSG	B	FAD	0.245	1.9	V223/N	A40/N	V223/O	G270/O		Rossmann-like	Amino_oxidase_1st
1RYI	A	FAD	0.214	1.8	V174/N	S35/N/S35/OG	V174/O	HOH/O	HOH/O	Rossmann-like	FAD_binding_3_1st
1S68	A	AMP	0.227	1.9	HOH/O			E34/O	I36/N	NO_X_NAME	RNA_ligase
1SAZ	A	ACP	0.267	2.5						none	none
1SBY	B	NAD	0.172	1.1	V64/N	HOH/O				Rossmann-like	adh_short_C2_1
1SEZ	B	FAD	0.293	2.9	V264/N	A44/N	V264/O			Rossmann-like	Amino_oxidase_1st
1SG6	A	NAD	0.25	1.7		HOH/O	F179/O	T139/O		Flavodoxin-like	DHQ_synthase_N
1SNY	A	NAP	0.284	1.75	L62/N	HOH/O	D61/OD2	HOH/O	HOH/O	Rossmann-like	adh_short_C2_1
1SVM	B	ATP	0.241	1.94	K550/N		R548/O	S430/O		P-loop domains-like	Polyoma_lg_T_C
1SXJ	E	ADP	0.306	2.85	S17/OG					P-loop domains-like	Sigma54_activat
1TF7	C	ATP	0.28	2.8						none	none
1TH8	A	ADP	0.253	2.4	HOH/O	HOH/O	D81/OD2	HOH/O	HOH/O	ATPase domain of HSP90 chaperone/DNA topoisomerase II/histidine kinase-like	HATPase_c_2
1TIQ	B	COA	0.241	1.9			N137/OD1			Nat/Ivy	Acetyltransf_10_6
1TLL	A	FAD	0.272	2.3						none	none
1TV8	B	SAM	0.241	2.2	M197/N		M197/O	HOH/O	HOH/O	TIM beta/alpha-barrel	Radical_SAM
1U0J	A	ADP	0.237	2.1		HOH/O		HOH/O	HOH/O	none	none
1U2Z	C	SAH	0.246	2.2	F460/N		S459/OG	HOH/O	HOH/O	Rossmann-like	DOT1
1U8V	A	FAD	0.212	1.6			HOH/O			none	none
1U8X	X	NAD	0.221	2.05	HOH/O		HOH/O			none	none
1UA4	A	AMP	0.205	1.9	V429/N	HOH/O	V429/O	E195/OE2		Rossmann-like	ADP_PFK_GK
1UJ2	A	ADP	0.217	1.8			D213/OD2	HOH/O	HOH/O	P-loop domains-like	PRK
1UWK	B	NAD	0.179	1.19	A244/N/S198/OG	S198/N/S198/OG	N243/OD1	L275/O	L275/N	Rossmann-like	Urocanase
1UXY	A	FAD	0.246	1.8	I173/N	HOH/O	I173/O	HOH/O	S116/OG	FAD-binding domain-like	FAD_binding_4
1V25	A	ANP	0.24	2.3	HOH/O			G323/O		Other Rossmann-like structures with the crossover	AMP-binding_2nd
1VE3	B	SAM	0.27	2.1	A94/N	I68/N	D93/OD1			Rossmann-like	Methyltransf_11
1VPT	A	SAM	0.25	1.8	V116/N		V116/O			Rossmann-like	PARP_regulatory
1W07	B	FAD	0.249	2	HOH/O					none	none
1W0H	A	AMP	0.202	1.59	HOH/O	HOH/O	HOH/O	HOH/O	HOH/O/HOH/O	none	none
1W1O	A	FAD	0.215	1.7	I235/N		I235/O	HOH/O	HOH/O	FAD-binding domain-like	FAD_binding_4
1W5S	A	ADP	0.286	2.4	HOH/O	R227/NH2		Y215/OH		Histone-like	KOG2227
1WWZ	B	ACO	0.236	1.75				HOH/O		none	none
1WZN	A	SAH	0.233	1.9	V97/N	L71/N	D96/OD1	HOH/O	HOH/O	Rossmann-like	Methyltransf_11_5
1X7D	A	NAD	0.19	1.6	HOH/O		HOH/O	HOH/O	HOH/O	none	none
1XDI	B	FAD	0.276	2.81	G117/N	C36/N	G117/O			Rossmann-like	Pyr_redox_2
1XDN	A	ATP	0.148	1.2	HOH/O	V88/N		E86/O		NO_X_NAME	RNA_ligase
1XDP	B	ATP	0.274	2.5	HOH/O		HOH/O			none	none
1XG5	B	NAP	0.206	1.53	L71/N		D70/OD1	HOH/O		Rossmann-like	adh_short_C2
1XQS	C	AMP	0.296	2.9						none	none
1Y0P	A	FAD	0.184	1.5	G278/N	K157/N	G278/O			Rossmann-like	FAD_binding_3_1st
1Y56	A	ATP	0.226	2.86	A181/N	HOH/O	A181/O		E136/N	Rossmann-like	FAD_binding_3_1st
1Y56	B	FAD	0.226	2.86	V172/N	K36/N	V172/O			Rossmann-like	DAO_1st
1Y8Q	B	ATP	0.248	2.25	I96/N	N118/ND2	S95/OG	HOH/O		Rossmann-like	ThiF_1
1YF3	A	SAH	0.27	2.29	F157/N	I51/N	H156/NE2	HOH/O		Rossmann-like	MethyltransfD12
1YOA	A	FAD	0.228	1.9			HOH/O			none	none
1YQT	A	ADP	0.225	1.9	HOH/O	HOH/O	HOH/O		HOH/O	none	none
1Z0S	B	ATP	0.231	1.7						none	none
1Z2I	A	NAD	0.265	2.2		HOH/O				none	none
1Z2N	X	ADP	0.205	1.2	I171/N		H169/O		K136/NZ	NO_X_NAME	Ins134_P3_kin_C
1Z45	A	NAD	0.245	1.85	L70/N	N43/N	D69/OD1	N110/OD1	N110/ND2/HOH/O	Rossmann-like	GDP_Man_Dehyd
1Z6T	B	ADP	0.244	2.21	V127/N		V127/O		HOH/O	P-loop domains-like	NB-ARC_1st
1ZAR	A	ADP	0.218	1.75	I182/N		E180/O	M179/SD	HOH/O	NO_X_NAME	RIO1
1ZH8	B	NAP	0.237	2.5		R41/N				Rossmann-like	GFO_IDH_MocA
1ZK4	A	NAP	0.176	1	S63/N		D62/OD2/D62/OD1	HOH/O	HOH/O	Rossmann-like	adh_short_C2
1ZR6	A	FAD	0.2	1.55	V195/N	HOH/O	V195/O	G106/O		FAD-binding domain-like	FAD_binding_4
1ZTH	C	ADP	0.262	1.89	I150/N		E148/O		HOH/O	NO_X_NAME	RIO1
2A14	A	SAH	0.197	1.7	V143/N		D142/OD1	HOH/O	HOH/O	Rossmann-like	NNMT_PNMT_TEMT
2A2C	A	ADP	0.201	1.65	N83/ND2		HOH/O	HOH/O	HOH/O	NO_X_NAME	GHMP_kinases_N
2A5Y	B	ATP	0.277	2.6			Y131/O	HOH/O		P-loop domains-like	NB-ARC_1st
2AOT	B	SAH	0.256	1.9	S120/N		HOH/O		HOH/O	Rossmann-like	Methyltransf_11_3
2AZN	A	NAP	0.253	2.7				V134/O	V134/N	Other Rossmann-like structures with the crossover	RibD_C
2B3T	A	SAH	0.303	3.1	W168/N	R141/N	D167/OD2			Rossmann-like	Methyltransf_11_2
2B69	A	NAD	0.162	1.21	V61/N	N36/N	D60/OD1	T94/OG1	HOH/O	Rossmann-like	GDP_Man_Dehyd_1
2B9E	A	SAM	0.222	1.65	F286/N		D285/OD1	HOH/O	HOH/O	Rossmann-like	Methyltr_RsmB-F_1
2B9W	A	FAD	0.19	1.95	HOH/O	R38/N	HOH/O		HOH/O	none	none
2BB3	A	SAH	0.274	2.27	L165/N		L165/O		HOH/O	Tetrapyrrole methylase C-terminal domain-like	F_UNCLASSIFIED
2BD0	C	NAP	0.213	1.7	I67/N		D66/OD1	T116/OG1		Rossmann-like	adh_short_C2_1
2BRY	B	FAD	0.222	1.45	F181/N	K115/N	F181/O	HOH/O	HOH/O	none	none
2BVF	B	FAD	0.208	1.92	V195/N		V195/O	G107/O		FAD-binding domain-like	FAD_binding_4
2C0C	A	NAP	0.216	1.45	HOH/O	HOH/O	HOH/O	HOH/O		none	none
2C2A	A	ADP	0.275	1.9	HOH/O	HOH/O	D411/OD1	HOH/O	HOH/O	ATPase domain of HSP90 chaperone/DNA topoisomerase II/histidine kinase-like	HATPase_c
2C31	B	ADP	0.175	1.73	I326/N	I307/N	HOH/O			Rossmann-like	TPP_enzyme_M
2C43	A	COA	0.219	1.93		N118/ND2	G198/O	K99/O	HOH/O	Bacillus chorismate mutase-like	KOG0945
2C5A	A	NAD	0.14	1.4	L79/N	W59/N	D78/OD1	HOH/O	HOH/O	Rossmann-like	GDP_Man_Dehyd
2C5S	A	AMP	0.278	2.5	F209/N		F209/O			HUP domain-like	tRNA_Me_trans_1st
2C9O	B	ADP	0.257	2.2	V40/N		V40/O	Y366/OH		P-loop domains-like	TIP49_1st
2CDC	C	NAP	0.239	1.5	HOH/O					none	none
2CDU	A	ADP	0.223	1.8	V214/N		V214/O	HOH/O	HOH/O	Rossmann-like	Pyr_redox_2_1
2CDU	A	FAD	0.223	1.8	V81/N	M33/N	V81/O	HOH/O		Rossmann-like	Pyr_redox_2
2CE7	A	ADP	0.269	2.44	G164/N		G164/O			P-loop domains-like	Sigma54_activat
2CFM	A	AMP	0.231	1.8	K403/NZ		E247/OE1	I248/O	Y250/N	NO_X_NAME	DNA_ligase_A_M
2CHG	C	ANP	0.256	2.1	V20/N	HOH/O	V20/O	T49/O		P-loop domains-like	Sigma54_activat
2CJA	A	ATP	0.233	2.2	V348/N		V348/O	E338/OE2	HOH/O	NO_X_NAME	tRNA-synt_2b
2CUL	A	FAD	0.199	1.65	A91/N	Q34/N	A91/O	HOH/O	HOH/O	Rossmann-like	FAD_binding_3_1st
2CY2	A	ACO	0.227	2	HOH/O			K135/O/HOH/O		Nat/Ivy	Acetyltransf_10_5
2CYE	C	COA	0.242	1.9	HOH/O	HOH/O				none	none
2D0O	A	ADP	0.232	2	HOH/O	HOH/O	HOH/O		HOH/O	none	none
2D1C	B	NAP	0.238	1.8	N293/N	HOH/O	N293/O	H280/NE2		Other Rossmann-like structures with the crossover	Iso_dh
2DCL	A	AMP	0.29	2.28	V77/N		V77/O			Alpha-beta plaits	DUF190
2DPM	A	SAM	0.284	1.8	F178/N		D177/OD1			Rossmann-like	MethyltransfD12
2DVM	D	NAD	0.207	1.6					HOH/O	none	none
2E0N	B	SAH	0.266	2	V205/N		V205/O	P14/O		Tetrapyrrole methylase C-terminal domain-like	F_UNCLASSIFIED
2E1M	A	FAD	0.308	2.8	M354/N	A89/N	M354/O			Rossmann-like	Amino_oxidase_1st
2E5Y	A	ATP	0.25	1.92	D89/N	HOH/O	D89/O	HOH/O	HOH/O	Long alpha-hairpin	ATP-synt_DE
2EGV	A	SAM	0.245	1.45	L208/N		L208/O	Y211/O	L213/N	NO_X_NAME	Methyltrans_RNA_C
2EIS	B	COA	0.239	2.1				HOH/O		none	none
2F1K	C	NAP	0.222	1.55						none	none
2F69	A	SAH	0.174	1.3	HOH/O	HOH/O	E356/OE2	H297/O	H297/N	beta-clip	SET
2F6R	A	ACO	0.211	1.7			HOH/O			none	none
2F8L	A	SAM	0.211	2.2	G181/N	V155/N	D180/OD1	HOH/O		Rossmann-like	N6_Mtase
2FG9	A	FAD	0.245	2.2			S94/OG			cradle loop barrel	Pyridox_ox_2
2FIW	A	ACO	0.263	2.35			HOH/O	M2/SD	HOH/O	Nat/Ivy	Acetyltransf_10_1
2FK8	A	SAM	0.239	2	W132/N		E133/OE2	HOH/O	HOH/O	Rossmann-like	CMAS
2FNA	B	ADP	0.226	2	F15/N	K8/NZ	F15/O	HOH/O	HOH/O	P-loop domains-like	ATPase_2
2FT0	A	ACO	0.223	1.66	HOH/O		HOH/O	HOH/O		none	none
2G1U	A	AMP	0.175	1.5	A59/N	K38/N	D58/OD1	HOH/O		Rossmann-like	TrkA_N
2G8Y	B	NAD	0.186	2.15				HOH/O	HOH/O	none	none
2GAG	A	NAD	0.23	1.85	V205/N	E159/N	V205/O	HOH/O	HOH/O	Rossmann-like	FAD_binding_3_1st
2GAG	B	FAD	0.23	1.85	V197/N	K54/N	V197/O	HOH/O	HOH/O	Rossmann-like	FAD_binding_3_1st
2GB4	B	SAH	0.193	1.25	I130/N	I86/N	S129/OG		HOH/O	Rossmann-like	TPMT
2GF3	A	FAD	0.195	1.3	V173/N	A34/N	V173/O		HOH/O	Rossmann-like	DAO_1st
2GJ3	B	FAD	0.186	1.04	HOH/O	HOH/O	HOH/O		HOH/O	none	none
2GKS	A	ADP	0.24	2.31			T522/O/L525/O			P-loop domains-like	APS_kinase_1
2GM3	F	AMP	0.261	2.46	V53/N		V53/O			HUP domain-like	Usp
2GMH	B	FAD	0.254	2.5	A167/N	K72/N	A167/O			Rossmann-like	FAD_binding_3_1st
2GQT	A	FAD	0.209	1.3	V161/N	HOH/O	V161/O	HOH/O	HOH/O	FAD-binding domain-like	FAD_binding_4
2GRU	B	NAD	0.223	2.15			HOH/O	T128/O		Flavodoxin-like	DHQ_synthase_N
2GV8	B	FAD	0.259	2.1	V138/N	R39/N	V138/O		HOH/O	Rossmann-like	FMO-like_1st
2GXQ	A	AMP	0.168	1.2	HOH/O		T23/O		Q28/NE2	P-loop domains-like	DEAD
2H00	A	SAH	0.274	2	HOH/O		T127/O			Rossmann-like	Methyltransf_10
2H23	B	SAH	0.288	2.45	HOH/O			H243/O	H243/N	beta-clip	SET_5
2H88	A	FAD	0.206	1.74	A178/N	K49/N	A178/O	D232/OD2	HOH/O	Rossmann-like	FAD_binding_3_1st
2HA8	B	SAH	0.209	1.6	I149/N		I149/O		L158/N	NO_X_NAME	SpoU_methylase
2HMA	A	SAM	0.217	2.41	M38/N		M38/O			HUP domain-like	NAD_synthase
2HQ9	A	FAD	0.243	1.95						none	none
2HTI	A	FAD	0.262	2.5						none	none
2I0Z	A	FAD	0.248	1.84	V133/N	K33/N	V133/O	D176/OD2	HOH/O	Rossmann-like	FAD_binding_3_1st
2I79	B	ACO	0.251	2.1						none	none
2IGT	B	SAM	0.192	1.89	A191/N	A162/N	D190/OD1			Rossmann-like	Methyltransf_11_1
2IID	B	FAD	0.21	1.8	V261/N	A64/N	V261/O	HOH/O	HOH/O	Rossmann-like	Amino_oxidase_1st
2IO8	B	ADP	0.236	2.1	W571/N	HOH/O	Q569/O		K533/NZ	NO_X_NAME	GSP_synth_1st
2IPI	A	FAD	0.242	1.65	V203/N		V203/O	S67/OG	S67/OG	FAD-binding domain-like	FAD_binding_4
2IVD	B	FAD	0.283	2.3	V251/N	S40/N	V251/O			Rossmann-like	Amino_oxidase_1st
2IVN	A	ANP	0.224	1.65	N257/ND2		E176/OE1	HOH/O	HOH/O	Ribonuclease H-like	Peptidase_M22_C
2IW3	A	ADP	0.242	2.4	S82/OG		HOH/O	I41/O	N702/ND2/H43/N	Repetitive alpha hairpins	KOG0213
2IXA	A	NAD	0.22	2.3	HOH/O		N80/O			Rossmann-like	GFO_IDH_MocA
2IYV	A	ADP	0.178	1.35		HOH/O	R153/O	HOH/O	HOH/O	P-loop domains-like	SKI
2J4J	E	ACP	0.242	2.1	Y145/N		Y145/O			Other Rossmann-like structures with the crossover	AA_kinase
2J91	B	AMP	0.199	1.8				HOH/O		none	none
2J9L	E	ATP	0.295	2.3	T596/N		T596/O	G619/O		NO_X_NAME	IMPDH_2nd_1
2JAE	B	FAD	0.182	1.25	V261/N	A43/N	V261/O	HOH/O	HOH/O	Rossmann-like	Amino_oxidase_1st
2JCB	A	ADP	0.238	1.6		HOH/O	HOH/O	HOH/O		none	none
2JDI	B	ANP	0.22	1.9			Q430/O	HOH/O		NO_X_NAME	ATP-synt_ab_C
2JDI	D	ANP	0.22	1.9	HOH/O	HOH/O	HOH/O	HOH/O	HOH/O	none	none
2JHF	A	NAD	0.152	1			HOH/O/HOH/O	HOH/O/HOH/O	HOH/O	none	none
2JHP	A	SAH	0.289	2.5	G397/N		N396/OD1	N417/OD1	N417/ND2	Rossmann-like	Orbi_VP4_3rd
2JJQ	A	SAH	0.228	1.8	D326/N	S300/N	D326/OD1	HOH/O		Rossmann-like	Methyltransf_11_2
2KMX	A	ATP				H1086/ND1	E1081/OE2			NO_X_NAME	P-type_ATPase_Cu-like
2NV4	B	SAM	0.25	2.2	K59/N		D58/OD1	S116/OG	L113/N	cradle loop barrel	UPF0066
2O0J	A	ADP	0.244	1.8		HOH/O	Q138/O		Q143/NE2	P-loop domains-like	Terminase_6
2O23	B	NAD	0.154	1.2	V65/N		D64/OD1		HOH/O	Rossmann-like	adh_short_C2
2O7S	A	NAP	0.233	1.78						none	none
2O8B	B	ADP	0.281	2.75	I1109/N		I1109/O			P-loop domains-like	MutS_V
2OB0	B	ACO	0.204	1.8	HOH/O			HOH/O		none	none
2OJW	B	ADP	0.212	2.05	S257/OG		S257/OG	HOH/O	HOH/O	Glutamine synthetase-like	Gln-synt_C
2OLN	A	FAD	0.149	1.15	V176/N	R35/N	V176/O	HOH/O	R35/NH1	Rossmann-like	DAO_1st
2OLR	A	ATP	0.198	1.6		HOH/O	T455/OG1	I450/O		P-loop domains-like	PEPCK_ATP_C
2OZG	A	COA	0.215	2						none	none
2P09	A	ATP	0.195	1.65	M45/N	HOH/O	M45/O	HOH/O	G63/N	none	none
2P0A	A	ANP	0.218	1.9	I287/N	HOH/O	A285/O	E284/OE2	K248/NZ	NO_X_NAME	RimK
2P0W	A	ACO	0.228	1.9						none	none
2P35	A	SAH	0.214	1.95	L84/N	S62/N	D83/OD1	HOH/O		Rossmann-like	Methyltransf_11_3
2PAN	B	FAD	0.253	2.7	A322/N	I303/N	D321/OD2			Rossmann-like	TPP_enzyme_M
2PEZ	B	DAT	0.22	1.4				C207/O		P-loop domains-like	APS_kinase_1
2PGN	B	FAD	0.176	1.2	A322/N	T303/N	D321/OD1	HOH/O		Rossmann-like	TPP_enzyme_M
2PML	X	ANP	0.327	2.6	M120/N		E118/O			NO_X_NAME	Pkinase_Tyr
2PQ8	A	COA	0.231	1.45		HOH/O		HOH/O	HOH/O	none	none
2PR1	B	COA	0.255	3.2						none	none
2PV7	B	NAD	0.194	2	W135/NE1		HOH/O		HOH/O	Rossmann-like	F420_oxidored
2PXX	A	SAH	0.226	1.3	V114/N	Y89/N	D113/OD1		HOH/O	none	none
2PYW	B	ADP	0.197	1.9	L119/N	HOH/O	R117/O		HOH/O	NO_X_NAME	Fructosamin_kin
2PZM	B	NAD	0.221	2	V54/N		S53/OG	T91/OG1	HOH/O	Rossmann-like	GDP_Man_Dehyd
2Q14	G	ADP	0.252	2.2	HOH/O					none	none
2Q46	B	NAP	0.267	1.8	I57/N	HOH/O	D56/OD2		HOH/O	Rossmann-like	NAD_binding_10
2Q7D	B	ANP	0.236	1.6	I191/N		N189/O		K157/NZ	NO_X_NAME	Ins134_P3_kin_C
2QBU	B	SAH	0.27	2.1						none	none
2QCU	A	FAD	0.24	1.75	A172/N	A34/N		HOH/O		Rossmann-like	FAD_binding_3_1st
2QQ0	B	ADP	0.217	1.5	V139/N		V139/O	HOH/O	HOH/O	Glucocorticoid receptor-like	TK_C
2QZS	A	ADP	0.228	2.2	H356/N	HOH/O	G354/O	HOH/O	HOH/O	Other Rossmann-like structures with the crossover	Glycos_transf_1
2R0C	A	FAD	0.241	1.8	L138/N	Q37/N	L138/O		HOH/O	Rossmann-like	FAD_binding_3_3rd
2R85	B	AMP	0.186	1.7	V176/N	HOH/O	E174/O		K132/NZ	NO_X_NAME	DUF1297
2RGH	A	FAD	0.253	2.3	A197/N	M49/N	A197/O	HOH/O	HOH/O	Rossmann-like	FAD_binding_3_1st
2RIO	A	ADP	0.266	2.4	C91/N		E89/O			NO_X_NAME	Pkinase_Tyr
2UV4	A	AMP	0.207	1.33	A205/N	HOH/O	A205/O	A227/O		NO_X_NAME	IMPDH_2nd_1
2UYT	A	ADP	0.209	1.55	HOH/O			HOH/O	HOH/O	none	none
2V1U	A	ADP	0.297	3.1			P34/O	Y213/OH		P-loop domains-like	AAA
2V3A	A	FAD	0.202	2.4	V83/N	A37/N	V83/O	HOH/O	HOH/O	Rossmann-like	Pyr_redox_2
2V5Z	A	FAD	0.227	1.6	V235/N	A35/N	V235/O	HOH/O	HOH/O	Rossmann-like	Amino_oxidase_1st
2V8Q	E	AMP	0.237	2.1	L276/N		L276/O	R298/O	R298/NH1	NO_X_NAME	IMPDH_2nd_1
2VDW	E	SAH	0.265	2.7	N550/ND2		L549/O		R655/NH2	Rossmann-like	Methyltransf_11_3
2VFR	A	FAD	0.165	1.1	V169/N		V169/O	HOH/O	HOH/O	FAD-binding domain-like	FAD_binding_4
2VHJ	B	ADP	0.237	1.8					S292/OG	P-loop domains-like	NTPase_P4
2VOS	A	ADP	0.192	2	HOH/O		HOH/O	N303/OD1	N303/ND2	P-loop domains-like	Mur_ligase_M
2VOU	B	FAD	0.222	2.6	L120/N	R36/N	L120/O			Rossmann-like	FAD_binding_3_3rd_1
2VVM	A	FAD	0.205	1.85	V279/N	A70/N	V279/O	HOH/O		Rossmann-like	Amino_oxidase_1st
2WDS	A	COA	0.205	1.35		HOH/O		G81/O	HOH/O	Bacillus chorismate mutase-like	ACPS_1
2WK1	A	SAH	0.163	1.4	F178/N	S123/N	HOH/O	S202/OG		Rossmann-like	TylF
2WM3	A	NAP	0.197	1.85	Q59/N	HOH/O	D58/OD1	HOH/O/HOH/O	HOH/O	Rossmann-like	NmrA
2WPX	B	ACO	0.253	2.31			HOH/O			none	none
2WZB	A	ADP	0.186	1.47						none	none
2X0Q	A	ATP	0.221	1.96	HOH/O	HOH/O	HOH/O	HOH/O		none	none
2X3J	A	ATP	0.231	2	N509/ND2	HOH/O	HOH/O	HOH/O		NO_X_NAME	IucA_IucC
2X3N	A	FAD	0.22	1.75	HOH/O	Q36/N		HOH/O		Rossmann-like	FAD_binding_3_1st
2XDO	C	FAD	0.23	2.09	L139/N	R47/N	L139/O		HOH/O	Rossmann-like	FAD_binding_3_3rd_1
2XVM	B	SAH	0.23	1.48	L87/N	K60/N	D86/OD1	HOH/O	HOH/O	Rossmann-like	Methyltransf_11_3
2XYQ	A	SAH	0.227	2	C115/N	L100/N		HOH/O		Rossmann-like	NSP13
2XZO	A	ADP	0.233	2.39			D470/O		Q475/NE2	P-loop domains-like	AAA_11
2Y27	B	ATP	0.194	1.6	HOH/O	A214/N	D235/OD1	I236/O	HOH/O	Other Rossmann-like structures with the crossover	AMP-binding_2nd
2Y5D	B	NAP	0.193	1.4	HOH/O					none	none
2YB1	A	AMP	0.207	1.9						none	none
2YQZ	A	SAM	0.235	1.8	A95/N	A69/N	D94/OD1			Rossmann-like	Methyltransf_11
2YUT	A	NAP	0.224	2.2	L51/N	HOH/O	D50/OD1	HOH/O	HOH/O	Rossmann-like	adh_short_C2_1
2YWL	B	FAD	0.214	1.6	V78/N	G32/N	V78/O	HOH/O	HOH/O	Rossmann-like	FAD_binding_3_1st
2YYY	B	NAP	0.198	1.85	N97/ND2/HOH/O		HOH/O			Rossmann-like	Gp_dh_N_2
2YZQ	A	SAM	0.243	1.63	I232/N	HOH/O	I232/O/HOH/O	Q254/O	Q254/NE2	NO_X_NAME	IMPDH_2nd_1
2Z08	A	ATP	0.245	1.55	A38/N/H37/ND1	HOH/O	A38/O	HOH/O		HUP domain-like	Usp
2Z6R	A	SAH	0.206	1.5	A209/N		A209/O	L10/O	HOH/O	Tetrapyrrole methylase C-terminal domain-like	PTZ00175
2ZB4	A	NAP	0.244	1.63	HOH/O	HOH/O	HOH/O	HOH/O		none	none
2ZE6	A	AMP	0.264	2.1		D173/N	S45/O	D33/OD1/D33/OD2	HOH/O	P-loop domains-like	IPT
2ZFN	A	ACO	0.229	1.9						none	none
2ZFU	A	SAH	0.231	2	M347/N		D346/OD1	HOH/O	HOH/O	Rossmann-like	Methyltransf_8
2ZPA	B	ACO	0.273	2.35						none	none
2ZUE	A	ANP	0.253	2	V418/N	Y415/OH	HOH/O/V418/O	HOH/O		HUP domain-like	tRNA-synt_1d
2ZVB	A	SAH	0.235	2	A215/N		A215/O	P11/O	HOH/O/HOH/O	Tetrapyrrole methylase C-terminal domain-like	TP_methylase_C
2ZW5	A	COA	0.287	2.4						none	none
2ZWA	A	SAH	0.211	1.7	L197/N		D196/OD1	HOH/O	HOH/O	Rossmann-like	LCM
2ZXI	C	FAD	0.248	2.3	V126/N		V126/O			Rossmann-like	FAD_binding_3_1st
3A27	A	SAM	0.255	2.01	N155/N	K128/N	D154/OD1	HOH/O	HOH/O	Rossmann-like	Methyltransf_11_2
3A4M	A	ADP	0.252	1.79	HOH/O			HOH/O	HOH/O	none	none
3A8T	A	ATP	0.235	2.37			T74/O	D62/OD2	I222/N	P-loop domains-like	IPT
3A99	A	ANP	0.206	1.6		HOH/O	E121/O		HOH/O	NO_X_NAME	Pkinase_Tyr
3AB8	A	ATP	0.218	1.7	V36/N	HOH/O/HOH/O	V36/O	HOH/O		HUP domain-like	Usp
3ABI	A	NAD	0.235	2.44	A49/N	V30/N	D48/OD2			Rossmann-like	Sacchrp_dh_NADP
3AFN	A	NAP	0.209	1.63	L66/N		D65/OD1	HOH/O	HOH/O	Rossmann-like	adh_short_C2
3AJE	A	ANP	0.238	1.8	HOH/O		T118/OG1	HOH/O	HOH/O	NO_X_NAME	Sua5_yciO_yrdC
3ALJ	A	FAD	0.207	1.48	A130/N	K42/N	A130/O	HOH/O	HOH/O	Rossmann-like	FAD_binding_3_1st
3AR4	A	ATP	0.281	2.15		HOH/O	E442/OE2			NO_X_NAME	Cation_ATPase
3AUY	B	ADP	0.296	2.7	K64/N		I62/O			P-loop domains-like	SMC_N_1
3AXB	A	FAD	0.205	1.92	V184/N	A35/N	V184/O	HOH/O	HOH/O	Rossmann-like	DAO_1st
3AYJ	B	FAD	0.131	1.1	V374/N	A95/N	V374/O	HOH/O		Rossmann-like	Amino_oxidase_1st
3C1M	A	ANP	0.246	2.3	Y236/N		Y236/O	HOH/O		Other Rossmann-like structures with the crossover	AA_kinase
3C4A	A	FAD	0.262	2.3	L121/N		L121/O	N142/OD1	N142/OD1	Rossmann-like	FAD_binding_3_1st
3C4N	B	ADP	0.245	2.4	A195/N	E69/N	A195/O	HOH/O		none	none
3C7A	A	NAD	0.279	2.1		HOH/O				none	none
3C96	A	FAD	0.197	1.9	V132/N	S36/N/S36/OG	V132/O	HOH/O		Rossmann-like	FAD_binding_3_1st
3C9U	B	ADP	0.219	1.48			Y101/OH	N119/O		Bacillus chorismate mutase-like	AIRS
3CIN	A	NAD	0.194	1.7			V87/O	S91/OG		Rossmann-like	NAD_binding_5
3CIS	D	ATP	0.268	2.9	A43/N		A43/O			HUP domain-like	Usp
3CR3	B	ADP	0.263	2.1	HOH/O		G115/O		HOH/O	NO_X_NAME	Dak2
3CW9	A	AMP	0.209	2	HOH/O		N302/OD1	I303/O	G281/N	Other Rossmann-like structures with the crossover	AMP-binding_2nd
3CWQ	A	ADP	0.282	2.47	Y160/N		K158/O			P-loop domains-like	AAA_31
3D1C	A	FAD	0.225	2.4	V110/N	K35/N	V110/O	HOH/O		Rossmann-like	FAD_binding_3_1st
3D2F	A	ATP	0.244	2.3		R346/NH1			HOH/O	Ribonuclease H-like	FtsA
3D2M	A	COA	0.28	2.21	HOH/O					none	none
3D36	B	ADP	0.215	2.03	HOH/O	HOH/O	D352/OD2	HOH/O	HOH/O	ATPase domain of HSP90 chaperone/DNA topoisomerase II/histidine kinase-like	HATPase_c
3D8B	A	ADP	0.237	2	A404/N	HOH/O	A404/O	T445/O		P-loop domains-like	Sigma54_activat
3DCM	X	SAM	0.235	2	I161/N		I161/O	N168/O		NO_X_NAME	Methyltrn_RNA_4
3DDD	A	COA	0.221	2.25		HOH/O		HOH/O	HOH/O	none	none
3DDJ	A	AMP	0.206	1.8	Q148/N	HOH/O	Q148/O	R170/O	HOH/O	NO_X_NAME	IMPDH_2nd_1
3DH0	A	SAM	0.296	2.72			E97/O	E97/OE2	K6/NZ	Rossmann-like	Methyltransf_11_1
3DJE	A	FAD	0.197	1.6	V187/N		V187/O	HOH/O	HOH/O	Rossmann-like	DAO_1st
3DJL	A	FAD	0.179	1.7	HOH/O	N429/ND2	HOH/O			Bromodomain-like	Acyl-CoA_dh_1
3DK9	A	FAD	0.152	0.95	A130/N	S51/N	A130/O	HOH/O	HOH/O	Rossmann-like	Pyr_redox_2
3DLC	A	SAM	0.138	1.15	V101/N	F73/N	D100/OD1	HOH/O	HOH/O	Rossmann-like	Methyltransf_11
3DME	A	FAD	0.217	1.7	L173/N	A35/N	L173/O	HOH/O	HOH/O	Rossmann-like	FAD_binding_3_1st
3DMG	A	SAH	0.22	1.55	V289/N	D263/N	D288/OD1	HOH/O	HOH/O	Rossmann-like	Methyltransf_11_2
3DOU	A	SAM	0.195	1.45	I84/N	L68/N	D83/OD1	HOH/O	HOH/O	Rossmann-like	FtsJ
3DTT	A	NAP	0.199	1.7	HOH/O				HOH/O	none	none
3DUW	B	SAH	0.234	1.2	A119/N	A91/N	HOH/O	HOH/O	HOH/O	Rossmann-like	Methyltransf_11_4
3DXY	A	SAM	0.185	1.5	A122/N			HOH/O	HOH/O	Rossmann-like	Methyltransf_4
3DZV	A	ADP	0.204	2.57						none	none
3e+18	B	NAD	0.237	1.95	HOH/O					none	none
3e+23	A	SAM	0.183	1.6	F94/N	G73/N	HOH/O	HOH/O		Rossmann-like	Methyltransf_11_3
3E2Q	A	FAD	0.228	1.75			T457/O	HOH/O	HOH/O	TIM beta/alpha-barrel	Pro_dh
3E8S	A	SAH	0.176	2.1	Y102/N	G81/N	HOH/O	HOH/O	HOH/O	Rossmann-like	Methyltransf_11_3
3EA0	A	ATP	0.252	2.2	D205/N	N177/ND2	P203/O	N177/OD1		P-loop domains-like	AAA_31
3EC6	A	FAD	0.227	1.6		HOH/O				none	none
3ECC	A	ADP	0.294	2.7			H54/O			P-loop domains-like	Bac_DnaA_N
3EHG	A	ATP	0.215	1.74	HOH/O	HOH/O	D320/OD2	HOH/O	K325/N	ATPase domain of HSP90 chaperone/DNA topoisomerase II/histidine kinase-like	HATPase_c
3EHH	B	ADP	0.232	2.1	HOH/O	K325/N	D320/OD2	HOH/O	HOH/O	ATPase domain of HSP90 chaperone/DNA topoisomerase II/histidine kinase-like	HATPase_c
3EPS	B	AMP	0.268	2.8			N377/O	E376/O	HOH/O	NO_X_NAME	AceK_C
3EPS	B	ATP	0.283	2.34	M419/N	K336/NZ	R417/O	E416/OE1		NO_X_NAME	AceK_C
3EWK	A	FAD	0.232	2.05						none	none
3EZ2	A	ADP	0.232	2.05	L346/N	HOH/O	P344/O	HOH/O	S121/OG	P-loop domains-like	AAA_31
3F5O	G	COA	0.237	1.7						none	none
3F8D	A	FAD	0.226	1.4	V92/N	E46/N	V92/O			Rossmann-like	Pyr_redox_2
3F8K	A	COA	0.221	1.84	HOH/O	K123/NZ			HOH/O	Nat/Ivy	Acetyltransf_10_6
3F9X	B	SAH	0.207	1.25	HOH/O	HOH/O		H299/O	H299/N	beta-clip	SET
3FBU	A	COA	0.224	1.8	HOH/O					none	none
3FCE	A	ATP	0.252	1.9	HOH/O	G270/N		T293/O	HOH/O	Other Rossmann-like structures with the crossover	AMP-binding_2nd
3FDX	A	ATP	0.209	1.58	V37/N	HOH/O	V37/O	HOH/O		HUP domain-like	Usp
3FKQ	A	ATP	0.218	2.1	Y331/N	N307/ND2	P329/O	N307/OD1	HOH/O	P-loop domains-like	AAA_31_1
3FRH	A	SAH	0.159	1.2	V158/N		D157/OD1	HOH/O	HOH/O	Rossmann-like	FmrO_C
3FS8	A	ACO	0.241	1.7			A199/O		HOH/O	Single-stranded left-handed beta-helix	Hexapep_2_1
3FWY	B	ADP	0.199	1.63	L237/N		P235/O	N211/OD1	N211/ND2	P-loop domains-like	AAA_31
3FWZ	B	AMP	0.202	1.79	A468/N	T448/N	N467/OD1	E494/OE2	HOH/O	Rossmann-like	TrkA_N
3FYH	A	ADP	0.227	1.9		HOH/O	HOH/O			none	none
3FZG	A	SAM	0.206	2	HOH/O	I138/N	HOH/O		Q188/NE2	Rossmann-like	FmrO_C
3G5S	A	FAD	0.178	1.05	V121/N	M32/N	V121/O	S138/OG	S138/N	Rossmann-like	FAD_binding_3_1st
3G5T	A	SAH	0.137	1.12	S98/N		HOH/O	HOH/O	HOH/O	Rossmann-like	Methyltransf_11_2
3G89	A	AMP	0.21	1.5		HOH/O			HOH/O/HOH/O	none	none
3G89	A	SAM	0.213	2	A139/N	A112/N	E140/OE1	HOH/O	HOH/O	Rossmann-like	GidB
3GDH	A	SAH	0.175	2.11	F748/N	I720/N	D747/OD1	HOH/O	HOH/O	Rossmann-like	Methyltransf_15
3GGD	A	SAH	0.175	2.11	G109/N	V85/N	D108/OD1			Rossmann-like	Methyltransf_11_5
3GNI	B	ATP	0.254	2.35	M150/N		S148/O			NO_X_NAME	Pkinase_Tyr
3GO6	B	ADP	0.203	1.98	HOH/O		HOH/O		HOH/O	none	none
3GON	A	ANP	0.207	1.9			HOH/O	HOH/O		none	none
3GQV	A	NAP	0.22	1.74	HOH/O	HOH/O	HOH/O	HOH/O		none	none
3GU3	B	SAH	0.212	2.3	A98/N	S72/N	D97/OD2			Rossmann-like	Methyltransf_11_1
3GWC	H	FAD	0.229	1.9		HOH/O				none	none
3H1Q	A	ATP	0.278	2.8			K191/O			Ribonuclease H-like	FtsA
3H2B	A	SAH	0.226	2	I150/N		HOH/O		HOH/O	Rossmann-like	Methyltransf_11_3
3H5N	B	ATP	0.256	1.9	I194/N	H215/N	I194/O	H215/O	HOH/O	Rossmann-like	ThiF_1
3HFW	A	ADP	0.185	1.92	HOH/O			S124/O		NO_X_NAME	ADP_ribosyl_GH
3HGM	A	ATP	0.251	1.9	V38/N	HOH/O	V38/O			HUP domain-like	Usp
3HRD	G	FAD	0.251	2.2	M169/N		M169/O	HOH/O		FAD-binding domain-like	FAD_binding_5
3HTX	A	SAH	0.288	3.1	I779/N		S778/OG			Rossmann-like	Methyltransf_11_6
3HZ6	A	ADP	0.193	1.65	HOH/O					none	none
3I33	A	ADP	0.199	1.3			HOH/O	HOH/O	R345/NH1	Ribonuclease H-like	MreB_Mbl_C
3I3L	A	FAD	0.261	2.2	V131/N	R34/N	V131/O	HOH/O		Rossmann-like	FAD_binding_3_1st
3IC9	C	FAD	0.233	2.15	A116/N	G36/N	A116/O	HOH/O	HOH/O	Rossmann-like	Pyr_redox_2
3IE7	A	ATP	0.239	1.6	HOH/O	HOH/O	HOH/O	E243/OE1	HOH/O	Rossmann-like	PfkB
3IEI	B	SAH	0.232	1.9	L172/N		D171/OD1	HOH/O	HOH/O	Rossmann-like	LCM
3IHG	C	FAD	0.255	2.49	L143/N	R36/N				Rossmann-like	FAD_binding_3_1st
3IHL	A	ADP	0.232	2.8	V247/N		H245/O			P-loop domains-like	CTP_synth_N
3IKH	D	ATP	0.24	1.88	HOH/O		HOH/O		HOH/O	none	none
3IO3	A	ADP	0.247	1.8	L312/N		P310/O	N268/OD1	N268/ND2	P-loop domains-like	AAA_31
3IQ0	A	ATP	0.255	1.79	HOH/O	HOH/O	HOH/O		HOH/O	none	none
3IV6	B	SAM	0.238	2.7	I96/N		D95/OD1		HOH/O	Rossmann-like	Methyltransf_11_5
3IWC	A	SMM	0.238	1.9				HOH/O		none	none
3J94	E	ATP	0.302	4.2	G548/O	I508/N				P-loop domains-like	TIP49_1st
3JQQ	F	FAD	0.308	2.2				HOH/O		none	none
3JS8	A	FAD	0.196	1.54	I207/N	HOH/O	I207/O	HOH/O	HOH/O	FAD-binding domain-like	FAD_binding_4
3JU8	B	NAD	0.196	1.82						none	none
3JYO	A	NAD	0.194	1	HOH/O	L159/N	HOH/O	HOH/O	HOH/O	Rossmann-like	Shikimate_DH
3K1J	B	ADP	0.235	2	I44/N		I44/O	T71/O/HOH/O		P-loop domains-like	Sigma54_activat
3KA7	A	FAD	0.223	1.8	V219/N	R31/N	V219/O	HOH/O		Rossmann-like	Amino_oxidase_1st
3KD6	B	AMP	0.237	1.88	W152/NE1			HOH/O	HOH/O	Rossmann-like	PfkB
3KEO	B	NAD	0.234	1.5			HOH/O		HOH/O	none	none
3KH5	A	ADP	0.294	2.1	V15/N	Q10/NE2	V15/O	R37/O		NO_X_NAME	IMPDH_2nd_1
3KH5	A	AMP	0.186	1.68	I234/N		I234/O	A256/O	HOH/O	NO_X_NAME	IMPDH_2nd_1
3KKZ	A	SAM	0.254	2.1	M105/N	F77/N	S104/OG	HOH/O		Rossmann-like	Methyltransf_11_1
3KLJ	A	FAD	0.254	2.1	A79/N		A79/O	HOH/O		Rossmann-like	Pyr_redox_2
3KQN	A	ADP	0.223	2.05						none	none
3L77	A	NJP	0.18	1.55		V60/N			HOH/O	Rossmann-like	adh_short_C2
3L8K	B	ADP	0.243	2.5	V109/N		V109/O			Rossmann-like	Pyr_redox_2
3L9W	A	AMP	0.234	1.75	A450/N	H430/N	D449/OD1			Rossmann-like	TrkA_N
3LBE	D	COA	0.188	1.7				T97/OG1		Thioesterase/thiol ester dehydrase-isomerase-like	4HBT
3LCC	A	SAH	0.177	1.8	V124/N	I96/N	D123/OD1		HOH/O	Rossmann-like	TPMT
3LCV	B	SAM	0.276	2	L183/N		D182/OD1			Rossmann-like	FmrO_C
3LFR	A	AMP	0.212	1.53	I74/N	HOH/O	I74/O	R96/O	HOH/O	NO_X_NAME	IMPDH_2nd_1
3LKM	A	AMP	0.224	1.6	L716/N	HOH/O	P714/O	E713/OE1	K645/NZ	NO_X_NAME	Alpha_kinase
3LL3	B	ADP	0.224	2	HOH/O		HOH/O	HOH/O		none	none
3LL5	C	ATP	0.238	1.99	Y169/N	G201/N	Y169/O			Other Rossmann-like structures with the crossover	AA_kinase
3LLK	C	FAD	0.271	2			W478/O		N485/ND2	Four-helical up-and-down bundle	KOG1731_2nd
3LLM	B	ADP	0.238	2.8						none	none
3LNB	A	COA	0.244	2.01				HOH/O/HOH/O	HOH/O	none	none
3LO8	A	FAD	0.155	1.05	HOH/O	HOH/O				none	none
3LOQ	B	AMP	0.225	2.32	V34/N		V34/O			HUP domain-like	Usp
3LOV	A	FAD	0.241	2.06	L256/N	A36/N	L256/O		Q288/NE2	Rossmann-like	Amino_oxidase_1st
3LRT	B	ADP	0.22	1.53						none	none
3LSJ	A	COA	0.276	2.3						none	none
3LZW	A	FAD	0.196	1.8	V90/N	S38/N	V90/O			Rossmann-like	Pyr_redox_2
3LZW	A	NAP	0.23	2.3	HOH/O	HOH/O				none	none
3M2T	A	NAD	0.238	1.85	HOH/O	S37/N	HOH/O			Rossmann-like	GFO_IDH_MocA
3M31	A	FAD	0.238	1.85			S228/O		HOH/O	NO_X_NAME	ERO1
3M6A	F	ADP	0.313	3.4	H323/N			Y492/OH		Histone-like	Lon
3M6W	A	SAM	0.191	1.3		HOH/O		HOH/O/HOH/O	HOH/O/HOH/O	none	none
3M84	A	AMP	0.183	1.7			D107/OD2	E141/O		Bacillus chorismate mutase-like	AIRS
3MB5	A	SAM	0.199	1.6	I154/N		D153/OD2		HOH/O	Rossmann-like	Methyltransf_11_4
3MFI	A	DTP	0.187	1.76		HOH/O		HOH/O	HOH/O	none	none
3MGD	B	ACO	0.228	1.9						none	none
3MKH	A	FAD	0.209	2			HOH/O			none	none
3MQG	D	ACO	0.217	1.43					HOH/O	none	none
3N3Y	B	FAD	0.223	2.31		HOH/O				none	none
3NBX	X	ADP	0.269	2.91	Y23/N		Y23/O			P-loop domains-like	Sigma54_activat
3ND1	A	SAH	0.22	1.5	V209/N		V209/O	T11/O	HOH/O/HOH/O	Other Rossmann-like structures with the crossover	TP_methylase_C_1,TP_methylase_N
3NDC	B	SAH	0.222	2	A193/N		A193/O	HOH/O/P10/O	HOH/O/HOH/O	Tetrapyrrole methylase C-terminal domain-like	TP_methylase_C
3NG7	X	FAD	0.204	1.95	V226/N	G32/N	V226/O	HOH/O	HOH/O	Rossmann-like	Amino_oxidase_1st
3NIX	C	FAD	0.264	2.6	V129/N	K36/N	V129/O			Rossmann-like	FAD_binding_3_1st
3NKS	A	FAD	0.232	1.9	V257/N	S35/N	V257/O		HOH/O	Rossmann-like	Amino_oxidase_1st
3NL6	C	ACP	0.271	2.61	I455/N					Rossmann-like	PfkB
3NLC	A	FAD	0.271	2.15	V233/N	R128/N	V233/O	T270/OG1	R128/NH1	Rossmann-like	FAD_binding_3_1st
3NUA	B	ADP	0.161	1.4	V85/N	HOH/O	K83/O	H70/ND1	D192/N	NO_X_NAME	SAICAR_synt
3NVZ	K	FAD	0.246	1.6	L404/N	HOH/O	L404/O	HOH/O	HOH/O	FAD-binding domain-like	FAD_binding_5
3NYC	A	FAD	0.16	1.06	A1171/N	R1033/N	A1171/O	HOH/O	HOH/O	Rossmann-like	DAO_1st
3NYQ	A	AMP	0.216	1.43	HOH/O	HOH/O		R283/O	S261/N	Other Rossmann-like structures with the crossover	AMP-binding_2nd
3NZT	A	AMP	0.196	2	S141/OG		HOH/O	HOH/O	HOH/O	Glutamine synthetase-like	Glu_cys_ligase
3O0F	A	AMP	0.192	1.94		HOH/O	S162/OG	G265/O	R161/NH1	TIM beta/alpha-barrel	PHP
3O6X	C	ADP	0.269	3.5						none	none
3O9Z	A	NAD	0.226	1.45	Q86/NE2					Rossmann-like	GFO_IDH_MocA
3OC4	A	FAD	0.251	2.6	V79/N	K33/N	V79/O	HOH/O	T109/OG1/HOH/O	Rossmann-like	Pyr_redox_2
3OFK	C	SAH	0.238	1.85	I99/N	V74/N	D98/OD1	HOH/O	HOH/O	Rossmann-like	Methyltransf_11_3
3OHR	A	ADP	0.186	1.66			HOH/O			none	none
3OKX	B	SAM	0.182	1.8	R80/N	HOH/O	H79/ND1	T137/OG1	L134/N	cradle loop barrel	UPF0066
3OND	B	NAD	0.159	1.17	HOH/O		HOH/O		N327/ND2	Rossmann-like	AdoHcyase_NAD
3ORH	A	SAH	0.236	1.86	W117/N	C91/N	E118/OE1	HOH/O		Rossmann-like	Methyltransf_11_2
3OU2	A	SAH	0.221	1.5	L99/N	G76/N	D98/OD1	HOH/O	HOH/O	Rossmann-like	Methyltransf_11_3
3OYZ	A	ACO	0.239	1.95			T16/O	L259/O	S17/OG	TIM beta/alpha-barrel	HpcH_HpaI
3OZ2	A	FAD	0.171	1.6	A124/N	K34/N	A124/O	E162/OE1	HOH/O/HOH/O	Rossmann-like	FAD_binding_3_1st
3P0K	A	FAD	0.234	1.47		HOH/O	M222/O	N226/OD1	HOH/O	Four-helical up-and-down bundle	Baculo_p33_C
3P2E	B	SAH	0.232	1.68	A87/N		E88/OE1	T109/OG1	HOH/O/L110/N	Rossmann-like	Methyltransf_11_2
3PEY	A	ADP	0.179	1.4	HOH/O	HOH/O	K114/O		Q119/NE2	P-loop domains-like	DEAD
3PFG	A	SAM	0.209	1.35	M102/N		D101/OD1	HOH/O	HOH/O	Rossmann-like	Methyltransf_11_5
3PFQ	A	ANP	0.244	4	V423/N		E421/O			NO_X_NAME	Pkinase_Tyr
3PL8	A	FAD	0.19	1.35	C283/N	I77/N	C283/O	HOH/O		Rossmann-like	GMC_oxred_N
3PM9	D	FAD	0.227	2.57	I216/N		I216/O	HOH/O	HOH/O	FAD-binding domain-like	FAD_binding_4
3PP9	C	ACO	0.222	1.6	HOH/O					none	none
3PVC	A	FAD	0.231	2.31	L435/N	A295/N	L435/O			Rossmann-like	DAO_1st
3PVZ	D	NAD	0.233	2.1	I95/N	I65/N	D94/OD1	HOH/O		Rossmann-like	Polysacc_synt_2_1
3PYF	A	ANP	0.249	1.7	L71/N	HOH/O		D109/OD1		NO_X_NAME	GHMP_kinases_N
3Q87	B	SAM	0.256	2	L70/N	L52/N	D69/OD1	HOH/O	HOH/O	Rossmann-like	Methyltransf_11_2
3QB8	B	COA	0.168	1.5					HOH/O	none	none
3QCP	A	FAD	0.245	2.3		Y428/OH	W373/O	N377/OD1	N380/ND2	Four-helical up-and-down bundle	Evr1_Alr
3QF7	B	ANP	0.191	1.9	R63/N	HOH/O	V61/O	D59/O	Y54/OH	P-loop domains-like	SMC_N_1
3QFT	A	FAD	0.227	1.4						none	none
3QJ4	A	FAD	0.26	2.5	V132/N	K35/N	V132/O	HOH/O		Rossmann-like	Amino_oxidase_1st
3QKT	D	ANP	0.244	1.9	V64/N	HOH/O	T62/O	E60/O	HOH/O	P-loop domains-like	SMC_N_1
3QVP	A	FAD	0.188	1.2	V250/N	S51/N	V250/O	HOH/O	HOH/O	Rossmann-like	GMC_oxred_N
3QVS	A	NAD	0.243	1.7	Y185/OH		T99/O	HOH/O	HOH/O	Rossmann-like	NAD_binding_5
3QXC	A	ATP	0.173	1.34	HOH/O/HOH/O	N175/ND2	HOH/O	N175/OD1		P-loop domains-like	AAA_26
3R1K	A	COA	0.224	1.95	HOH/O		E122/OE2			Nat/Ivy	Acetyltransf_1
3R9F	B	COA	0.199	1.2	HOH/O		HOH/O	HOH/O		none	none
3RC1	A	NAP	0.234	1.71			HOH/O	HOH/O	HOH/O	none	none
3RC3	A	ANP	0.203	2.08	HOH/O	HOH/O				none	none
3RFA	A	SAM	0.242	2.05	N312/N		N312/O			TIM beta/alpha-barrel	Radical_SAM
3RPE	B	FAD	0.117	1.1				T23/OG1		Flavodoxin-like	FMN_red
3RPZ	A	AMP	0.148	1.51	HOH/O	HOH/O				none	none
3RQ4	A	SAM	0.221	1.8	E230/N	HOH/O	C229/SG	H183/O	H183/N	beta-clip	SET
3RTA	A	ACO	0.192	1.95	R122/N		E124/O	R122/O	HOH/O	Rossmann-like	YjeF_N
3RUV	C	ANP	0.22	2.24						none	none
3S1S	A	SAH	0.268	2.35	V389/N			HOH/O/HOH/O	HOH/O	Rossmann-like	N6_Mtase
3S3T	C	ATP	0.221	1.9	V41/N	HOH/O	V41/O	HOH/O		HUP domain-like	Usp
3S5W	B	FAD	0.217	1.9	V130/N	K46/N	V130/O			Rossmann-like	K_oxygenase
3SFZ	A	ADP	0.298	3	V127/N		V127/O			P-loop domains-like	NB-ARC_1st
3SL2	A	ATP	0.234	1.61	HOH/O	HOH/O	D533/OD2	HOH/O	HOH/O	ATPase domain of HSP90 chaperone/DNA topoisomerase II/histidine kinase-like	HATPase_c
3SMT	A	SAM	0.259	2.04	HOH/O	HOH/O	HOH/O	H278/O	H278/N	beta-clip	SET_5
3SSO	D	SAH	0.176	1.89	Q253/N	I235/N	D252/OD1	HOH/O	HOH/O	Rossmann-like	Methyltransf_24
3SX2	B	NAD	0.159	1.5	V81/N	L43/N	D80/OD1			Rossmann-like	adh_short_C2
3SX6	A	FAD	0.22	1.8	A78/N	A35/N	A78/O	HOH/O	HOH/O	Rossmann-like	Amino_oxidase_1st,Pyr_redox_2_2
3T58	B	FAD	0.259	2.4			W481/O	N485/OD1	N488/ND2	Four-helical up-and-down bundle	Evr1_Alr
3T7A	A	ADP	0.206	1.7	M240/N	HOH/O	E238/O	E237/OE1	K187/NZ	NO_X_NAME	RimK
3TD7	A	FAD	0.253	2.21		HOH/O	Y114/O	N118/OD1	N121/ND2	Four-helical up-and-down bundle	Evr1_Alr
3THX	A	ADP	0.273	2.7	I651/N		I651/O			P-loop domains-like	MutS_V
3TJ7	D	AMP	0.245	2.1			HOH/O			none	none
3TM4	B	SAM	0.196	1.95	A277/N		D276/OD1		HOH/O	Rossmann-like	UPF0020
3TNJ	A	AMP	0.241	2	V40/N		V40/O	D42/OD2		HUP domain-like	Usp
3TOS	G	SAH	0.173	1.55	V167/N	T108/N	D166/OD1	HOH/O		Rossmann-like	TylF
3TTC	A	ADP	0.202	1.86			E296/O	HOH/O	HOH/O	NO_X_NAME	Sua5_yciO_yrdC
3TUI	C	ADP	0.303	2.9						none	none
3TUT	A	ATP	0.252	1.58	HOH/O		HOH/O	HOH/O	Q288/NE2	IF3-like	RTC
3UX8	A	ADP	0.245	2.1						none	none
3V97	A	SAH	0.234	2.2	V291/N	S263/N	D290/OD1	HOH/O	HOH/O	Rossmann-like	UPF0020
3VC1	A	SAH	0.194	1.82	M156/N		N155/OD1	HOH/O	HOH/O	Rossmann-like	CMAS
3VOT	A	ADP	0.241	1.8	I201/N	R275/NH2	Q199/O	E198/OE2	K151/NZ	NO_X_NAME	ATP-grasp
3VPB	A	ADP	0.235	1.8	I170/N	HOH/O	E168/O		K127/NZ	NO_X_NAME	RimK
3VRD	B	FAD	0.195	1.5	A77/N		A77/O	HOH/O	HOH/O	Rossmann-like	Pyr_redox_2
3VYW	B	SAM	0.255	2.49	A175/N	K134/N	D174/OD1	E202/OE2		Rossmann-like	Methyltransf_30
3W0O	A	ADP	0.212	1.5	A95/N	HOH/O	R93/O	HOH/O	HOH/O	NO_X_NAME	Fructosamin_kin
3WE0	A	FAD	0.254	1.9	V301/N	A76/N	V301/O			Rossmann-like	Amino_oxidase_1st
3WGT	A	FAD	0.23	1.88	V164/N	D37/N	V164/O	HOH/O	HOH/O	Rossmann-like	DAO_1st
3WJP	A	ANP	0.184	1.53						none	none
3WNZ	A	ADP	0.243	1.9	L229/N	HOH/O	E227/O	E226/OE1	K178/NZ	NO_X_NAME	ATP-grasp
3WS7	A	NAP	0.186	1.18	HOH/O	HOH/O		D69/OD1	HOH/O	Rossmann-like	NAD_binding_2,RNAse_Pc_like
3WT0	D	ATP	0.236	2		HOH/O				none	none
3WXY	B	COA	0.199	1.71	HOH/O		I267/O	HOH/O	HOH/O	Other Rossmann-like structures with the crossover	ACP_syn_III_C
3X01	B	AMP	0.279	2.15	V204/N		R202/O			NO_X_NAME	PIP5K
3X0V	B	FAD	0.188	1.9	V252/N	S41/N/S41/OG	V252/O	HOH/O	HOH/O	Rossmann-like	Amino_oxidase_1st
3ZJ0	A	ACO	0.234	1.8				R177/O		Nat/Ivy	Acetyltransf_10_5
3ZL8	A	ADP	0.22	1.65	HOH/O	HOH/O	HOH/O	N264/OD1	N264/ND2	P-loop domains-like	Mur_ligase_M
3ZWC	A	NAD	0.28	2.3						none	none
4A2A	A	ATP	0.243	1.8						none	none
4A2N	B	SAH	0.275	3.4	V116/N					NO_X_NAME	ICMT
4A4Z	A	ANP	0.275	2.4			E329/O			P-loop domains-like	DEAD_1
4A6D	A	SAM	0.204	2.4	F237/N		D236/OD1			Rossmann-like	Methyltransf_11_1
4AFF	A	ATP	0.14	1.05		K90/NZ		HOH/O		Alpha-beta plaits	P-II
4AT0	A	FAD	0.175	1.6	V205/N	R52/N	V205/O	HOH/O	HOH/O	Rossmann-like	FAD_binding_3_1st
4AVA	A	ACO	0.23	1.7	HOH/O					none	none
4AXD	A	ANP	0.246	2.05	H149/N	HOH/O	N147/O		HOH/O	NO_X_NAME	Ins_P5_2-kin
4AYT	A	ACP	0.248	2.85		HOH/O	D264/OD2			NO_X_NAME	ABC_membrane
4AZS	A	AMP	0.222	2.15	L311/N	HOH/O	E309/O			NO_X_NAME	Pkinase_Tyr
4AZS	A	SAM	0.222	2.15	I110/N	F83/N	E111/OE1			Rossmann-like	Methyltransf_11_1
4B1Y	B	ATP	0.174	1.29	HOH/O		HOH/O	HOH/O	HOH/O	none	none
4B4D	A	FAD	0.23	1.5	HOH/O		T118/OG1			Other Rossmann-like structures with the crossover	NAD_binding_1
4B5O	A	ACO	0.157	1.05	HOH/O			HOH/O	HOH/O	none	none
4BBY	D	FAD	0.24	1.9	I374/N	HOH/O	I374/O	HOH/O	HOH/O	FAD-binding domain-like	FAD_binding_4
4BJZ	A	FAD	0.201	1.51	V134/N	R37/N	V134/O	HOH/O	HOH/O	Rossmann-like	FAD_binding_3_1st
4BLO	I	ADP	0.244	2.8						none	none
4BMV	I	NAP	0.251	2.5	L63/N		D62/OD1			Rossmann-like	adh_short_C2
4BT1	A	ADP		16						none	none
4BT1	B	ADP		16			V140/O			P-loop domains-like	Sigma54_activat
4C12	A	ADP	0.197	1.8	HOH/O		HOH/O	N304/OD1	N304/ND2	P-loop domains-like	Mur_ligase_M
4C3S	A	NAD	0.174	1.64					HOH/O	none	none
4C3X	A	FAD	0.208	2	L195/N	K38/N	L195/O	D261/OD2	HOH/O	Rossmann-like	FAD_binding_3_1st
4C4A	A	SAH	0.19	1.7	S123/N	V95/N	S123/OG	S158/OG	HOH/O	Rossmann-like	PrmA_1
4C5C	B	ATP	0.203	1.4	L183/N	K144/NZ	K181/O	E180/OE1	HOH/O	NO_X_NAME	ATP-grasp
4C5K	B	ADP	0.165	1.4	F204/N		F204/O	N209/OD1		Rossmann-like	PfkB
4C69	X	ATP	0.261	2.28						none	none
4CKB	A	SAH	0.255	2.8	N550/ND2		L549/O		R655/NH2	Rossmann-like	Methyltransf_11_3
4CNG	B	SAH	0.185	1.1	I131/N		I131/O	P138/O	L140/N	NO_X_NAME	SpoU_methylase
4CPD	C	NAD	0.248	2.74						none	none
4CS4	A	ANP	0.176	1.35	L339/N	HOH/O	L339/O	E332/OE2	HOH/O	NO_X_NAME	tRNA-synt_2d
4CS9	B	AMP	0.208	2.01	K8/N		P6/O	HOH/O	HOH/O	NO_X_NAME	Pneumovirus_M2_N
4CYI	B	ATP	0.234	2.42	H340/N		D338/O	HOH/O	HOH/O	NO_X_NAME	Pkinase_Tyr
4D25	A	ANP	0.208	1.9	HOH/O		K202/O		Q207/NE2	P-loop domains-like	DEAD
4D2I	B	ANP	0.254	2.84			I460/O			P-loop domains-like	DUF853
4D79	B	ATP	0.183	1.77	V109/N		V109/O			Rossmann-like	ThiF_2
4D7E	A	FAD	0.281	2.4	V137/N		V137/O		HOH/O	Rossmann-like	K_oxygenase
4D86	A	ADP	0.238	2	HOH/O					none	none
4DCM	A	SAM	0.252	2.3	A290/N	E260/N	N289/OD1			Rossmann-like	Methyltransf_11_2
4DG8	A	AMP	0.234	2.15			N305/OD1	G306/O	G283/N	Other Rossmann-like structures with the crossover	AMP-binding_2nd
4DJA	A	FAD	0.18	1.45	N406/ND2	HOH/O	N406/OD1	HOH/O	HOH/O	NO_X_NAME	FAD_binding_7
4DKJ	A	SAH	0.216	2.15	I114/N		D113/OD1		R154/NH2	Rossmann-like	DNA_methylase
4DMG	A	SAM	0.208	1.7	A270/N	K244/N	HOH/O		HOH/O	Rossmann-like	Methyltransf_11_4
4DPL	B	NAP	0.194	1.9	HOH/O	HOH/O				none	none
4DTH	A	ATP	0.192	1.78	S12/OG	HOH/O	HOH/O	HOH/O		Glutamine synthetase-like	ACD
4DZZ	B	ADP	0.244	1.8	R169/N		T167/O	HOH/O	HOH/O	P-loop domains-like	AAA_31
4E0I	C	FAD	0.304	3		W183/NE1	C159/O	N163/OD1	N166/ND2	Four-helical up-and-down bundle	Evr1_Alr
4E2X	A	SAH	0.236	1.4	F155/N		F155/O	Y184/OH	HOH/O	Rossmann-like	Methyltransf_11_3
4EH1	A	FAD	0.219	2.2						none	none
4EHU	B	ANP	0.197	1.6	HOH/O	HOH/O	HOH/O		HOH/O	none	none
4EQS	B	FAD	0.201	1.5	V81/N	K34/N	V81/O	HOH/O	HOH/O	Rossmann-like	Pyr_redox_2
4EYS	A	AMP	0.198	1.58			E23/OE2		HOH/O	Flavodoxin-like	Peptidase_S66_N
4F8Y	A	FAD	0.183	1.8		R174/NH2	HOH/O			Flavodoxin-like	FMN_red
4FBC	D	AMP	0.214	1.7	L88/N	R178/NH1/R178/NH2	L88/O		HOH/O	RIP/Polo-box domain	RIP
4FDA	A	NAP	0.229	2.1	F67/N		D66/OD1	HOH/O		Rossmann-like	adh_short_C2_1
4FFL	A	ADP	0.203	1.5	V163/N	HOH/O	E161/O	E160/OE1	K131/NZ	NO_X_NAME	ATP-grasp
4FFL	A	ATP	0.174	1.2	V50/N	N73/ND2	D49/OD1		K32/N	Rossmann-like	ATPgrasp_Ter
4FGL	D	FAD	0.209	2.6	K201/NZ		HOH/O	S20/OG		Flavodoxin-like	FMN_red
4FO0	A	ATP	0.248	2.7				HOH/O	HOH/O	none	none
4FT4	A	SAH	0.268	2.89	A398/N					SH3	DNA_methylase,Chromo_1
4FWI	B	ATP	0.268	2.89			N61/OD1			P-loop domains-like	ABC_tran
4FZV	A	SAM	0.19	2	G238/N	L205/N	D237/OD1	HOH/O	HOH/O	Rossmann-like	Methyltr_RsmB-F_1
4GA6	B	AMP	0.226	2.21				D256/OD1		Other Rossmann-like structures with the crossover	Glycos_transf_3
4GNI	A	ATP	0.244	1.8			HOH/O		HOH/O	none	none
4GT8	A	ADP	0.199	1.51	HOH/O	HOH/O	D290/OD2	HOH/O	HOH/O	ATPase domain of HSP90 chaperone/DNA topoisomerase II/histidine kinase-like	HATPase_c
4GT9	A	FAD	0.164	1.39		HOH/O	HOH/O	HOH/O	HOH/O	none	none
4GVX	D	NAP	0.179	1.5	L64/N	R39/N	E63/OE1	HOH/O	HOH/O	Rossmann-like	adh_short_C2
4GYI	A	ADP	0.226	2.2	V192/N	HOH/O	S190/O	M189/SD	HOH/O	NO_X_NAME	RIO1
4H4R	A	FAD	0.216	1.4	A82/N	D40/N	A82/O	HOH/O	HOH/O	Rossmann-like	Pyr_redox_2
4HA6	A	FAD	0.233	2.1	V234/N	A49/N	V234/O	HOH/O		Rossmann-like	GMC_oxred_N
4HB9	A	FAD	0.218	1.93	F131/N	R31/N	F131/O	HOH/O	HOH/O/HOH/O	Rossmann-like	FAD_binding_3_3rd_1
4HG0	A	AMP	0.28	3.1	I80/N		I80/O	R102/O		NO_X_NAME	IMPDH_2nd_1
4HR3	A	FAD	0.194	1.8	HOH/O			HOH/O		none	none
4HSE	A	ADP	0.266	2.2	I173/N		I173/O			P-loop domains-like	Sigma54_activat
4HSU	A	FAD	0.232	1.99	V598/N	A413/N	V598/O	HOH/O	HOH/O	none	none
4HTF	B	SAM	0.201	1.6	A102/N	L74/N			HOH/O	Rossmann-like	Methyltransf_11_1
4I4T	F	ACP	0.204	1.8	L186/N	K198/NZ	K184/O		K150/NZ	NO_X_NAME	TTL
4ID9	A	NAD	0.213	1.6	L45/N	L31/N	S44/OG	HOH/O		Rossmann-like	GDP_Man_Dehyd_1,RNAse_Pc_like
4IHQ	B	ADP	0.214	2	HOH/O	HOH/O	T239/OG1	HOH/O	HOH/O	P-loop domains-like	T2SSE
4IJN	B	AMP	0.201	1.7						none	none
4INE	B	SAH	0.194	1.45	A282/N	L255/N	D281/OD1	HOH/O		Rossmann-like	Methyltransf_11
4IV9	B	FAD	0.245	1.95	V300/N	S70/N	V300/O	HOH/O	HOH/O	Rossmann-like	Amino_oxidase_1st
4IVG	A	ANP	0.203	1.75	HOH/O	HOH/O	D173/OD2	HOH/O	HOH/O	ATPase domain of HSP90 chaperone/DNA topoisomerase II/histidine kinase-like	HATPase_c
4IWX	A	ADP	0.257	2.85			Y179/O	E178/OE1	K141/NZ	NO_X_NAME	RimK
4J8F	A	ADP	0.261	2.7		HOH/O				none	none
4J91	D	ADP	0.278	2.93	A57/N		N56/OD1			Rossmann-like	TrkA_N
4JRN	A	ANP	0.289	2.71	A359/N		M357/O	M356/SD		NO_X_NAME	Pkinase_Tyr
4JWH	A	SAH	0.257	2.04	L229/N		HOH/O	K241/O	L243/N	NO_X_NAME	tRNA_m1G_MT
4JWJ	A	SAH	0.251	1.76	L232/N		HOH/O	R244/O	L246/N	NO_X_NAME	F_UNCLASSIFIED
4JXR	B	ACO	0.137	1.15						none	none
4K36	B	SAM	0.195	1.62	L195/N	HOH/O	L195/O	Y21/O		TIM beta/alpha-barrel	Radical_SAM_1
4KDR	A	SAH	0.233	2	HOH/O	M86/N	N11/O	HOH/O	HOH/O	Rossmann-like	Methyltransf_11_6
4KGD	B	FAD	0.15	1.06	A326/N	I307/N	D325/OD1	HOH/O	HOH/O	Rossmann-like	TPP_enzyme_M
4KGM	D	ATP	0.232	2.36	D46/N			HOH/O		Alpha-beta plaits	Thg1
4KRG	A	SAH	0.14	1.68	A106/N	F81/N	D105/OD1	HOH/O	HOH/O	Rossmann-like	Methyltransf_11_3
4KXF	B	ADP	0.266	3.2	T135/OG1/T135/N		T135/O			P-loop domains-like	NACHT
4L2I	A	FAD	0.208	1.45	A323/N	K305/N	D322/OD1	HOH/O		Rossmann-like	ETF_alpha
4L2I	B	FAD	0.156	1.2	M61/N		M61/O			HUP domain-like	ETF
4L8A	A	COA	0.244	1.7	HOH/O/HOH/O	HOH/O	HOH/O/HOH/O	HOH/O/HOH/O	HOH/O/HOH/O/HOH/O/HOH/O	none	none
4LJ9	A	ACP	0.188	1.62	V561/N	HOH/O	V561/O	V599/O		P-loop domains-like	Sigma54_activat
4LRJ	A	ANP	0.17	1.5	I204/N		D202/O		HOH/O/HOH/O	NO_X_NAME	Pkinase
4LRT	D	COA	0.17	1.5	HOH/O		HOH/O	HOH/O	HOH/O	none	none
4LV5	A	ADP	0.228	1.7	A340/N	HOH/O	P338/O	M337/SD	HOH/O	NO_X_NAME	Pkinase_Tyr
4LYA	A	ATP	0.263	2.45	HOH/O	HOH/O	I1197/O	HOH/O	HOH/O	P-loop domains-like	FtsK_SpoIIIE
4M37	A	SAH	0.183	1.7	S154/N	G126/N	S154/OG		HOH/O	Rossmann-like	PrmA
4M6T	A	SAM	0.268	2.5	R169/NH1		A26/O	K28/O	I30/N	none	none
4M73	B	SAH	0.211	2	A218/N	I190/N	D217/OD1	HOH/O	HOH/O	Rossmann-like	Methyltransf_11_2
4M7T	A	SAM	0.183	1.56	S150/N	HOH/O	S150/O	Y22/O	HOH/O	TIM beta/alpha-barrel	Radical_SAM_1
4M8O	A	DTP	0.237	2.2					HOH/O	none	none
4MIY	A	NAD	0.207	1.42	HOH/O	I36/N		HOH/O		Rossmann-like	GFO_IDH_MocA
4MOB	A	ADP	0.211	2.4	HOH/O					none	none
4MOB	A	COA	0.25	1.9			HOH/O		K234/NZ	Thioesterase/thiol ester dehydrase-isomerase-like	4HBT
4MPO	F	AMP	0.184	1.61		HOH/O	E131/OE1	HOH/O	HOH/O	beta-Grasp	NUDIX_1
4MV4	A	ACP	0.226	1.8	L204/N	HOH/O	K202/O	E201/OE2	K159/NZ	NO_X_NAME	ATP-grasp
4MZ7	B	DTP	0.27	2.2	HOH/O			HOH/O		none	none
4MZU	J	COA	0.27	2.2						none	none
4N1A	A	ATP	0.266	3.24						none	none
4N49	A	SAM	0.203	1.9	I336/N	L302/N	D335/OD1	HOH/O	HOH/O	Rossmann-like	FtsJ
4N67	A	ADP	0.194	1.55	Q190/NE2			HOH/O	HOH/O	NO_X_NAME	Fic
4NDH	A	AMP	0.196	1.85		K194/N	HOH/O	HOH/O		HIT-like	DcpS_C
4NDO	A	ATP	0.177	1.35	Y196/N		Y196/O	P225/O		Other Rossmann-like structures with the crossover	AA_kinase
4NE2	B	ADP	0.214	1.9	HOH/O			HOH/O	K303/NZ	P-loop domains-like	PRK
4NEC	C	SAH	0.19	1.5	A95/N	L69/N	D94/OD1	HOH/O	HOH/O	Rossmann-like	Methyltransf_11_1
4NH0	A	ATP	0.246	2.9			T1310/O			P-loop domains-like	FtsK_SpoIIIE
4NHE	B	NAP	0.207	1.95		HOH/O		HOH/O	N164/ND2	FwdE/GAPDH domain-like	GFO_IDH_MocA_C
4NJH	A	SAM	0.174	1.9	D176/N	Q173/NE2	D176/O	F48/O	D50/N	TIM beta/alpha-barrel	Fer4_14
4NL4	H	ADP	0.254	2.65						none	none
4NM9	B	FAD	0.192	1.9		S333/OG	T328/O			TIM beta/alpha-barrel	Pro_dh
4NTC	A	FAD	0.223	1.9	I91/N	S44/N	I91/O			Rossmann-like	Pyr_redox_2
4NTD	A	FAD	0.159	1.6	V84/N	S39/N	V84/O	HOH/O	HOH/O	Rossmann-like	F_UNCLASSIFIED
4O4F	A	ATP	0.222	1.7	L88/N	HOH/O	E86/O			NO_X_NAME	IPK
4O59	O	NAD	0.209	1.52	HOH/O		R77/O		HOH/O	Rossmann-like	Gp_dh_N_2
4O5Q	A	FAD	0.188	2	A290/N	E243/N	A290/O	HOH/O		Rossmann-like	Pyr_redox_2
4O9U	B	NAP	0.284	6.93	A436/N		D435/OD1			Rossmann-like	PNTB_C
4OAV	D	ACP	0.229	2.1	C437/N		T435/O		HOH/O	NO_X_NAME	Pkinase_Tyr
4OCV	A	ANP	0.2	1.47	I105/N	HOH/O	K103/O			NO_X_NAME	Fructosamin_kin
4OHX	A	ADP	0.219	1.98			E16/OE2	HOH/O	HOH/O	jelly-roll	CLP1_N
4OI4	A	ATP	0.221	2.4			D33/OD2			jelly-roll	CLP1_N_1
4OKE	A	AMP	0.232	1.7						none	none
4OL9	A	NAP	0.176	1.85	W84/NE1				HOH/O	Rossmann-like	ApbA
4OM8	B	NAD	0.188	1.55		V33/N			HOH/O	Rossmann-like	3HCDH_N
4OMF	B	FAD	0.181	1.71	HOH/O		T77/O	K75/O	K75/N	NO_X_NAME	FrhB_FdhB_C
4OTP	A	ADP	0.243	2.7	I280/N		S278/O			NO_X_NAME	RIO1
4P6V	F	FAD	0.276	3.5						none	none
4P8N	A	FAD	0.23	1.79	I184/N		I184/O	HOH/O	HOH/O	FAD-binding domain-like	FAD_binding_4
4PAB	A	FAD	0.231	1.85	V212/N	K74/N	V212/O			Rossmann-like	DAO_1st
4PIO	B	SAH	0.18	1.51	F142/N	V114/N	D141/OD1	HOH/O	HOH/O	Rossmann-like	Methyltransf_33
4PL0	A	ANP	0.266	2.7						none	none
4PL9	A	ADP	0.182	1.9		HOH/O	D513/OD2/C573/SG	HOH/O	HOH/O	ATPase domain of HSP90 chaperone/DNA topoisomerase II/histidine kinase-like	HATPase_c
4PNE	B	SAH	0.22	1.5	A131/N		D130/OD1	HOH/O		Rossmann-like	Methyltransf_11
4PSW	A	COA	0.212	2.1						none	none
4PU5	A	ANP	0.175	1.83	F222/N		E220/O		HOH/O	NO_X_NAME	HipA_C
4PVK	A	FAD	0.16	1.3	V215/N	E210/N	V215/O	S83/OG	S83/OG	FAD-binding domain-like	FAD_binding_4
4PWY	A	SAH	0.191	1.9	W212/N	G179/N	D213/OD1			Rossmann-like	Methyltransf_11_2
4Q86	D	AMP	0.25	2.25	HOH/O		HOH/O			none	none
4QDI	A	ATP	0.253	1.8		N296/ND2	HOH/O	N296/OD1	HOH/O	P-loop domains-like	Mur_ligase_M
4QDJ	A	SAM	0.18	1.6	L121/N	I92/N	D120/OD1	Y140/OH		Rossmann-like	Methyltransf_11_1
4QEO	A	SAH	0.226	2	Y613/N			H552/O	H552/N	beta-clip	SET
4QI5	A	FAD	0.244	2.4	V440/N	K260/N	V440/O	HOH/O/HOH/O	HOH/O	Rossmann-like	GMC_oxred_N
4QOS	A	ADP	0.19	1.42	L8/N/L9/N	HOH/O	L9/O	HOH/O	HOH/O	P-loop domains-like	Sigma54_activat
4QPM	A	ADP	0.269	2.2	Y869/N		E867/O		HOH/O	NO_X_NAME	Pkinase_Tyr
4QPN	A	SAH	0.167	1.25	W133/N		HOH/O		HOH/O	Rossmann-like	Methyltransf_11_2
4QRE	A	ATP	0.24	1.7	I302/N	HOH/O	I302/O	M309/O		HUP domain-like	tRNA-synt_1g
4QVH	B	COA	0.191	1.75		HOH/O		K449/O	HOH/O	Bacillus chorismate mutase-like	EntD
4R29	A	SAM	0.234	2.31	HOH/O		HOH/O	E208/O		R3H domain-like	EUF08394
4R33	B	SAH	0.181	1.78	R286/N		R286/O	M101/O		TIM beta/alpha-barrel	BATS
4R39	C	ANP	0.221	2.6	HOH/O		D282/OD1	HOH/O	HOH/O	ATPase domain of HSP90 chaperone/DNA topoisomerase II/histidine kinase-like	HATPase_c_2
4R3A	B	ANP	0.33	2.92			D282/OD2			ATPase domain of HSP90 chaperone/DNA topoisomerase II/histidine kinase-like	HATPase_c_2
4R3L	A	COA	0.245	1.84					HOH/O	none	none
4R3N	A	NAP	0.161	1.35	HOH/O					none	none
4R78	A	AMP	0.212	1.45	I91/N	HOH/O	E89/O		HOH/O	NO_X_NAME	Fructosamin_kin
4R7Y	B	ADP	0.295	2.7			Y1291/O			P-loop domains-like	MCM_AAA
4R7Z	D	ADP	0.314	3.8	Y291/N		Y291/O			P-loop domains-like	MCM_AAA
4REK	A	FAD	0.123	0.74	V250/N	M41/N	V250/O	HOH/O	HOH/O	Rossmann-like	GMC_oxred_N
4REP	A	FAD	0.223	1.97	V247/N	K32/N	V247/O			Rossmann-like	Amino_oxidase_1st
4RFQ	A	SAM	0.238	2.4	W270/N	Q216/NE2	E269/OE1			Rossmann-like	Methyltransf_11_2
4RG1	A	SAH	0.208	1.86	T342/N/T342/OG1		N341/OD1		HOH/O	NO_X_NAME	Methyltrn_RNA_3_1st
4RV7	B	ATP	0.256	2.8	L88/N		L88/O			NO_X_NAME	DisA_N
4S1H	A	ADP	0.219	1.6	I209/N		I209/O		HOH/O	Rossmann-like	PfkB
4TL6	A	ANP	0.208	1.76			D241/OD1	S89/OG		P-loop domains-like	RecA
4TND	A	ANP	0.205	1.8	M266/N	HOH/O	T264/O	HOH/O	HOH/O	NO_X_NAME	Pkinase_Tyr
4U1Q	B	SAH	0.213	2.09	I229/N		D228/OD2	HOH/O		Rossmann-like	Methyltransf_11_4
4U63	A	FAD	0.18	1.67	N383/ND2	HOH/O	N383/OD1	HOH/O	HOH/O	NO_X_NAME	FAD_binding_7
4U7O	B	AN2	0.239	2.39	HOH/O		D542/OD2	HOH/O	HOH/O	ATPase domain of HSP90 chaperone/DNA topoisomerase II/histidine kinase-like	HATPase_c
4U7T	C	SAH	0.261	2.9	V687/N		D686/OD1			Rossmann-like	DNA_methylase_1
4U89	A	COA	0.166	1.4		HOH/O		K78/O	HOH/O	Bacillus chorismate mutase-like	EntD
4U9U	A	FAD	0.196	1.55						none	none
4U9V	B	ACO	0.206	1.78	HOH/O					none	none
4UCI	A	SAM	0.201	2.21	A1756/N	L1720/N	D1755/OD1			Rossmann-like	Methyltrans_Mon_2nd_1
4UDQ	B	FAD	0.216	1.6	V233/N	A37/N	V233/O	HOH/O	HOH/O	Rossmann-like	GMC_oxred_N
4USR	A	FAD	0.204	1.83	V101/N	E35/N	V101/O	HOH/O	HOH/O	Rossmann-like	FAD_binding_3_1st
4UUU	A	SAM	0.199	1.71	L423/N	HOH/O	L423/O	Q445/O	Q445/NE2	NO_X_NAME	IMPDH_2nd_1
4UUW	A	AMP	0.224	1.98	T21/N/N22/N		D20/OD1	HOH/O		Other Rossmann-like structures with the crossover	MoCF_biosynth
4V03	A	ADP	0.279	1.9	E207/N		P205/O	N174/OD1	N174/ND2	P-loop domains-like	AAA_31
4V1T	A	ADP	0.244	2.14	N536/ND2				Q415/NE2	dsRBD-like	YcaO_2nd
4WBD	A	ADP	0.198	1.77	HOH/O	HOH/O	HOH/O/HOH/O	HOH/O	HOH/O	none	none
4WCX	C	SAM	0.213	1.59	R273/N		R273/O	Y96/O		TIM beta/alpha-barrel	BATS
4WER	A	AMP	0.231	2.05				T40/O		Flavodoxin-like	DAGK_cat
4WJI	A	NAP	0.159	1.4	HOH/O	HOH/O	HOH/O	HOH/O	HOH/O	none	none
4WJM	A	ANP	0.195	1.7	HOH/O	HOH/O		HOH/O	HOH/O	none	none
4WQM	A	FAD	0.189	1.62	HOH/O	HOH/O				none	none
4WUB	A	ANP	0.204	1.75	HOH/O		D73/OD2	HOH/O	HOH/O	ATPase domain of HSP90 chaperone/DNA topoisomerase II/histidine kinase-like	HATPase_c_1
4WUV	A	NAD	0.172	1.55	V73/N	L47/N	N72/OD1	HOH/O		Rossmann-like	adh_short_C2
4WW7	A	AMP	0.213	1.67	L109/N		E107/O		HOH/O	NO_X_NAME	RIO1
4WXX	A	SAH	0.245	2.62	C1191/N	M1169/N	D1190/OD1		HOH/O	Rossmann-like	DNA_methylase
4X9M	A	FAD	0.204	2.4	V177/N	K34/N	V177/O			Rossmann-like	FAD_binding_3_1st
4XC8	A	BCO	0.222	3.25			F587/O			TIM beta/alpha-barrel	MM_CoA_mutase
4XDU	A	ADP	0.188	1.35	N98/N	HOH/O	A96/O	I258/O	I258/N	T-fold	ApbE_C
4XFJ	B	ANP	0.182	1.55	I35/N		I35/O		HOH/O	HUP domain-like	Arginosuc_synth_N_1
4XGU	E	ADP	0.264	2.3	I140/N		I140/O			P-loop domains-like	Sigma54_activat
4XHP	A	ADP	0.287	3.2						none	none
4XJX	A	ATP	0.243	2.4	HOH/O	Q276/NE2	V271/O		K220/NZ	P-loop domains-like	DEAD_1
4XLO	A	FAD	0.23	1.67	V201/N		V201/O	G113/O		FAD-binding domain-like	FAD_binding_4
4XNH	C	ACO	0.228	2.1						none	none
4XQC	A	NAD	0.182	1.27	V66/N		V66/O	HOH/O	HOH/O	Rossmann-like	Sacchrp_dh_C,Sacchrp_dh_NADP
4XYM	C	COA	0.237	1.9	HOH/O			HOH/O		none	none
4XYM	D	A12	0.209	1.74	A114/N	K60/NZ	E112/O			NO_X_NAME	ATP-grasp_2
4Y0X	A	ADP	0.196	1.5	V235/N	HOH/O	E233/O	M232/SD	HOH/O	NO_X_NAME	Pkinase_Tyr
4Y1B	A	NAP	0.186	1.8	HOH/O	HOH/O	D305/OD1		HOH/O	Rossmann-like	ADH_zinc_N
4Y9J	A	FAD	0.223	1.9	HOH/O	HOH/O/HOH/O				none	none
4YBN	B	FAD	0.223	1.9		S163/OG				cradle loop barrel	Pyridox_ox_2
4YBR	A	NAP	0.216	1.65				G10/O		HUP domain-like	CTP_transf_like
4YDS	A	ATP	0.248	2.3		HOH/O		HOH/O		none	none
4YHB	B	FAD	0.219	1.89	HOH/O	N110/ND2/HOH/O		HOH/O		cradle loop barrel	FAD_binding_9
4YJ1	A	ADP	0.203	2.05	V278/N		V278/O	HOH/O	HOH/O	P-loop domains-like	ABC_ATPase_C
4YLR	A	ADP	0.269	2.55	I191/N	K201/NZ	E189/O			NO_X_NAME	TTL
4YS0	A	ADP	0.226	1.9	HOH/O	HOH/O	R75/O		Q80/NE2	P-loop domains-like	SecA_DEAD
4Z24	A	FAD	0.204	2	V263/N	A38/N	V263/O	HOH/O	HOH/O	Rossmann-like	GMC_oxred_N
4Z9D	D	NAD	0.227	1.8			HOH/O			none	none
4ZBG	A	ACO	0.163	1.25						none	none
4ZCD	A	FAD	0.176	1.66	I128/N	K33/N	I128/O	HOH/O	HOH/O	Rossmann-like	Amino_oxidase_1st
4ZCD	A	NAD	0.262	2.6		HOH/O	S96/O/S96/OG	D98/OD2	HOH/O	Rossmann-like	Amino_oxidase_1st
4ZCF	C	AMP	0.174	1.5						none	none
4ZFV	B	ADP	0.142	1.2	D237/N	HOH/O	D237/OD1	HOH/O	HOH/O	Ribonuclease H-like	AnmK
4ZJU	A	NAD	0.254	2.8	V67/N	HOH/O	D66/OD1	HOH/O/HOH/O	HOH/O	Rossmann-like	adh_short_C2_1
4ZM6	B	ACO	0.254	2.8						none	none
4ZQX	A	ATP	0.153	1.46	S234/OG		S234/O	HOH/O	HOH/O	jelly-roll	CPV_Polyhedrin
4ZV3	C	COA	0.296	3.1			N283/OD1			Thioesterase/thiol ester dehydrase-isomerase-like	4HBT
5AGA	A	ANP	0.264	2.9						none	none
5AHK	B	FAD	0.174	1.55	L328/N	L309/N	E327/OE2	HOH/O	HOH/O	Rossmann-like	TPP_enzyme_M
5AUN	B	ADP	0.213	1.63	Y219/N	HOH/O	P217/O	N187/OD1	N187/ND2	P-loop domains-like	AAA_31
5AYV	A	NAP	0.189	1.65	HOH/O		HOH/O	HOH/O		none	none
5B7I	A	ADP	0.249	2.6					L428/N	P-loop domains-like	DEAD_1
5B7N	A	SAH	0.198	1.4			HOH/O	N244/OD1	N244/ND2	Phosphorylase/hydrolase-like	PNP_UDP_1
5BN3	A	ADP	0.21	2	A493/N		HOH/O/Q491/O	HOH/O	HOH/O	NO_X_NAME	ATP-synt_ab_C
5BP9	A	SAH	0.179	1.5	L131/N		N130/OD1	HOH/O	HOH/O	Rossmann-like	Methyltransf_11_2
5BQ5	A	ADP	0.203	2.1	D74/N	HOH/O	D74/O			P-loop domains-like	Bac_DnaA_N
5BR4	A	NAD	0.147	0.91	HOH/O	HOH/O	HOH/O	T140/O		Flavodoxin-like	Fe-ADH_N
5BT9	A	NAP	0.188	1.5	L71/N		D70/OD1	E72/OE1	HOH/O	Rossmann-like	adh_short_C2
5BUK	B	FAD	0.212	1.95	V146/N	S35/N	V146/O			Rossmann-like	FAD_binding_3_1st
5BVA	A	FAD	0.224	1.87	V124/N	K37/N	V124/O	HOH/O		Rossmann-like	FAD_binding_3_1st
5C3C	B	ADP	0.283	2.8			R17/O			P-loop domains-like	Sigma54_activat
5C40	B	ACP	0.181	1.5	HOH/O		HOH/O	HOH/O	HOH/O	none	none
5C8T	B	SAM	0.265	3.2	Y368/N	A353/N	Y368/O			Rossmann-like	NSP11_2nd
5CCB	A	SAH	0.222	2	V164/N	F136/N	D163/OD1			Rossmann-like	Methyltransf_11_4
5CIY	A	SAH	0.188	1.59	I61/N	W41/N	D60/OD1	HOH/O	HOH/O	Rossmann-like	DNA_methylase
5CKW	B	ANP	0.258	2.49	I148/N		T146/O			NO_X_NAME	Pkinase_Tyr
5CUO	A	COA	0.221	1.54	N211/ND2		N211/OD1	HOH/O	HOH/O	cradle loop barrel	PTAC_1
5CVD	B	SAH	0.16	1.3	L119/N	I92/N		HOH/O	HOH/O	Rossmann-like	Methyltransf_11_3
5CZY	A	SAM	0.248	2.2	Y245/N	HOH/O	Y245/O	F195/O	F195/N	beta-clip	SET
5D0N	A	AMP	0.235	3.2						none	none
5D2E	A	NAP	0.216	1.72	I334/N		D333/OD1	HOH/O	HOH/O	Rossmann-like	adh_short_C2_1
5D4N	B	AMP	0.235	1.6				HOH/O	HOH/O/HOH/O	none	none
5D4V	C	SAH	0.208	1.6		I78/N		HOH/O	HOH/O	Rossmann-like	DUF1188
5DCU	A	NAP	0.179	1.4	V85/N		D84/OD1		HOH/O	Rossmann-like	GDP_Man_Dehyd_1
5DGK	B	ANP	0.261	2.89			T335/O	T335/OG1		P-loop domains-like	DUF927_C
5DJH	A	AMP	0.169	1.45	HOH/O		G206/O	HOH/O		Other Rossmann-like structures with the crossover	Inositol_P_C
5DLY	A	SAH	0.237	1.5	A114/N	S92/N	N113/OD1	HOH/O/HOH/O	HOH/O	Rossmann-like	Methyltransf_11_1
5DM3	D	ADP	0.274	2.6			S266/OG			Glutamine synthetase-like	Gln-synt_C
5DMH	A	ADP	0.185	1.8		HOH/O	HOH/O	A324/O		Other Rossmann-like structures with the crossover	DUF1357_C_1
5DNK	B	SAH	0.249	1.9	I130/N	L103/N	S129/OG	HOH/O	HOH/O	Rossmann-like	Methyltransf_11_1
5DP2	A	NAP	0.131	0.96	HOH/O	HOH/O	HOH/O/HOH/O	HOH/O	HOH/O	none	none
5DQR	D	FAD	0.246	2.7			T185/O	K183/O	K183/N	NO_X_NAME	FrhB_FdhB_C
5DZC	A	ANP	0.255	2.3	V614/N		E612/O	T611/OG1		NO_X_NAME	Pkinase_Tyr
5DZT	A	AMP	0.275	2.2	I315/N		E313/O	E312/OE1	K274/NZ	NO_X_NAME	DUF4135
5E3I	A	ATP	0.205	2.2	Y124/N	HOH/O	Y124/O	E117/OE2	HOH/O	NO_X_NAME	tRNA-synt_His
5EAN	A	ADP	0.246	2.36			G626/O		Q631/NE2	P-loop domains-like	AAA_11_1
5EC0	A	ADP	0.228	2.2	HOH/O	HOH/O				none	none
5EOX	B	ADP	0.257	2.4						none	none
5EPE	A	SAH	0.167	1.9	A95/N	L67/N	D94/OD1	HOH/O	W114/NE1	Rossmann-like	Methyltransf_11_4
5EPV	D	ACP	0.242	2.51			E423/OE1			ATPase domain of HSP90 chaperone/DNA topoisomerase II/histidine kinase-like	HATPase_c_7
5ER9	B	FAD	0.22	1.69	W234/N	R48/N	D233/OD1		R258/NH1	Rossmann-like	Amino_oxidase_1st
5EZ7	A	FAD	0.228	2.4		S37/N		HOH/O		Rossmann-like	FAD_binding_3_1st
5F2K	A	SAH	0.218	1.6	F134/N		S133/OG	HOH/O	HOH/O	Rossmann-like	Methyltransf_7
5F5E	A	SAH	0.236	1.8	N3958/N		C3957/SG	H3907/O	H3907/N	beta-clip	SET
5F5N	A	NAD	0.166	1.3	L59/N	HOH/O	D58/OD1	HOH/O/HOH/O	HOH/O	Rossmann-like	NmrA
5FA8	A	SAM	0.212	1.3	F88/N	I60/N	N87/OD1			Rossmann-like	Methyltransf_11_4
5FBS	A	ADP	0.318	2.59	I186/N		Q184/O			NO_X_NAME	PPDK_N
5FLG	A	ANP	0.232	2.04	V146/N		V146/O	E31/OE2	HOH/O	NO_X_NAME	BioW
5FRD	B	COA	0.173	1.4	HOH/O	HOH/O	HOH/O	R117/O	HOH/O	Other Rossmann-like structures with the crossover	Hydrolase_4_1
5FS8	A	FAD	0.192	1.4	V233/N	E164/N	V233/O	HOH/O		Rossmann-like	Pyr_redox_2
5FTB	A	ANP	0.183	1.38	I5/N	HOH/O	I5/O	HOH/O	HOH/O	P-loop domains-like	AAA_19
5FTJ	C	ADP		2.3	G207/N		G207/O	HOH/O		P-loop domains-like	Sigma54_activat
5FVJ	B	ACO	0.225	1.7			E135/O			Nat/Ivy	Acetyltransf_10_8
5G3Y	A	ADP	0.15	1.18	HOH/O		Q199/O	HOH/O	HOH/O	P-loop domains-like	SKI
5GI7	A	COA	0.17	1.2			HOH/O	HOH/O		none	none
5GMD	A	AMP	0.192	1.5			HOH/O		HOH/O	none	none
5GQI	A	ATP	0.169	1.3						none	none
5GUT	A	SAH	0.23	2.1	C1194/N	M1172/N	D1193/OD1	HOH/O	HOH/O	Rossmann-like	DNA_methylase
5GV8	A	FAD	0.14	0.78	HOH/O	HOH/O	T1088/OG1			cradle loop barrel	FAD_binding_6
5GXU	B	FAD	0.248	2.3	HOH/O		S416/OG	L414/O	R519/NH2	NO_X_NAME	FAD_binding_1_2nd
5GY7	A	NAD	0.16	1.43	I59/N	N32/N	D58/OD1	N99/OD1		Rossmann-like	GDP_Man_Dehyd
5GZ3	B	NAP	0.229	1.59						none	none
5GZA	A	ADP	0.218	2	H150/N		E148/O			NO_X_NAME	Pkinase_Tyr
5H02	A	SAH	0.196	1.78	W115/N	G89/N		HOH/O		Rossmann-like	Methyltransf_11_4
5HE9	A	ADP	0.218	1.9			HOH/O	HOH/O	HOH/O	none	none
5HNV	A	ATP	0.21	1.41	Y121/N	HOH/O	Q119/O		HOH/O	NO_X_NAME	Pkinase_Tyr
5HR5	A	ADP	0.162	1.82	HOH/O	N168/ND2	HOH/O	HOH/O	HOH/O	P-loop domains-like	6PF2K
5HSA	H	FAS	0.205	2.35	V227/N		V227/O	HOH/O		Rossmann-like	GMC_oxred_N
5HTX	A	ADP	0.172	1.49	N395/ND2		HOH/O			Ribonuclease H-like	FGGY_C
5HW4	A	SAM	0.229	2.21	L198/N		L198/O	I21/O	HOH/O	Tetrapyrrole methylase C-terminal domain-like	TP_methylase_C
5I9E	C	ATP	0.284	2.8		Q240/NE2				Ribonuclease H-like	Actin_2nd
5IB0	G	ACO	0.207	1.65			HOH/O		HOH/O	none	none
5IDJ	A	ADP	0.278	3.01			D479/OD2			ATPase domain of HSP90 chaperone/DNA topoisomerase II/histidine kinase-like	HATPase_c
5IL2	A	SAH	0.199	1.61	I378/N	N549/N	D377/OD2			Rossmann-like	MT-A70
5IN4	D	NAP	0.176	1.6	L87/N	HOH/O	D86/OD1	Y123/OH	HOH/O	Rossmann-like	GDP_Man_Dehyd
5IQ4	A	FAD	0.206	1.5	V126/N	K39/N	V126/O	HOH/O	HOH/O/HOH/O	Rossmann-like	FMO-like_1st
5IQ4	A	NAP	0.206	1.5			HOH/O	HOH/O		none	none
5IRN	A	ADP	0.236	2.34	T233/N		T233/O	HOH/O		P-loop domains-like	NACHT
5IX1	A	ANP	0.23	2.6			D67/OD1		HOH/O	ATPase domain of HSP90 chaperone/DNA topoisomerase II/histidine kinase-like	HATPase_c_3
5IZ4	A	ADP	0.182	1.75	V67/N	HOH/O	D66/OD1	HOH/O	HOH/O	Rossmann-like	adh_short_C2
5J1J	B	ANP	0.189	1.55	D217/N	HOH/O	P215/O	N181/OD1	N181/ND2	P-loop domains-like	AAA_31
5J1S	A	ATP	0.188	1.4	F70/N		F70/O	T106/O	HOH/O	P-loop domains-like	Torsin
5JAJ	A	ADP	0.168	1.5	HOH/O		E2/O		Q7/NE2	P-loop domains-like	DEAD_3
5JBX	B	COA	0.145	1.1	L66/N		A64/O	A62/O		NO_X_NAME	ECH_1
5JCA	L	FAD	0.153	1.5	V227/N	A185/N			HOH/O	Rossmann-like	Pyr_redox_2
5JCA	S	FAD	0.18	1.7	M221/N	HOH/O	M221/O	HOH/O	HOH/O/HOH/O	NO_X_NAME	F_UNCLASSIFIED
5JCI	A	FAD	0.184	1.4	I96/N	K40/N	I96/O	HOH/O	HOH/O	Rossmann-like	Pyr_redox_2
5JDA	A	AMP	0.154	1.52			HOH/O	HOH/O	HOH/O	none	none
5JE2	B	SAH	0.166	1.33	V96/N	I70/N	D95/OD1	HOH/O	HOH/O	Rossmann-like	Methyltransf_11_1
5JGK	A	SAH	0.174	1.4	A110/N	L83/N	N109/OD1		HOH/O	Rossmann-like	Methyltransf_11_3
5JIC	A	ADP	0.174	1.4					HOH/O	none	none
5JJS	A	SAH	0.198	1.65	V132/N	K105/N	D131/OD1	HOH/O		Rossmann-like	FtsJ
5JLB	A	SAH	0.19	1.5	F1679/N	HOH/O	C1678/SG	H1629/O	H1629/N	beta-clip	SET
5JM8	D	ATP	0.249	2.2	N487/ND2		N487/OD1	HOH/O		NO_X_NAME	IucA_IucC
5JPH	C	COA	0.17	1.46	HOH/O			HOH/O	HOH/O	none	none
5JWC	H	FAD	0.221	2.05	C117/N		C117/O	HOH/O	HOH/O	Rossmann-like	Pyr_redox_2
5K04	B	COA	0.239	2.4				HOH/O	HOH/O	none	none
5K5Z	A	ANP	0.263	2.37	R257/N		S255/O	HOH/O	HOH/O	P-loop domains-like	AAA_31
5K8C	A	NAD	0.218	1.85	HOH/O		HOH/O	T140/O		Flavodoxin-like	Fe-ADH_N
5KF6	B	FAD	0.222	1.7			T393/O			TIM beta/alpha-barrel	Pro_dh
5KF6	B	NAD	0.206	1.49			HOH/O	HOH/O		none	none
5KF9	A	ACO	0.215	1.44	HOH/O					none	none
5KFZ	A	DTP	0.215	1.8						none	none
5KOX	A	FAD	0.224	1.6	V122/N	K32/N	V122/O	T156/OG1	HOH/O/K32/NZ	Rossmann-like	FAD_binding_3_3rd
5KPG	B	SAH	0.193	1.83	V186/N		D185/OD1	HOH/O	HOH/O	Rossmann-like	CMAS
5KPR	A	ANP	0.193	1.83	HOH/O/HOH/O				R325/NH1	Ribonuclease H-like	Fumble_C
5KSD	B	ACP	0.324	3.5				D372/OD2		NO_X_NAME	Cation_ATPase
5KTC	A	COA	0.247	1.8			Y174/OH	HOH/O	HOH/O	Nat/Ivy	Acetyltransf_3
5KWA	A	ADP	0.269	2.9	G255/N	Y452/OH	G255/O			P-loop domains-like	Sigma54_activat
5L22	A	ADP	0.276	3.15						none	none
5L2X	A	DTP	0.255	2.2		HOH/O				none	none
5L4L	A	NAP	0.149	1.2	L50/N	HOH/O	D49/OD1	HOH/O	HOH/O	Rossmann-like	NmrA
5LB3	E	ADP	0.234	1.8	HOH/O	HOH/O	S28/O		Q34/NE2	P-loop domains-like	DEAD_1
5LJW	B	ANP	0.206	1.8		HOH/O	HOH/O			none	none
5LKT	A	BCO	0.204	2.04		HOH/O	I1457/O/HOH/O			Nat/Ivy	HAT_KAT11
5LLT	B	DND	0.235	2.2		HOH/O			HOH/O	HUP domain-like	CTP_transf_like_1
5LRT	A	ADP	0.198	1.85				P230/O	R433/NH2	Glutamine synthetase-like	Pup_ligase_N
5LTJ	A	ADP	0.199	1.78					HOH/O	none	none
5LVO	A	ATP	0.157	1.09	A162/N	HOH/O	S160/O	HOH/O	HOH/O	NO_X_NAME	Pkinase_Tyr
5LY3	A	ADP	0.2	1.6	HOH/O	HOH/O	HOH/O/HOH/O		HOH/O	none	none
5M10	A	FAD	0.165	1.22	V112/N	K40/N	V112/O	HOH/O		Rossmann-like	FMO-like_1st
5M10	A	NAP	0.217	1.87	HOH/O	HOH/O	HOH/O	HOH/O	HOH/O	none	none
5M45	H	AMP	0.285	3.2	L406/N		N404/O	HOH/O		Ribonuclease H-like	Hydantoinase_A_C
5MB9	A	ATP	0.2	1.4						none	none
5MBX	A	FAD	0.202	1.9	V240/N	A38/N	V240/O			Rossmann-like	Amino_oxidase_1st
5MGZ	A	SAH	0.257	3.19	A97/N	L71/N	D96/OD1	E4/OE1		Rossmann-like	Methyltransf_11_1
5MIO	C	ANP	0.257	3.19						none	none
5MOG	D	FAD	0.224	2.77	I342/N	A135/N	I342/O			Rossmann-like	Amino_oxidase_1st
5MPT	A	SAH	0.217	1.65	I2045/N	L2020/N	N2044/OD1	HOH/O	HOH/O	Rossmann-like	Methyltransf_11
5MW8	A	ATP	0.271	2.4	L118/N		P116/O			NO_X_NAME	Ins_P5_2-kin
5NAK	A	FAD	0.21	1.5	L135/N	R38/N	L135/O	HOH/O	HOH/O	Rossmann-like	FAD_binding_3_1st
5NC8	A	AMP	0.26	3.09	A457/N	H437/N	D456/OD1			none	none
5NCC	F	FAD	0.278	3.12	V298/N		V298/O			Rossmann-like	GMC_oxred_N
5O0X	A	FAD	0.209	2.2						none	none
5ODQ	G	FAD	0.219	2.15	HOH/O	K174/N		S500/OG		TIM beta/alpha-barrel	FAD_binding_3_1st
5SVK	B	ATP	0.228	2.77						none	none
5T39	A	SAH	0.154	1.1	V112/N	G85/N	D111/OD1	HOH/O		Rossmann-like	Methyltransf_11_1
5T95	B	NAP	0.184	1.69	HOH/O	HOH/O	E80/OE1		HOH/O	Rossmann-like	F420_oxidored
5TEY	A	SAH	0.224	1.8	I378/N	N549/N	D377/OD1	HOH/O	HOH/O	Rossmann-like	MT-A70
5THY	B	SAH	0.215	2.09	I256/N		D255/OD1	E257/OE2	HOH/O	Rossmann-like	Methyltransf_11_3
5TPR	A	NAD	0.183	1.7		HOH/O	L183/O	T143/O		Flavodoxin-like	DHQ_synthase_N
5TSH	F	ADP	0.218	2.3						none	none
5TT5	A	NAD	0.205	1.55	K290/NZ	HOH/O	E113/OE2	L114/O	L116/N	NO_X_NAME	DNA_ligase_aden
5TT6	A	ATP	0.259	2.19		E100/N		T98/O		NO_X_NAME	RNA_lig_T4_1
5TTJ	B	FAD	0.231	2.2	V279/N	A84/N	V279/O	HOH/O	HOH/O	Rossmann-like	Amino_oxidase_1st
5TUI	A	FAD	0.219	1.75	HOH/O	K35/N		HOH/O	HOH/O	Rossmann-like	FAD_binding_3_1st
5U4Q	B	NAD	0.211	1.5	L61/N	N32/N	D60/OD1			Rossmann-like	GDP_Man_Dehyd
5U5G	A	NAP	0.207	2.05	HOH/O	HOH/O	HOH/O	HOH/O	HOH/O	none	none
5U8U	D	FAD	0.156	1.35	G122/N		G122/O	HOH/O		Rossmann-like	Pyr_redox_2
5UI9	A	NAD	0.202	1.92	HOH/O	R38/N				Rossmann-like	GFO_IDH_MocA
5UJ7	A	ATP	0.281	3.39				Y681/OH		Histone-like	KOG1514_1st
5UJ7	D	ATP	0.217	2.55						none	none
5UJ7	F	ATP	0.211	2.3						none	none
5UNA	F	SAH	0.236	2.7	Y560/N	I475/N	N559/OD1			Rossmann-like	Methyltransf_11_2
5UV4	A	ANP	0.199	1.5		HOH/O	A839/O	HOH/O		NO_X_NAME	Pkinase_Tyr
5UX5	A	FAD	0.223	2.1						none	none
5UZX	A	NAP	0.223	2.1	I66/N		D65/OD1	HOH/O	HOH/O	Rossmann-like	adh_short_C2_1
5V1T	A	SAM	0.223	2.1	S279/N	HOH/O	S279/O	F123/O		TIM beta/alpha-barrel	Radical_SAM_1
5VAC	A	SAH	0.228	1.95	V374/N		V374/O	G316/O	G316/N	beta-clip	SET
5VSC	B	SAM	0.182	1.4	Q1169/N	HOH/O	C1168/SG	H1113/O	H1113/N	beta-clip	SET
5WGG	A	SAM	0.225	2.04	V284/N	R253/NH2	V284/O	Y110/O		TIM beta/alpha-barrel	Radical_SAM_1
5WGX	A	FAD	0.199	1.97	V168/N	K71/N	V168/O	HOH/O		Rossmann-like	FAD_binding_3_1st
5X40	A	ACP	0.177	1.45	HOH/O					none	none
5X62	B	SAH	0.243	2.2	F235/N		HOH/O		HOH/O	Rossmann-like	Methyltransf_11_3
5X7F	A	SAM	0.216	2	A120/N	I91/N			HOH/O	Rossmann-like	Methyltransf_11_4
5X8F	C	AMP	0.193	1.76	HOH/O		HOH/O	S285/O	HOH/O	Other Rossmann-like structures with the crossover	AMP-binding_2nd
5XUN	B	ACO	0.247	2						none	none
5Y4Z	A	ANP	0.216	1.3						none	none
6AO7	A	ACO	0.244	1.85					HOH/O	none	none
